# Supplementary material for: Spatial phylogenetics of the native California flora
Source: BMC Biol. 2017 Oct 26;15:96. doi: 10.1186/s12915-017-0435-x (PMC5658987; doi:10.1186/s12915-017-0435-x)
Supplement: Supplementary file 1 — Robinson-Foulds distances between the ten California plant phylogenies produced with RAxML. (CSV 464 bytes) [file 12915_2017_435_MOESM1_ESM.csv]

Robinson-Foulds distance of trees
Symmetric difference (RF x 2) distances between trees
	raxml1	raxml2	raxml3	raxml4	raxml5	raxml6	raxml7	raxml8	raxml9	raxml10
raxml1	-
raxml2	68	-
raxml3	72	58	-
raxml4	84	74	74	-
raxml5	78	70	76	82	-
raxml6	80	72	74	60	72	-
raxml7	54	72	82	64	68	82	-
raxml8	80	84	70	70	82	50	78	-
raxml9	60	78	70	48	68	56	54	72	-
raxml10	64	66	54	80	76	72	78	78	70	-
