# Supplementary material for: Spatial phylogenetics of the native California flora
Source: BMC Biol. 2017 Oct 26;15:96. doi: 10.1186/s12915-017-0435-x (PMC5658987; doi:10.1186/s12915-017-0435-x)
Supplement: Supplementary file 12 — A table showing where each native species of California was assigned to an OTU. (XLSX 194 kb) [file 12915_2017_435_MOESM12_ESM.xlsx]

## Sheet: Sheet1
Taxon	OTU	Genus	Species
Abies_bracteata	Abies_1	Abies	bracteata
Abies_lasiocarpa	Abies_2	Abies	lasiocarpa
Abies_amabilis	Abies_3	Abies	amabilis
Abies_concolor	Abies_3	Abies	concolor
Abies_grandis	Abies_3	Abies	grandis
Abies_magnifica	Abies_3	Abies	magnifica
Abies_procera	Abies_3	Abies	procera
Abronia_alpina	Abronia+Tripterocalyx	Abronia	alpina
Abronia_latifolia	Abronia+Tripterocalyx	Abronia	latifolia
Abronia_maritima	Abronia+Tripterocalyx	Abronia	maritima
Abronia_nana	Abronia+Tripterocalyx	Abronia	nana
Abronia_pogonantha	Abronia+Tripterocalyx	Abronia	pogonantha
Abronia_turbinata	Abronia+Tripterocalyx	Abronia	turbinata
Abronia_umbellata	Abronia+Tripterocalyx	Abronia	umbellata
Abronia_villosa	Abronia+Tripterocalyx	Abronia	villosa
Tripterocalyx_crux-maltae	Abronia+Tripterocalyx	Tripterocalyx	crux-maltae
Tripterocalyx_micranthus	Abronia+Tripterocalyx	Tripterocalyx	micranthus
Abutilon_palmeri	Abutilon	Abutilon	palmeri
Abutilon_parvulum	Abutilon	Abutilon	parvulum
Acaena_pinnatifida	Acaena	Acaena	pinnatifida
Acalypha_californica	Acalypha	Acalypha	californica
Acanthomintha_duttonii	Acanthomintha	Acanthomintha	duttonii
Acanthomintha_ilicifolia	Acanthomintha	Acanthomintha	ilicifolia
Acanthomintha_lanceolata	Acanthomintha	Acanthomintha	lanceolata
Acanthomintha_obovata	Acanthomintha	Acanthomintha	obovata
Acer_circinatum	Acer	Acer	circinatum
Acer_glabrum	Acer	Acer	glabrum
Acer_macrophyllum	Acer	Acer	macrophyllum
Acer_negundo	Acer	Acer	negundo
Achillea_millefolium	Achillea	Achillea	millefolium
Achlys_californica	Achlys	Achlys	californica
Achlys_triphylla	Achlys	Achlys	triphylla
Achyrachaena_mollis	Achyrachaena	Achyrachaena	mollis
Achyronychia_cooperi	Achyronychia	Achyronychia	cooperi
Acleisanthes_longiflora	Acleisanthes	Acleisanthes	longiflora
Acleisanthes_nevadensis	Acleisanthes	Acleisanthes	nevadensis
Acmispon_americanus	Acmispon	Acmispon	americanus
Acmispon_argophyllus	Acmispon	Acmispon	argophyllus
Acmispon_argyraeus	Acmispon	Acmispon	argyraeus
Acmispon_brachycarpus	Acmispon	Acmispon	brachycarpus
Acmispon_cytisoides	Acmispon	Acmispon	cytisoides
Acmispon_dendroideus	Acmispon	Acmispon	dendroideus
Acmispon_denticulatus	Acmispon	Acmispon	denticulatus
Acmispon_glaber	Acmispon	Acmispon	glaber
Acmispon_grandiflorus	Acmispon	Acmispon	grandiflorus
Acmispon_haydonii	Acmispon	Acmispon	haydonii
Acmispon_heermannii	Acmispon	Acmispon	heermannii
Acmispon_junceus	Acmispon	Acmispon	junceus
Acmispon_maritimus	Acmispon	Acmispon	maritimus
Acmispon_micranthus	Acmispon	Acmispon	micranthus
Acmispon_nevadensis	Acmispon	Acmispon	nevadensis
Acmispon_parviflorus	Acmispon	Acmispon	parviflorus
Acmispon_procumbens	Acmispon	Acmispon	procumbens
Acmispon_prostratus	Acmispon	Acmispon	prostratus
Acmispon_rigidus	Acmispon	Acmispon	rigidus
Acmispon_rubriflorus	Acmispon	Acmispon	rubriflorus
Acmispon_strigosus	Acmispon	Acmispon	strigosus
Acmispon_wrangelianus	Acmispon	Acmispon	wrangelianus
Aconitum_columbianum	Aconitum	Aconitum	columbianum
Aconogonon_davisiae	Aconogonon	Aconogonon	davisiae
Aconogonon_newberryi	Aconogonon	Aconogonon	newberryi
Aconogonon_phytolaccifolium	Aconogonon	Aconogonon	phytolaccifolium
Acourtia_microcephala	Acourtia	Acourtia	microcephala
Actaea_rubra	Actaea	Actaea	rubra
Adenocaulon_bicolor	Adenocaulon	Adenocaulon	bicolor
Adenophyllum_cooperi	Adenophyllum	Adenophyllum	cooperi
Adenophyllum_porophylloides	Adenophyllum	Adenophyllum	porophylloides
Adenostoma_fasciculatum	Adenostoma	Adenostoma	fasciculatum
Adenostoma_sparsifolium	Adenostoma	Adenostoma	sparsifolium
Adiantum_aleuticum	Adiantum_1	Adiantum	aleuticum
Adiantum_capillus-veneris	Adiantum_2	Adiantum	capillus-veneris
Adiantum_jordanii	Adiantum_2	Adiantum	jordanii
Adolphia_californica	Adolphia	Adolphia	californica
Aesculus_californica	Aesculus	Aesculus	californica
Agastache_parvifolia	Agastache	Agastache	parvifolia
Agastache_urticifolia	Agastache	Agastache	urticifolia
Agave_deserti	Agave	Agave	deserti
Agave_shawii	Agave	Agave	shawii
Agave_utahensis	Agave	Agave	utahensis
Ageratina_herbacea	Ageratina	Ageratina	herbacea
Ageratina_occidentalis	Ageratina	Ageratina	occidentalis
Ageratina_shastensis	Ageratina	Ageratina	shastensis
Agoseris_apargioides	Agoseris	Agoseris	apargioides
Agoseris_aurantiaca	Agoseris	Agoseris	aurantiaca
Agoseris_glauca	Agoseris	Agoseris	glauca
Agoseris_grandiflora	Agoseris	Agoseris	grandiflora
Agoseris_heterophylla	Agoseris	Agoseris	heterophylla
Agoseris_hirsuta	Agoseris	Agoseris	hirsuta
Agoseris_monticola	Agoseris	Agoseris	monticola
Agoseris_parviflora	Agoseris	Agoseris	parviflora
Agoseris_retrorsa	Agoseris	Agoseris	retrorsa
Agrimonia_gryposepala	Agrimonia	Agrimonia	gryposepala
Agrimonia_striata	Agrimonia	Agrimonia	striata
Agrostis_blasdalei	Agrostis	Agrostis	blasdalei
Agrostis_densiflora	Agrostis	Agrostis	densiflora
Agrostis_elliottiana	Agrostis	Agrostis	elliottiana
Agrostis_exarata	Agrostis	Agrostis	exarata
Agrostis_hallii	Agrostis	Agrostis	hallii
Agrostis_hendersonii	Agrostis	Agrostis	hendersonii
Agrostis_hooveri	Agrostis	Agrostis	hooveri
Agrostis_humilis	Agrostis	Agrostis	humilis
Agrostis_idahoensis	Agrostis	Agrostis	idahoensis
Agrostis_microphylla	Agrostis	Agrostis	microphylla
Agrostis_oregonensis	Agrostis	Agrostis	oregonensis
Agrostis_pallens	Agrostis	Agrostis	pallens
Agrostis_scabra	Agrostis	Agrostis	scabra
Agrostis_variabilis	Agrostis	Agrostis	variabilis
Aliciella_humillima	Aliciella	Aliciella	humillima
Aliciella_hutchinsifolia	Aliciella	Aliciella	hutchinsifolia
Aliciella_latifolia	Aliciella	Aliciella	latifolia
Aliciella_leptomeria	Aliciella	Aliciella	leptomeria
Aliciella_lottiae	Aliciella	Aliciella	lottiae
Aliciella_micromeria	Aliciella	Aliciella	micromeria
Aliciella_monoensis	Aliciella	Aliciella	monoensis
Aliciella_ripleyi	Aliciella	Aliciella	ripleyi
Aliciella_triodon	Aliciella	Aliciella	triodon
Alisma_gramineum	Alisma	Alisma	gramineum
Alisma_triviale	Alisma	Alisma	triviale
Allenrolfea_occidentalis	Allenrolfea	Allenrolfea	occidentalis
Allionia_incarnata	Allionia	Allionia	incarnata
Allium_acuminatum	Allium_acuminatum_clade	Allium	acuminatum
Allium_amplectens	Allium_acuminatum_clade	Allium	amplectens
Allium_bolanderi	Allium_acuminatum_clade	Allium	bolanderi
Allium_crispum	Allium_acuminatum_clade	Allium	crispum
Allium_dichlamydeum	Allium_acuminatum_clade	Allium	dichlamydeum
Allium_hickmanii	Allium_acuminatum_clade	Allium	hickmanii
Allium_hyalinum	Allium_acuminatum_clade	Allium	hyalinum
Allium_lacunosum	Allium_acuminatum_clade	Allium	lacunosum
Allium_peninsulare	Allium_acuminatum_clade	Allium	peninsulare
Allium_praecox	Allium_acuminatum_clade	Allium	praecox
Allium_serra	Allium_acuminatum_clade	Allium	serra
Allium_unifolium	Allium_acuminatum_clade	Allium	unifolium
Allium_haematochiton	Allium_haematochiton_clade	Allium	haematochiton
Allium_marvinii	Allium_haematochiton_clade	Allium	marvinii
Allium_abramsii	Allium_sanbornii+campanulatum	Allium	abramsii
Allium_atrorubens	Allium_sanbornii+campanulatum	Allium	atrorubens
Allium_bisceptrum	Allium_sanbornii+campanulatum	Allium	bisceptrum
Allium_campanulatum	Allium_sanbornii+campanulatum	Allium	campanulatum
Allium_denticulatum	Allium_sanbornii+campanulatum	Allium	denticulatum
Allium_diabolense	Allium_sanbornii+campanulatum	Allium	diabolense
Allium_fimbriatum	Allium_sanbornii+campanulatum	Allium	fimbriatum
Allium_howellii	Allium_sanbornii+campanulatum	Allium	howellii
Allium_jepsonii	Allium_sanbornii+campanulatum	Allium	jepsonii
Allium_membranaceum	Allium_sanbornii+campanulatum	Allium	membranaceum
Allium_monticola	Allium_sanbornii+campanulatum	Allium	monticola
Allium_munzii	Allium_sanbornii+campanulatum	Allium	munzii
Allium_nevadense	Allium_sanbornii+campanulatum	Allium	nevadense
Allium_parishii	Allium_sanbornii+campanulatum	Allium	parishii
Allium_parryi	Allium_sanbornii+campanulatum	Allium	parryi
Allium_sanbornii	Allium_sanbornii+campanulatum	Allium	sanbornii
Allium_sharsmithiae	Allium_sanbornii+campanulatum	Allium	sharsmithiae
Allium_shevockii	Allium_sanbornii+campanulatum	Allium	shevockii
Allium_tuolumnense	Allium_sanbornii+campanulatum	Allium	tuolumnense
Allium_anceps	Allium_falcifolium_clade	Allium	anceps
Allium_burlewii	Allium_falcifolium_clade	Allium	burlewii
Allium_cratericola	Allium_falcifolium_clade	Allium	cratericola
Allium_falcifolium	Allium_falcifolium_clade	Allium	falcifolium
Allium_hoffmanii	Allium_falcifolium_clade	Allium	hoffmanii
Allium_lemmonii	Allium_falcifolium_clade	Allium	lemmonii
Allium_obtusum	Allium_falcifolium_clade	Allium	obtusum
Allium_parvum	Allium_falcifolium_clade	Allium	parvum
Allium_platycaule	Allium_falcifolium_clade	Allium	platycaule
Allium_punctum	Allium_falcifolium_clade	Allium	punctum
Allium_siskiyouense	Allium_falcifolium_clade	Allium	siskiyouense
Allium_tolmiei	Allium_falcifolium_clade	Allium	tolmiei
Allium_tribracteatum	Allium_falcifolium_clade	Allium	tribracteatum
Allium_yosemitense	Allium_falcifolium_clade	Allium	yosemitense
Allium_validum	Allium_validum_clade	Allium	validum
Allophyllum_divaricatum	Allophyllum	Allophyllum	divaricatum
Allophyllum_gilioides	Allophyllum	Allophyllum	gilioides
Allophyllum_glutinosum	Allophyllum	Allophyllum	glutinosum
Allophyllum_integrifolium	Allophyllum	Allophyllum	integrifolium
Allotropa_virgata	Allotropa	Allotropa	virgata
Alnus_viridis	Alnus_Alnobetula	Alnus	viridis
Alnus_incana	Alnus_Gymnothyrsus	Alnus	incana
Alnus_rhombifolia	Alnus_Gymnothyrsus	Alnus	rhombifolia
Alnus_rubra	Alnus_Gymnothyrsus	Alnus	rubra
Alopecurus_aequalis	Alopecurus	Alopecurus	aequalis
Alopecurus_carolinianus	Alopecurus	Alopecurus	carolinianus
Alopecurus_geniculatus	Alopecurus	Alopecurus	geniculatus
Alopecurus_saccatus	Alopecurus	Alopecurus	saccatus
Aloysia_wrightii	Aloysia	Aloysia	wrightii
Amaranthus_blitoides	Amaranthus	Amaranthus	blitoides
Amaranthus_californicus	Amaranthus	Amaranthus	californicus
Amaranthus_fimbriatus	Amaranthus	Amaranthus	fimbriatus
Amaranthus_palmeri	Amaranthus	Amaranthus	palmeri
Amaranthus_powellii	Amaranthus	Amaranthus	powellii
Amaranthus_torreyi	Amaranthus	Amaranthus	torreyi
Amaranthus_watsonii	Amaranthus	Amaranthus	watsonii
Amauriopsis_dissecta	Amauriopsis+Hymenothrix	Amauriopsis	dissecta
Hymenothrix_wrightii	Amauriopsis+Hymenothrix	Hymenothrix	wrightii
Amblyopappus_pusillus	Amblyopappus	Amblyopappus	pusillus
Ambrosia_acanthicarpa	Ambrosia	Ambrosia	acanthicarpa
Ambrosia_ambrosioides	Ambrosia	Ambrosia	ambrosioides
Ambrosia_chamissonis	Ambrosia	Ambrosia	chamissonis
Ambrosia_chenopodiifolia	Ambrosia	Ambrosia	chenopodiifolia
Ambrosia_confertiflora	Ambrosia	Ambrosia	confertiflora
Ambrosia_dumosa	Ambrosia	Ambrosia	dumosa
Ambrosia_eriocentra	Ambrosia	Ambrosia	eriocentra
Ambrosia_ilicifolia	Ambrosia	Ambrosia	ilicifolia
Ambrosia_monogyra	Ambrosia	Ambrosia	monogyra
Ambrosia_psilostachya	Ambrosia	Ambrosia	psilostachya
Ambrosia_pumila	Ambrosia	Ambrosia	pumila
Ambrosia_salsola	Ambrosia	Ambrosia	salsola
Amelanchier_alnifolia	Amelanchier	Amelanchier	alnifolia
Amelanchier_utahensis	Amelanchier	Amelanchier	utahensis
Ammannia_coccinea	Ammannia	Ammannia	coccinea
Ammannia_robusta	Ammannia	Ammannia	robusta
Amorpha_californica	Amorpha	Amorpha	californica
Amorpha_fruticosa	Amorpha	Amorpha	fruticosa
Amphiscirpus_nevadensis	Amphiscirpus	Amphiscirpus	nevadensis
Amsonia_tomentosa	Amsonia	Amsonia	tomentosa
Anagallis_minima	Anagallis	Anagallis	minima
Anaphalis_margaritacea	Anaphalis	Anaphalis	margaritacea
Ancistrocarphus_filagineus	Ancistrocarphus	Ancistrocarphus	filagineus
Ancistrocarphus_keilii	Ancistrocarphus	Ancistrocarphus	keilii
Andropogon_glomeratus	Andropogon	Andropogon	glomeratus
Androsace_filiformis	Androsace_1	Androsace	filiformis
Androsace_elongata	Androsace_2	Androsace	elongata
Androsace_occidentalis	Androsace_2	Androsace	occidentalis
Androsace_septentrionalis	Androsace_2	Androsace	septentrionalis
Androstephium_breviflorum	Androstephium	Androstephium	breviflorum
Anelsonia_eurycarpa	Anelsonia	Anelsonia	eurycarpa
Anemone_deltoidea	Anemone	Anemone	deltoidea
Anemone_drummondii	Anemone	Anemone	drummondii
Anemone_grayi	Anemone	Anemone	grayi
Anemone_lyallii	Anemone	Anemone	lyallii
Anemone_multifida	Anemone	Anemone	multifida
Anemone_occidentalis	Anemone	Anemone	occidentalis
Anemone_oregana	Anemone	Anemone	oregana
Anemone_tuberosa	Anemone	Anemone	tuberosa
Anemopsis_californica	Anemopsis	Anemopsis	californica
Angelica_arguta	Angelica+	Angelica	arguta
Angelica_breweri	Angelica+	Angelica	breweri
Angelica_californica	Angelica+	Angelica	californica
Angelica_callii	Angelica+	Angelica	callii
Angelica_genuflexa	Angelica+	Angelica	genuflexa
Angelica_hendersonii	Angelica+	Angelica	hendersonii
Angelica_kingii	Angelica+	Angelica	kingii
Angelica_lineariloba	Angelica+	Angelica	lineariloba
Angelica_lucida	Angelica+	Angelica	lucida
Angelica_tomentosa	Angelica+	Angelica	tomentosa
Sphenosciadium_capitellatum	Angelica+	Sphenosciadium	capitellatum
Antennaria_argentea	Antennaria	Antennaria	argentea
Antennaria_corymbosa	Antennaria	Antennaria	corymbosa
Antennaria_dimorpha	Antennaria	Antennaria	dimorpha
Antennaria_flagellaris	Antennaria	Antennaria	flagellaris
Antennaria_geyeri	Antennaria	Antennaria	geyeri
Antennaria_howellii	Antennaria	Antennaria	howellii
Antennaria_luzuloides	Antennaria	Antennaria	luzuloides
Antennaria_marginata	Antennaria	Antennaria	marginata
Antennaria_media	Antennaria	Antennaria	media
Antennaria_microphylla	Antennaria	Antennaria	microphylla
Antennaria_pulchella	Antennaria	Antennaria	pulchella
Antennaria_racemosa	Antennaria	Antennaria	racemosa
Antennaria_rosea	Antennaria	Antennaria	rosea
Antennaria_suffrutescens	Antennaria	Antennaria	suffrutescens
Antennaria_umbrinella	Antennaria	Antennaria	umbrinella
Anthoxanthum_nitens	Anthoxanthum	Anthoxanthum	nitens
Anthoxanthum_occidentale	Anthoxanthum	Anthoxanthum	occidentale
Antirrhinum_cornutum	Antirrhinum+Mohavea	Antirrhinum	cornutum
Antirrhinum_coulterianum	Antirrhinum+Mohavea	Antirrhinum	coulterianum
Antirrhinum_cyathiferum	Antirrhinum+Mohavea	Antirrhinum	cyathiferum
Antirrhinum_filipes	Antirrhinum+Mohavea	Antirrhinum	filipes
Antirrhinum_kelloggii	Antirrhinum+Mohavea	Antirrhinum	kelloggii
Antirrhinum_kingii	Antirrhinum+Mohavea	Antirrhinum	kingii
Antirrhinum_leptaleum	Antirrhinum+Mohavea	Antirrhinum	leptaleum
Antirrhinum_multiflorum	Antirrhinum+Mohavea	Antirrhinum	multiflorum
Antirrhinum_nuttallianum	Antirrhinum+Mohavea	Antirrhinum	nuttallianum
Antirrhinum_ovatum	Antirrhinum+Mohavea	Antirrhinum	ovatum
Antirrhinum_subcordatum	Antirrhinum+Mohavea	Antirrhinum	subcordatum
Antirrhinum_vexillocalyculatum	Antirrhinum+Mohavea	Antirrhinum	vexillocalyculatum
Antirrhinum_virga	Antirrhinum+Mohavea	Antirrhinum	virga
Mohavea_breviflora	Antirrhinum+Mohavea	Mohavea	breviflora
Mohavea_confertiflora	Antirrhinum+Mohavea	Mohavea	confertiflora
Anulocaulis_annulatus	Anulocaulis	Anulocaulis	annulatus
Aphanes_occidentalis	Aphanes	Aphanes	occidentalis
Aphanisma_blitoides	Aphanisma	Aphanisma	blitoides
Apiastrum_angustifolium	Apiastrum	Apiastrum	angustifolium
Apocynum_androsaemifolium	Apocynum	Apocynum	androsaemifolium
Apocynum_cannabinum	Apocynum	Apocynum	cannabinum
Aquilegia_pubescens	Aquilegia_1	Aquilegia	pubescens
Aquilegia_eximia	Aquilegia_2	Aquilegia	eximia
Aquilegia_formosa	Aquilegia_2	Aquilegia	formosa
Aquilegia_shockleyi	Aquilegia_2	Aquilegia	shockleyi
Arabis_blepharophylla	Arabis	Arabis	blepharophylla
Arabis_eschscholtziana	Arabis	Arabis	eschscholtziana
Arabis_mcdonaldiana	Arabis	Arabis	mcdonaldiana
Arabis_modesta	Arabis	Arabis	modesta
Arabis_oregana	Arabis	Arabis	oregana
Arabis_pycnocarpa	Arabis	Arabis	pycnocarpa
Aralia_californica	Aralia	Aralia	californica
Arbutus_menziesii	Arbutus	Arbutus	menziesii
Arceuthobium_americanum	Arceuthobium	Arceuthobium	americanum
Arceuthobium_campylopodum	Arceuthobium	Arceuthobium	campylopodum
Arceuthobium_douglasii	Arceuthobium	Arceuthobium	douglasii
Arctomecon_merriamii	Arctomecon	Arctomecon	merriamii
Arctostaphylos_andersonii	Arctostaphylos	Arctostaphylos	andersonii
Arctostaphylos_auriculata	Arctostaphylos	Arctostaphylos	auriculata
Arctostaphylos_bakeri	Arctostaphylos	Arctostaphylos	bakeri
Arctostaphylos_canescens	Arctostaphylos	Arctostaphylos	canescens
Arctostaphylos_catalinae	Arctostaphylos	Arctostaphylos	catalinae
Arctostaphylos_columbiana	Arctostaphylos	Arctostaphylos	columbiana
Arctostaphylos_confertiflora	Arctostaphylos	Arctostaphylos	confertiflora
Arctostaphylos_crustacea	Arctostaphylos	Arctostaphylos	crustacea
Arctostaphylos_cruzensis	Arctostaphylos	Arctostaphylos	cruzensis
Arctostaphylos_densiflora	Arctostaphylos	Arctostaphylos	densiflora
Arctostaphylos_edmundsii	Arctostaphylos	Arctostaphylos	edmundsii
Arctostaphylos_franciscana	Arctostaphylos	Arctostaphylos	franciscana
Arctostaphylos_gabilanensis	Arctostaphylos	Arctostaphylos	gabilanensis
Arctostaphylos_glandulosa	Arctostaphylos	Arctostaphylos	glandulosa
Arctostaphylos_glauca	Arctostaphylos	Arctostaphylos	glauca
Arctostaphylos_glutinosa	Arctostaphylos	Arctostaphylos	glutinosa
Arctostaphylos_hispidula	Arctostaphylos	Arctostaphylos	hispidula
Arctostaphylos_hookeri	Arctostaphylos	Arctostaphylos	hookeri
Arctostaphylos_hooveri	Arctostaphylos	Arctostaphylos	hooveri
Arctostaphylos_imbricata	Arctostaphylos	Arctostaphylos	imbricata
Arctostaphylos_insularis	Arctostaphylos	Arctostaphylos	insularis
Arctostaphylos_klamathensis	Arctostaphylos	Arctostaphylos	klamathensis
Arctostaphylos_luciana	Arctostaphylos	Arctostaphylos	luciana
Arctostaphylos_malloryi	Arctostaphylos	Arctostaphylos	malloryi
Arctostaphylos_manzanita	Arctostaphylos	Arctostaphylos	manzanita
Arctostaphylos_mewukka	Arctostaphylos	Arctostaphylos	mewukka
Arctostaphylos_montana	Arctostaphylos	Arctostaphylos	montana
Arctostaphylos_montaraensis	Arctostaphylos	Arctostaphylos	montaraensis
Arctostaphylos_montereyensis	Arctostaphylos	Arctostaphylos	montereyensis
Arctostaphylos_morroensis	Arctostaphylos	Arctostaphylos	morroensis
Arctostaphylos_myrtifolia	Arctostaphylos	Arctostaphylos	myrtifolia
Arctostaphylos_nevadensis	Arctostaphylos	Arctostaphylos	nevadensis
Arctostaphylos_nissenana	Arctostaphylos	Arctostaphylos	nissenana
Arctostaphylos_nortensis	Arctostaphylos	Arctostaphylos	nortensis
Arctostaphylos_nummularia	Arctostaphylos	Arctostaphylos	nummularia
Arctostaphylos_obispoensis	Arctostaphylos	Arctostaphylos	obispoensis
Arctostaphylos_ohloneana	Arctostaphylos	Arctostaphylos	ohloneana
Arctostaphylos_osoensis	Arctostaphylos	Arctostaphylos	osoensis
Arctostaphylos_otayensis	Arctostaphylos	Arctostaphylos	otayensis
Arctostaphylos_pacifica	Arctostaphylos	Arctostaphylos	pacifica
Arctostaphylos_pajaroensis	Arctostaphylos	Arctostaphylos	pajaroensis
Arctostaphylos_pallida	Arctostaphylos	Arctostaphylos	pallida
Arctostaphylos_parryana	Arctostaphylos	Arctostaphylos	parryana
Arctostaphylos_patula	Arctostaphylos	Arctostaphylos	patula
Arctostaphylos_pechoensis	Arctostaphylos	Arctostaphylos	pechoensis
Arctostaphylos_pilosula	Arctostaphylos	Arctostaphylos	pilosula
Arctostaphylos_pringlei	Arctostaphylos	Arctostaphylos	pringlei
Arctostaphylos_pumila	Arctostaphylos	Arctostaphylos	pumila
Arctostaphylos_pungens	Arctostaphylos	Arctostaphylos	pungens
Arctostaphylos_purissima	Arctostaphylos	Arctostaphylos	purissima
Arctostaphylos_rainbowensis	Arctostaphylos	Arctostaphylos	rainbowensis
Arctostaphylos_refugioensis	Arctostaphylos	Arctostaphylos	refugioensis
Arctostaphylos_regismontana	Arctostaphylos	Arctostaphylos	regismontana
Arctostaphylos_rudis	Arctostaphylos	Arctostaphylos	rudis
Arctostaphylos_sensitiva	Arctostaphylos	Arctostaphylos	sensitiva
Arctostaphylos_silvicola	Arctostaphylos	Arctostaphylos	silvicola
Arctostaphylos_stanfordiana	Arctostaphylos	Arctostaphylos	stanfordiana
Arctostaphylos_tomentosa	Arctostaphylos	Arctostaphylos	tomentosa
Arctostaphylos_uva-ursi	Arctostaphylos	Arctostaphylos	uva-ursi
Arctostaphylos_virgata	Arctostaphylos	Arctostaphylos	virgata
Arctostaphylos_viridissima	Arctostaphylos	Arctostaphylos	viridissima
Arctostaphylos_viscida	Arctostaphylos	Arctostaphylos	viscida
Arenaria_lanuginosa	Arenaria	Arenaria	lanuginosa
Arenaria_paludicola	Arenaria	Arenaria	paludicola
Argemone_corymbosa	Argemone	Argemone	corymbosa
Argemone_munita	Argemone	Argemone	munita
Argyrochosma_jonesii	Argyrochosma	Argyrochosma	jonesii
Argyrochosma_limitanea	Argyrochosma	Argyrochosma	limitanea
Aristida_adscensionis	Aristida	Aristida	adscensionis
Aristida_californica	Aristida	Aristida	californica
Aristida_divaricata	Aristida	Aristida	divaricata
Aristida_oligantha	Aristida	Aristida	oligantha
Aristida_purpurea	Aristida	Aristida	purpurea
Aristida_ternipes	Aristida	Aristida	ternipes
Aristolochia_californica	Aristolochia	Aristolochia	californica
Armeria_maritima	Armeria	Armeria	maritima
Arnica_cernua	Arnica	Arnica	cernua
Arnica_chamissonis	Arnica	Arnica	chamissonis
Arnica_cordifolia	Arnica	Arnica	cordifolia
Arnica_dealbata	Arnica	Arnica	dealbata
Arnica_discoidea	Arnica	Arnica	discoidea
Arnica_fulgens	Arnica	Arnica	fulgens
Arnica_lanceolata	Arnica	Arnica	lanceolata
Arnica_latifolia	Arnica	Arnica	latifolia
Arnica_longifolia	Arnica	Arnica	longifolia
Arnica_mollis	Arnica	Arnica	mollis
Arnica_nevadensis	Arnica	Arnica	nevadensis
Arnica_ovata	Arnica	Arnica	ovata
Arnica_parryi	Arnica	Arnica	parryi
Arnica_sororia	Arnica	Arnica	sororia
Arnica_spathulata	Arnica	Arnica	spathulata
Arnica_venosa	Arnica	Arnica	venosa
Arnica_viscosa	Arnica	Arnica	viscosa
Artemisia_norvegica	Artemisia_Abrotanum	Artemisia	norvegica
Artemisia_douglasiana	Artemisia_Artemisia	Artemisia	douglasiana
Artemisia_ludoviciana	Artemisia_Artemisia	Artemisia	ludoviciana
Artemisia_michauxiana	Artemisia_Artemisia	Artemisia	michauxiana
Artemisia_palmeri	Artemisia_Artemisia	Artemisia	palmeri
Artemisia_suksdorfii	Artemisia_Artemisia	Artemisia	suksdorfii
Artemisia_borealis	Artemisia_Dracunculus	Artemisia	borealis
Artemisia_dracunculus	Artemisia_Dracunculus	Artemisia	dracunculus
Artemisia_pycnocephala	Artemisia_Dracunculus	Artemisia	pycnocephala
Artemisia_arbuscula	Artemisia_Tridentatae	Artemisia	arbuscula
Artemisia_bigelovii	Artemisia_Tridentatae	Artemisia	bigelovii
Artemisia_californica	Artemisia_Tridentatae	Artemisia	californica
Artemisia_cana	Artemisia_Tridentatae	Artemisia	cana
Artemisia_nesiotica	Artemisia_Tridentatae	Artemisia	nesiotica
Artemisia_nova	Artemisia_Tridentatae	Artemisia	nova
Artemisia_rothrockii	Artemisia_Tridentatae	Artemisia	rothrockii
Artemisia_spiciformis	Artemisia_Tridentatae	Artemisia	spiciformis
Artemisia_spinescens	Artemisia_Tridentatae	Artemisia	spinescens
Artemisia_tridentata	Artemisia_Tridentatae	Artemisia	tridentata
Sphaeromeria_cana	Artemisia_Tridentatae	Sphaeromeria	cana
Sphaeromeria_potentilloides	Artemisia_Tridentatae	Sphaeromeria	potentilloides
Arthrocnemum_subterminale	Arthrocnemum	Arthrocnemum	subterminale
Aruncus_dioicus	Aruncus	Aruncus	dioicus
Asarum_caudatum	Asarum	Asarum	caudatum
Asarum_hartwegii	Asarum	Asarum	hartwegii
Asarum_lemmonii	Asarum	Asarum	lemmonii
Asarum_marmoratum	Asarum	Asarum	marmoratum
Asclepias_albicans	Asclepias	Asclepias	albicans
Asclepias_asperula	Asclepias	Asclepias	asperula
Asclepias_californica	Asclepias	Asclepias	californica
Asclepias_cordifolia	Asclepias	Asclepias	cordifolia
Asclepias_cryptoceras	Asclepias	Asclepias	cryptoceras
Asclepias_eriocarpa	Asclepias	Asclepias	eriocarpa
Asclepias_erosa	Asclepias	Asclepias	erosa
Asclepias_fascicularis	Asclepias	Asclepias	fascicularis
Asclepias_latifolia	Asclepias	Asclepias	latifolia
Asclepias_nyctaginifolia	Asclepias	Asclepias	nyctaginifolia
Asclepias_solanoana	Asclepias	Asclepias	solanoana
Asclepias_speciosa	Asclepias	Asclepias	speciosa
Asclepias_subulata	Asclepias	Asclepias	subulata
Asclepias_vestita	Asclepias	Asclepias	vestita
Aspidotis_californica	Aspidotis	Aspidotis	californica
Aspidotis_carlotta-halliae	Aspidotis	Aspidotis	carlotta-halliae
Aspidotis_densa	Aspidotis	Aspidotis	densa
Asplenium_septentrionale	Asplenium	Asplenium	septentrionale
Asplenium_trichomanes	Asplenium	Asplenium	trichomanes
Asplenium_vespertinum	Asplenium	Asplenium	vespertinum
Asplenium_viride	Asplenium	Asplenium	viride
Astragalus_agrestis	Astragalus_agrestis_clade	Astragalus	agrestis
Astragalus_canadensis	Astragalus_canadensis_clade	Astragalus	canadensis
Astragalus_accidens	Astragalus_Neoastragalus	Astragalus	accidens
Astragalus_acutirostris	Astragalus_Neoastragalus	Astragalus	acutirostris
Astragalus_agnicidus	Astragalus_Neoastragalus	Astragalus	agnicidus
Astragalus_albens	Astragalus_Neoastragalus	Astragalus	albens
Astragalus_allochrous	Astragalus_Neoastragalus	Astragalus	allochrous
Astragalus_andersonii	Astragalus_Neoastragalus	Astragalus	andersonii
Astragalus_anxius	Astragalus_Neoastragalus	Astragalus	anxius
Astragalus_argophyllus	Astragalus_Neoastragalus	Astragalus	argophyllus
Astragalus_aridus	Astragalus_Neoastragalus	Astragalus	aridus
Astragalus_asymmetricus	Astragalus_Neoastragalus	Astragalus	asymmetricus
Astragalus_atratus	Astragalus_Neoastragalus	Astragalus	atratus
Astragalus_austiniae	Astragalus_Neoastragalus	Astragalus	austiniae
Astragalus_bernardinus	Astragalus_Neoastragalus	Astragalus	bernardinus
Astragalus_bicristatus	Astragalus_Neoastragalus	Astragalus	bicristatus
Astragalus_bolanderi	Astragalus_Neoastragalus	Astragalus	bolanderi
Astragalus_brauntonii	Astragalus_Neoastragalus	Astragalus	brauntonii
Astragalus_breweri	Astragalus_Neoastragalus	Astragalus	breweri
Astragalus_californicus	Astragalus_Neoastragalus	Astragalus	californicus
Astragalus_calycosus	Astragalus_Neoastragalus	Astragalus	calycosus
Astragalus_casei	Astragalus_Neoastragalus	Astragalus	casei
Astragalus_cimae	Astragalus_Neoastragalus	Astragalus	cimae
Astragalus_claranus	Astragalus_Neoastragalus	Astragalus	claranus
Astragalus_clevelandii	Astragalus_Neoastragalus	Astragalus	clevelandii
Astragalus_coccineus	Astragalus_Neoastragalus	Astragalus	coccineus
Astragalus_congdonii	Astragalus_Neoastragalus	Astragalus	congdonii
Astragalus_crotalariae	Astragalus_Neoastragalus	Astragalus	crotalariae
Astragalus_curtipes	Astragalus_Neoastragalus	Astragalus	curtipes
Astragalus_curvicarpus	Astragalus_Neoastragalus	Astragalus	curvicarpus
Astragalus_deanei	Astragalus_Neoastragalus	Astragalus	deanei
Astragalus_didymocarpus	Astragalus_Neoastragalus	Astragalus	didymocarpus
Astragalus_douglasii	Astragalus_Neoastragalus	Astragalus	douglasii
Astragalus_ertterae	Astragalus_Neoastragalus	Astragalus	ertterae
Astragalus_filipes	Astragalus_Neoastragalus	Astragalus	filipes
Astragalus_funereus	Astragalus_Neoastragalus	Astragalus	funereus
Astragalus_gambelianus	Astragalus_Neoastragalus	Astragalus	gambelianus
Astragalus_geyeri	Astragalus_Neoastragalus	Astragalus	geyeri
Astragalus_gibbsii	Astragalus_Neoastragalus	Astragalus	gibbsii
Astragalus_gilmanii	Astragalus_Neoastragalus	Astragalus	gilmanii
Astragalus_hornii	Astragalus_Neoastragalus	Astragalus	hornii
Astragalus_insularis	Astragalus_Neoastragalus	Astragalus	insularis
Astragalus_inversus	Astragalus_Neoastragalus	Astragalus	inversus
Astragalus_inyoensis	Astragalus_Neoastragalus	Astragalus	inyoensis
Astragalus_iodanthus	Astragalus_Neoastragalus	Astragalus	iodanthus
Astragalus_jaegerianus	Astragalus_Neoastragalus	Astragalus	jaegerianus
Astragalus_johannis-howellii	Astragalus_Neoastragalus	Astragalus	johannis-howellii
Astragalus_kentrophyta	Astragalus_Neoastragalus	Astragalus	kentrophyta
Astragalus_layneae	Astragalus_Neoastragalus	Astragalus	layneae
Astragalus_lemmonii	Astragalus_Neoastragalus	Astragalus	lemmonii
Astragalus_lentiformis	Astragalus_Neoastragalus	Astragalus	lentiformis
Astragalus_lentiginosus	Astragalus_Neoastragalus	Astragalus	lentiginosus
Astragalus_leucolobus	Astragalus_Neoastragalus	Astragalus	leucolobus
Astragalus_macrodon	Astragalus_Neoastragalus	Astragalus	macrodon
Astragalus_magdalenae	Astragalus_Neoastragalus	Astragalus	magdalenae
Astragalus_malacus	Astragalus_Neoastragalus	Astragalus	malacus
Astragalus_miguelensis	Astragalus_Neoastragalus	Astragalus	miguelensis
Astragalus_minthorniae	Astragalus_Neoastragalus	Astragalus	minthorniae
Astragalus_mohavensis	Astragalus_Neoastragalus	Astragalus	mohavensis
Astragalus_monoensis	Astragalus_Neoastragalus	Astragalus	monoensis
Astragalus_nevinii	Astragalus_Neoastragalus	Astragalus	nevinii
Astragalus_newberryi	Astragalus_Neoastragalus	Astragalus	newberryi
Astragalus_nutans	Astragalus_Neoastragalus	Astragalus	nutans
Astragalus_nuttallianus	Astragalus_Neoastragalus	Astragalus	nuttallianus
Astragalus_nuttallii	Astragalus_Neoastragalus	Astragalus	nuttallii
Astragalus_obscurus	Astragalus_Neoastragalus	Astragalus	obscurus
Astragalus_oocarpus	Astragalus_Neoastragalus	Astragalus	oocarpus
Astragalus_oophorus	Astragalus_Neoastragalus	Astragalus	oophorus
Astragalus_oxyphysus	Astragalus_Neoastragalus	Astragalus	oxyphysus
Astragalus_pachypus	Astragalus_Neoastragalus	Astragalus	pachypus
Astragalus_palmeri	Astragalus_Neoastragalus	Astragalus	palmeri
Astragalus_panamintensis	Astragalus_Neoastragalus	Astragalus	panamintensis
Astragalus_pauperculus	Astragalus_Neoastragalus	Astragalus	pauperculus
Astragalus_platytropis	Astragalus_Neoastragalus	Astragalus	platytropis
Astragalus_pomonensis	Astragalus_Neoastragalus	Astragalus	pomonensis
Astragalus_preussii	Astragalus_Neoastragalus	Astragalus	preussii
Astragalus_pseudiodanthus	Astragalus_Neoastragalus	Astragalus	pseudiodanthus
Astragalus_pulsiferae	Astragalus_Neoastragalus	Astragalus	pulsiferae
Astragalus_purshii	Astragalus_Neoastragalus	Astragalus	purshii
Astragalus_pycnostachyus	Astragalus_Neoastragalus	Astragalus	pycnostachyus
Astragalus_rattanii	Astragalus_Neoastragalus	Astragalus	rattanii
Astragalus_ravenii	Astragalus_Neoastragalus	Astragalus	ravenii
Astragalus_sabulonum	Astragalus_Neoastragalus	Astragalus	sabulonum
Astragalus_sepultipes	Astragalus_Neoastragalus	Astragalus	sepultipes
Astragalus_serenoi	Astragalus_Neoastragalus	Astragalus	serenoi
Astragalus_shevockii	Astragalus_Neoastragalus	Astragalus	shevockii
Astragalus_subvestitus	Astragalus_Neoastragalus	Astragalus	subvestitus
Astragalus_tener	Astragalus_Neoastragalus	Astragalus	tener
Astragalus_tidestromii	Astragalus_Neoastragalus	Astragalus	tidestromii
Astragalus_traskiae	Astragalus_Neoastragalus	Astragalus	traskiae
Astragalus_tricarinatus	Astragalus_Neoastragalus	Astragalus	tricarinatus
Astragalus_trichopodus	Astragalus_Neoastragalus	Astragalus	trichopodus
Astragalus_umbraticus	Astragalus_Neoastragalus	Astragalus	umbraticus
Astragalus_webberi	Astragalus_Neoastragalus	Astragalus	webberi
Astragalus_whitneyi	Astragalus_Neoastragalus	Astragalus	whitneyi
Astrolepis_cochisensis	Astrolepis	Astrolepis	cochisensis
Athyrium_distentifolium	Athyrium	Athyrium	distentifolium
Athyrium_filix-femina	Athyrium	Athyrium	filix-femina
Athysanus_pusillus	Athysanus+Draba_1	Athysanus	pusillus
Athysanus_unilateralis	Athysanus+Draba_1	Athysanus	unilateralis
Draba_cuneifolia	Athysanus+Draba_1	Draba	cuneifolia
Atriplex_argentea	Atriplex	Atriplex	argentea
Atriplex_canescens	Atriplex	Atriplex	canescens
Atriplex_confertifolia	Atriplex	Atriplex	confertifolia
Atriplex_cordulata	Atriplex	Atriplex	cordulata
Atriplex_coronata	Atriplex	Atriplex	coronata
Atriplex_coulteri	Atriplex	Atriplex	coulteri
Atriplex_depressa	Atriplex	Atriplex	depressa
Atriplex_dioica	Atriplex	Atriplex	dioica
Atriplex_elegans	Atriplex	Atriplex	elegans
Atriplex_fruticulosa	Atriplex	Atriplex	fruticulosa
Atriplex_gardneri	Atriplex	Atriplex	gardneri
Atriplex_gmelinii	Atriplex	Atriplex	gmelinii
Atriplex_hymenelytra	Atriplex	Atriplex	hymenelytra
Atriplex_lentiformis	Atriplex	Atriplex	lentiformis
Atriplex_leucophylla	Atriplex	Atriplex	leucophylla
Atriplex_minuscula	Atriplex	Atriplex	minuscula
Atriplex_pacifica	Atriplex	Atriplex	pacifica
Atriplex_parishii	Atriplex	Atriplex	parishii
Atriplex_parryi	Atriplex	Atriplex	parryi
Atriplex_patula	Atriplex	Atriplex	patula
Atriplex_persistens	Atriplex	Atriplex	persistens
Atriplex_polycarpa	Atriplex	Atriplex	polycarpa
Atriplex_pusilla	Atriplex	Atriplex	pusilla
Atriplex_serenana	Atriplex	Atriplex	serenana
Atriplex_spinifera	Atriplex	Atriplex	spinifera
Atriplex_subtilis	Atriplex	Atriplex	subtilis
Atriplex_torreyi	Atriplex	Atriplex	torreyi
Atriplex_truncata	Atriplex	Atriplex	truncata
Atriplex_tularensis	Atriplex	Atriplex	tularensis
Atriplex_watsonii	Atriplex	Atriplex	watsonii
Ayenia_compacta	Ayenia	Ayenia	compacta
Azolla_filiculoides	Azolla	Azolla	filiculoides
Azolla_microphylla	Azolla	Azolla	microphylla
Baccharis_brachyphylla	Baccharis	Baccharis	brachyphylla
Baccharis_glutinosa	Baccharis	Baccharis	glutinosa
Baccharis_malibuensis	Baccharis	Baccharis	malibuensis
Baccharis_pilularis	Baccharis	Baccharis	pilularis
Baccharis_plummerae	Baccharis	Baccharis	plummerae
Baccharis_salicifolia	Baccharis	Baccharis	salicifolia
Baccharis_salicina	Baccharis	Baccharis	salicina
Baccharis_sarothroides	Baccharis	Baccharis	sarothroides
Baccharis_sergiloides	Baccharis	Baccharis	sergiloides
Baccharis_vanessae	Baccharis	Baccharis	vanessae
Bacopa_eisenii	Bacopa	Bacopa	eisenii
Bahia_neomexicana	Bahia	Bahia	neomexicana
Bahiopsis_laciniata	Bahiopsis	Bahiopsis	laciniata
Bahiopsis_parishii	Bahiopsis	Bahiopsis	parishii
Bahiopsis_reticulata	Bahiopsis	Bahiopsis	reticulata
Baileya_pauciradiata	Baileya_1	Baileya	pauciradiata
Baileya_multiradiata	Baileya_2	Baileya	multiradiata
Baileya_pleniradiata	Baileya_2	Baileya	pleniradiata
Barbarea_orthoceras	Barbarea	Barbarea	orthoceras
Batis_maritima	Batis	Batis	maritima
Bebbia_juncea	Bebbia	Bebbia	juncea
Beckmannia_syzigachne	Beckmannia	Beckmannia	syzigachne
Benitoa_occidentalis	Benitoa	Benitoa	occidentalis
Bensoniella_oregona	Bensoniella	Bensoniella	oregona
Berberis_nervosa	Berberis_1	Berberis	nervosa
Berberis_higginsiae	Berberis_2	Berberis	higginsiae
Berberis_nevinii	Berberis_2	Berberis	nevinii
Berberis_aquifolium	Berberis_3	Berberis	aquifolium
Berberis_fremontii	Berberis_3	Berberis	fremontii
Berberis_haematocarpa	Berberis_3	Berberis	haematocarpa
Berberis_harrisoniana	Berberis_3	Berberis	harrisoniana
Berberis_pinnata	Berberis_3	Berberis	pinnata
Bergerocactus_emoryi	Bergerocactus	Bergerocactus	emoryi
Bergia_texana	Bergia	Bergia	texana
Bernardia_incana	Bernardia	Bernardia	incana
Berula_erecta	Berula	Berula	erecta
Betula_glandulosa	Betula	Betula	glandulosa
Betula_occidentalis	Betula	Betula	occidentalis
Bidens_cernua	Bidens	Bidens	cernua
Bidens_frondosa	Bidens	Bidens	frondosa
Bidens_laevis	Bidens	Bidens	laevis
Bistorta_bistortoides	Bistorta	Bistorta	bistortoides
Blechnum_spicant	Blechnum	Blechnum	spicant
Blennosperma_bakeri	Blennosperma	Blennosperma	bakeri
Blennosperma_nanum	Blennosperma	Blennosperma	nanum
Blepharidachne_kingii	Blepharidachne	Blepharidachne	kingii
Blepharipappus_scaber	Blepharipappus	Blepharipappus	scaber
Blepharizonia_laxa	Blepharizonia+Hemizonia	Blepharizonia	laxa
Blepharizonia_plumosa	Blepharizonia+Hemizonia	Blepharizonia	plumosa
Hemizonia_congesta	Blepharizonia+Hemizonia	Hemizonia	congesta
Bloomeria_clevelandii	Bloomeria+Triteleia	Bloomeria	clevelandii
Bloomeria_crocea	Bloomeria+Triteleia	Bloomeria	crocea
Bloomeria_humilis	Bloomeria+Triteleia	Bloomeria	humilis
Triteleia_bridgesii	Bloomeria+Triteleia	Triteleia	bridgesii
Triteleia_clementina	Bloomeria+Triteleia	Triteleia	clementina
Triteleia_crocea	Bloomeria+Triteleia	Triteleia	crocea
Triteleia_dudleyi	Bloomeria+Triteleia	Triteleia	dudleyi
Triteleia_grandiflora	Bloomeria+Triteleia	Triteleia	grandiflora
Triteleia_hendersonii	Bloomeria+Triteleia	Triteleia	hendersonii
Triteleia_hyacinthina	Bloomeria+Triteleia	Triteleia	hyacinthina
Triteleia_ixioides	Bloomeria+Triteleia	Triteleia	ixioides
Triteleia_laxa	Bloomeria+Triteleia	Triteleia	laxa
Triteleia_lilacina	Bloomeria+Triteleia	Triteleia	lilacina
Triteleia_lugens	Bloomeria+Triteleia	Triteleia	lugens
Triteleia_montana	Bloomeria+Triteleia	Triteleia	montana
Triteleia_peduncularis	Bloomeria+Triteleia	Triteleia	peduncularis
Boechera_acutina	Boechera_main_clade	Boechera	acutina
Boechera_arcuata	Boechera_main_clade	Boechera	arcuata
Boechera_bodiensis	Boechera_main_clade	Boechera	bodiensis
Boechera_breweri	Boechera_main_clade	Boechera	breweri
Boechera_calderi	Boechera_main_clade	Boechera	calderi
Boechera_californica	Boechera_main_clade	Boechera	californica
Boechera_cobrensis	Boechera_main_clade	Boechera	cobrensis
Boechera_constancei	Boechera_main_clade	Boechera	constancei
Boechera_covillei	Boechera_main_clade	Boechera	covillei
Boechera_davidsonii	Boechera_main_clade	Boechera	davidsonii
Boechera_depauperata	Boechera_main_clade	Boechera	depauperata
Boechera_dispar	Boechera_main_clade	Boechera	dispar
Boechera_divaricarpa	Boechera_main_clade	Boechera	divaricarpa
Boechera_elkoensis	Boechera_main_clade	Boechera	elkoensis
Boechera_evadens	Boechera_main_clade	Boechera	evadens
Boechera_glaucovalvula	Boechera_main_clade	Boechera	glaucovalvula
Boechera_hoffmannii	Boechera_main_clade	Boechera	hoffmannii
Boechera_howellii	Boechera_main_clade	Boechera	howellii
Boechera_inyoensis	Boechera_main_clade	Boechera	inyoensis
Boechera_johnstonii	Boechera_main_clade	Boechera	johnstonii
Boechera_koehleri	Boechera_main_clade	Boechera	koehleri
Boechera_lemmonii	Boechera_main_clade	Boechera	lemmonii
Boechera_lincolnensis	Boechera_main_clade	Boechera	lincolnensis
Boechera_lyallii	Boechera_main_clade	Boechera	lyallii
Boechera_parishii	Boechera_main_clade	Boechera	parishii
Boechera_pauciflora	Boechera_main_clade	Boechera	pauciflora
Boechera_paupercula	Boechera_main_clade	Boechera	paupercula
Boechera_peirsonii	Boechera_main_clade	Boechera	peirsonii
Boechera_pendulina	Boechera_main_clade	Boechera	pendulina
Boechera_pendulocarpa	Boechera_main_clade	Boechera	pendulocarpa
Boechera_perennans	Boechera_main_clade	Boechera	perennans
Boechera_pinetorum	Boechera_main_clade	Boechera	pinetorum
Boechera_pinzliae	Boechera_main_clade	Boechera	pinzliae
Boechera_platysperma	Boechera_main_clade	Boechera	platysperma
Boechera_pratincola	Boechera_main_clade	Boechera	pratincola
Boechera_puberula	Boechera_main_clade	Boechera	puberula
Boechera_pulchra	Boechera_main_clade	Boechera	pulchra
Boechera_pygmaea	Boechera_main_clade	Boechera	pygmaea
Boechera_rectissima	Boechera_main_clade	Boechera	rectissima
Boechera_retrofracta	Boechera_main_clade	Boechera	retrofracta
Boechera_rigidissima	Boechera_main_clade	Boechera	rigidissima
Boechera_rollei	Boechera_main_clade	Boechera	rollei
Boechera_rubicundula	Boechera_main_clade	Boechera	rubicundula
Boechera_serpenticola	Boechera_main_clade	Boechera	serpenticola
Boechera_shevockii	Boechera_main_clade	Boechera	shevockii
Boechera_shockleyi	Boechera_main_clade	Boechera	shockleyi
Boechera_sparsiflora	Boechera_main_clade	Boechera	sparsiflora
Boechera_stricta	Boechera_main_clade	Boechera	stricta
Boechera_subpinnatifida	Boechera_main_clade	Boechera	subpinnatifida
Boechera_suffrutescens	Boechera_main_clade	Boechera	suffrutescens
Boechera_tiehmii	Boechera_main_clade	Boechera	tiehmii
Boechera_tularensis	Boechera_main_clade	Boechera	tularensis
Boechera_ultraalsa	Boechera_main_clade	Boechera	ultraalsa
Boechera_xylopoda	Boechera_main_clade	Boechera	xylopoda
Boechera_yorkii	Boechera_main_clade	Boechera	yorkii
Boechera_repanda	Boechera_repanda_clade	Boechera	repanda
Boerhavia_coccinea	Boerhavia_1	Boerhavia	coccinea
Boerhavia_coulteri	Boerhavia_2	Boerhavia	coulteri
Boerhavia_triquetra	Boerhavia_2	Boerhavia	triquetra
Boerhavia_wrightii	Boerhavia_2	Boerhavia	wrightii
Bolandra_californica	Bolandra	Bolandra	californica
Bolboschoenus_fluviatilis	Bolboschoenus	Bolboschoenus	fluviatilis
Bolboschoenus_maritimus	Bolboschoenus	Bolboschoenus	maritimus
Bolboschoenus_robustus	Bolboschoenus	Bolboschoenus	robustus
Bothriochloa_barbinodis	Bothriochloa	Bothriochloa	barbinodis
Botrychium_ascendens	Botrychium	Botrychium	ascendens
Botrychium_crenulatum	Botrychium	Botrychium	crenulatum
Botrychium_lineare	Botrychium	Botrychium	lineare
Botrychium_lunaria	Botrychium	Botrychium	lunaria
Botrychium_minganense	Botrychium	Botrychium	minganense
Botrychium_montanum	Botrychium	Botrychium	montanum
Botrychium_paradoxum	Botrychium	Botrychium	paradoxum
Botrychium_pinnatum	Botrychium	Botrychium	pinnatum
Botrychium_pumicola	Botrychium	Botrychium	pumicola
Botrychium_simplex	Botrychium	Botrychium	simplex
Botrychium_tunux	Botrychium	Botrychium	tunux
Botrychium_yaaxudakeit	Botrychium	Botrychium	yaaxudakeit
Botrypus_virginianus	Botrypus	Botrypus	virginianus
Bouteloua_aristidoides	Bouteloua	Bouteloua	aristidoides
Bouteloua_barbata	Bouteloua	Bouteloua	barbata
Bouteloua_curtipendula	Bouteloua	Bouteloua	curtipendula
Bouteloua_eriopoda	Bouteloua	Bouteloua	eriopoda
Bouteloua_gracilis	Bouteloua	Bouteloua	gracilis
Bouteloua_trifida	Bouteloua	Bouteloua	trifida
Bowlesia_incana	Bowlesia	Bowlesia	incana
Boykinia_rotundifolia	Boykinia_1	Boykinia	rotundifolia
Boykinia_major	Boykinia_2	Boykinia	major
Boykinia_occidentalis	Boykinia_2	Boykinia	occidentalis
Brandegea_bigelovii	Brandegea	Brandegea	bigelovii
Brasenia_schreberi	Brasenia	Brasenia	schreberi
Brickellia_atractyloides	Brickellia	Brickellia	atractyloides
Brickellia_californica	Brickellia	Brickellia	californica
Brickellia_desertorum	Brickellia	Brickellia	desertorum
Brickellia_frutescens	Brickellia	Brickellia	frutescens
Brickellia_grandiflora	Brickellia	Brickellia	grandiflora
Brickellia_greenei	Brickellia	Brickellia	greenei
Brickellia_incana	Brickellia	Brickellia	incana
Brickellia_knappiana	Brickellia	Brickellia	knappiana
Brickellia_longifolia	Brickellia	Brickellia	longifolia
Brickellia_microphylla	Brickellia	Brickellia	microphylla
Brickellia_nevinii	Brickellia	Brickellia	nevinii
Brickellia_oblongifolia	Brickellia	Brickellia	oblongifolia
Brodiaea_appendiculata	Brodiaea+Dichelostemma	Brodiaea	appendiculata
Brodiaea_californica	Brodiaea+Dichelostemma	Brodiaea	californica
Brodiaea_coronaria	Brodiaea+Dichelostemma	Brodiaea	coronaria
Brodiaea_elegans	Brodiaea+Dichelostemma	Brodiaea	elegans
Brodiaea_filifolia	Brodiaea+Dichelostemma	Brodiaea	filifolia
Brodiaea_insignis	Brodiaea+Dichelostemma	Brodiaea	insignis
Brodiaea_jolonensis	Brodiaea+Dichelostemma	Brodiaea	jolonensis
Brodiaea_kinkiensis	Brodiaea+Dichelostemma	Brodiaea	kinkiensis
Brodiaea_leptandra	Brodiaea+Dichelostemma	Brodiaea	leptandra
Brodiaea_minor	Brodiaea+Dichelostemma	Brodiaea	minor
Brodiaea_nana	Brodiaea+Dichelostemma	Brodiaea	nana
Brodiaea_orcuttii	Brodiaea+Dichelostemma	Brodiaea	orcuttii
Brodiaea_pallida	Brodiaea+Dichelostemma	Brodiaea	pallida
Brodiaea_rosea	Brodiaea+Dichelostemma	Brodiaea	rosea
Brodiaea_santarosae	Brodiaea+Dichelostemma	Brodiaea	santarosae
Brodiaea_sierrae	Brodiaea+Dichelostemma	Brodiaea	sierrae
Brodiaea_stellaris	Brodiaea+Dichelostemma	Brodiaea	stellaris
Brodiaea_terrestris	Brodiaea+Dichelostemma	Brodiaea	terrestris
Dichelostemma_congestum	Brodiaea+Dichelostemma	Dichelostemma	congestum
Dichelostemma_ida-maia	Brodiaea+Dichelostemma	Dichelostemma	ida-maia
Dichelostemma_multiflorum	Brodiaea+Dichelostemma	Dichelostemma	multiflorum
Dichelostemma_volubile	Brodiaea+Dichelostemma	Dichelostemma	volubile
Bromus_arizonicus	Bromus	Bromus	arizonicus
Bromus_carinatus	Bromus	Bromus	carinatus
Bromus_ciliatus	Bromus	Bromus	ciliatus
Bromus_grandis	Bromus	Bromus	grandis
Bromus_hallii	Bromus	Bromus	hallii
Bromus_laevipes	Bromus	Bromus	laevipes
Bromus_maritimus	Bromus	Bromus	maritimus
Bromus_orcuttianus	Bromus	Bromus	orcuttianus
Bromus_polyanthus	Bromus	Bromus	polyanthus
Bromus_porteri	Bromus	Bromus	porteri
Bromus_pseudolaevipes	Bromus	Bromus	pseudolaevipes
Bromus_richardsonii	Bromus	Bromus	richardsonii
Bromus_sitchensis	Bromus	Bromus	sitchensis
Bromus_suksdorfii	Bromus	Bromus	suksdorfii
Bromus_vulgaris	Bromus	Bromus	vulgaris
Buddleja_utahensis	Buddleja	Buddleja	utahensis
Bulbostylis_capillaris	Bulbostylis	Bulbostylis	capillaris
Bursera_microphylla	Bursera	Bursera	microphylla
Cacaliopsis_nardosmia	Cacaliopsis	Cacaliopsis	nardosmia
Calamagrostis_bolanderi	Calamagrostis	Calamagrostis	bolanderi
Calamagrostis_breweri	Calamagrostis	Calamagrostis	breweri
Calamagrostis_canadensis	Calamagrostis	Calamagrostis	canadensis
Calamagrostis_foliosa	Calamagrostis	Calamagrostis	foliosa
Calamagrostis_koelerioides	Calamagrostis	Calamagrostis	koelerioides
Calamagrostis_muiriana	Calamagrostis	Calamagrostis	muiriana
Calamagrostis_nutkaensis	Calamagrostis	Calamagrostis	nutkaensis
Calamagrostis_ophitidis	Calamagrostis	Calamagrostis	ophitidis
Calamagrostis_purpurascens	Calamagrostis	Calamagrostis	purpurascens
Calamagrostis_rubescens	Calamagrostis	Calamagrostis	rubescens
Calamagrostis_stricta	Calamagrostis	Calamagrostis	stricta
Calandrinia_breweri	Calandrinia	Calandrinia	breweri
Calandrinia_ciliata	Calandrinia	Calandrinia	ciliata
California_macrophylla	California	California	macrophylla
Calliandra_eriophylla	Calliandra	Calliandra	eriophylla
Calliscirpus_brachythrix	Calliscirpus	Calliscirpus	brachythrix
Calliscirpus_criniger	Calliscirpus	Calliscirpus	criniger
Callitriche_fassettii	Callitriche	Callitriche	fassettii
Callitriche_heterophylla	Callitriche	Callitriche	heterophylla
Callitriche_longipedunculata	Callitriche	Callitriche	longipedunculata
Callitriche_marginata	Callitriche	Callitriche	marginata
Callitriche_palustris	Callitriche	Callitriche	palustris
Callitriche_trochlearis	Callitriche	Callitriche	trochlearis
Callitropsis_nootkatensis	Callitropsis	Callitropsis	nootkatensis
Calocedrus_decurrens	Calocedrus	Calocedrus	decurrens
Calochortus_albus	Calochortus_Bay_Area+Pacific_NW	Calochortus	albus
Calochortus_amabilis	Calochortus_Bay_Area+Pacific_NW	Calochortus	amabilis
Calochortus_amoenus	Calochortus_Bay_Area+Pacific_NW	Calochortus	amoenus
Calochortus_coeruleus	Calochortus_Bay_Area+Pacific_NW	Calochortus	coeruleus
Calochortus_elegans	Calochortus_Bay_Area+Pacific_NW	Calochortus	elegans
Calochortus_greenei	Calochortus_Bay_Area+Pacific_NW	Calochortus	greenei
Calochortus_longebarbatus	Calochortus_Bay_Area+Pacific_NW	Calochortus	longebarbatus
Calochortus_minimus	Calochortus_Bay_Area+Pacific_NW	Calochortus	minimus
Calochortus_monophyllus	Calochortus_Bay_Area+Pacific_NW	Calochortus	monophyllus
Calochortus_nudus	Calochortus_Bay_Area+Pacific_NW	Calochortus	nudus
Calochortus_persistens	Calochortus_Bay_Area+Pacific_NW	Calochortus	persistens
Calochortus_pulchellus	Calochortus_Bay_Area+Pacific_NW	Calochortus	pulchellus
Calochortus_raichei	Calochortus_Bay_Area+Pacific_NW	Calochortus	raichei
Calochortus_tiburonensis	Calochortus_Bay_Area+Pacific_NW	Calochortus	tiburonensis
Calochortus_tolmiei	Calochortus_Bay_Area+Pacific_NW	Calochortus	tolmiei
Calochortus_umbellatus	Calochortus_Bay_Area+Pacific_NW	Calochortus	umbellatus
Calochortus_uniflorus	Calochortus_Bay_Area+Pacific_NW	Calochortus	uniflorus
Calochortus_westonii	Calochortus_Bay_Area+Pacific_NW	Calochortus	westonii
Calochortus_argillosus	Calochortus_Coast_Ranges+Sierra_Nevada+SW_CA	Calochortus	argillosus
Calochortus_catalinae	Calochortus_Coast_Ranges+Sierra_Nevada+SW_CA	Calochortus	catalinae
Calochortus_dunnii	Calochortus_Coast_Ranges+Sierra_Nevada+SW_CA	Calochortus	dunnii
Calochortus_flexuosus	Calochortus_Coast_Ranges+Sierra_Nevada+SW_CA	Calochortus	flexuosus
Calochortus_luteus	Calochortus_Coast_Ranges+Sierra_Nevada+SW_CA	Calochortus	luteus
Calochortus_monanthus	Calochortus_Coast_Ranges+Sierra_Nevada+SW_CA	Calochortus	monanthus
Calochortus_palmeri	Calochortus_Coast_Ranges+Sierra_Nevada+SW_CA	Calochortus	palmeri
Calochortus_simulans	Calochortus_Coast_Ranges+Sierra_Nevada+SW_CA	Calochortus	simulans
Calochortus_splendens	Calochortus_Coast_Ranges+Sierra_Nevada+SW_CA	Calochortus	splendens
Calochortus_striatus	Calochortus_Coast_Ranges+Sierra_Nevada+SW_CA	Calochortus	striatus
Calochortus_superbus	Calochortus_Coast_Ranges+Sierra_Nevada+SW_CA	Calochortus	superbus
Calochortus_syntrophus	Calochortus_Coast_Ranges+Sierra_Nevada+SW_CA	Calochortus	syntrophus
Calochortus_venustus	Calochortus_Coast_Ranges+Sierra_Nevada+SW_CA	Calochortus	venustus
Calochortus_vestae	Calochortus_Coast_Ranges+Sierra_Nevada+SW_CA	Calochortus	vestae
Calochortus_bruneaunis	Calochortus_Great_Basin+Rocky_Mountains	Calochortus	bruneaunis
Calochortus_clavatus	Calochortus_Great_Basin+Rocky_Mountains	Calochortus	clavatus
Calochortus_concolor	Calochortus_Great_Basin+Rocky_Mountains	Calochortus	concolor
Calochortus_excavatus	Calochortus_Great_Basin+Rocky_Mountains	Calochortus	excavatus
Calochortus_invenustus	Calochortus_Great_Basin+Rocky_Mountains	Calochortus	invenustus
Calochortus_kennedyi	Calochortus_Great_Basin+Rocky_Mountains	Calochortus	kennedyi
Calochortus_leichtlinii	Calochortus_Great_Basin+Rocky_Mountains	Calochortus	leichtlinii
Calochortus_macrocarpus	Calochortus_Great_Basin+Rocky_Mountains	Calochortus	macrocarpus
Calochortus_panamintensis	Calochortus_Great_Basin+Rocky_Mountains	Calochortus	panamintensis
Calochortus_fimbriatus	Calochortus_San_Diego	Calochortus	fimbriatus
Calochortus_obispoensis	Calochortus_San_Diego	Calochortus	obispoensis
Calochortus_plummerae	Calochortus_San_Diego	Calochortus	plummerae
Calochortus_weedii	Calochortus_San_Diego	Calochortus	weedii
Caltha_leptosepala	Caltha	Caltha	leptosepala
Calycadenia_fremontii	Calycadenia+Osmadenia	Calycadenia	fremontii
Calycadenia_hooveri	Calycadenia+Osmadenia	Calycadenia	hooveri
Calycadenia_micrantha	Calycadenia+Osmadenia	Calycadenia	micrantha
Calycadenia_mollis	Calycadenia+Osmadenia	Calycadenia	mollis
Calycadenia_multiglandulosa	Calycadenia+Osmadenia	Calycadenia	multiglandulosa
Calycadenia_oppositifolia	Calycadenia+Osmadenia	Calycadenia	oppositifolia
Calycadenia_pauciflora	Calycadenia+Osmadenia	Calycadenia	pauciflora
Calycadenia_spicata	Calycadenia+Osmadenia	Calycadenia	spicata
Calycadenia_truncata	Calycadenia+Osmadenia	Calycadenia	truncata
Calycadenia_villosa	Calycadenia+Osmadenia	Calycadenia	villosa
Osmadenia_tenella	Calycadenia+Osmadenia	Osmadenia	tenella
Calycanthus_occidentalis	Calycanthus	Calycanthus	occidentalis
Calypso_bulbosa	Calypso	Calypso	bulbosa
Calyptridium_monandrum	Calyptridium	Calyptridium	monandrum
Calyptridium_monospermum	Calyptridium	Calyptridium	monospermum
Calyptridium_parryi	Calyptridium	Calyptridium	parryi
Calyptridium_pulchellum	Calyptridium	Calyptridium	pulchellum
Calyptridium_pygmaeum	Calyptridium	Calyptridium	pygmaeum
Calyptridium_quadripetalum	Calyptridium	Calyptridium	quadripetalum
Calyptridium_roseum	Calyptridium	Calyptridium	roseum
Calyptridium_umbellatum	Calyptridium	Calyptridium	umbellatum
Calystegia_atriplicifolia	Calystegia	Calystegia	atriplicifolia
Calystegia_collina	Calystegia	Calystegia	collina
Calystegia_longipes	Calystegia	Calystegia	longipes
Calystegia_macrostegia	Calystegia	Calystegia	macrostegia
Calystegia_malacophylla	Calystegia	Calystegia	malacophylla
Calystegia_occidentalis	Calystegia	Calystegia	occidentalis
Calystegia_peirsonii	Calystegia	Calystegia	peirsonii
Calystegia_purpurata	Calystegia	Calystegia	purpurata
Calystegia_sepium	Calystegia	Calystegia	sepium
Calystegia_soldanella	Calystegia	Calystegia	soldanella
Calystegia_stebbinsii	Calystegia	Calystegia	stebbinsii
Calystegia_subacaulis	Calystegia	Calystegia	subacaulis
Camassia_leichtlinii	Camassia	Camassia	leichtlinii
Camassia_quamash	Camassia	Camassia	quamash
Camissonia_benitensis	Camissonia	Camissonia	benitensis
Camissonia_campestris	Camissonia	Camissonia	campestris
Camissonia_contorta	Camissonia	Camissonia	contorta
Camissonia_integrifolia	Camissonia	Camissonia	integrifolia
Camissonia_kernensis	Camissonia	Camissonia	kernensis
Camissonia_lacustris	Camissonia	Camissonia	lacustris
Camissonia_parvula	Camissonia	Camissonia	parvula
Camissonia_pubens	Camissonia	Camissonia	pubens
Camissonia_pusilla	Camissonia	Camissonia	pusilla
Camissonia_sierrae	Camissonia	Camissonia	sierrae
Camissonia_strigulosa	Camissonia	Camissonia	strigulosa
Camissoniopsis_bistorta	Camissoniopsis	Camissoniopsis	bistorta
Camissoniopsis_cheiranthifolia	Camissoniopsis	Camissoniopsis	cheiranthifolia
Camissoniopsis_confusa	Camissoniopsis	Camissoniopsis	confusa
Camissoniopsis_guadalupensis	Camissoniopsis	Camissoniopsis	guadalupensis
Camissoniopsis_hardhamiae	Camissoniopsis	Camissoniopsis	hardhamiae
Camissoniopsis_hirtella	Camissoniopsis	Camissoniopsis	hirtella
Camissoniopsis_ignota	Camissoniopsis	Camissoniopsis	ignota
Camissoniopsis_intermedia	Camissoniopsis	Camissoniopsis	intermedia
Camissoniopsis_lewisii	Camissoniopsis	Camissoniopsis	lewisii
Camissoniopsis_luciae	Camissoniopsis	Camissoniopsis	luciae
Camissoniopsis_micrantha	Camissoniopsis	Camissoniopsis	micrantha
Camissoniopsis_pallida	Camissoniopsis	Camissoniopsis	pallida
Camissoniopsis_robusta	Camissoniopsis	Camissoniopsis	robusta
Campanula_rotundifolia	Campanula_Rotundifolia	Campanula	rotundifolia
Campanula_scabrella	Campanula_Scabrella	Campanula	scabrella
Campanula_scouleri	Campanula_Scabrella	Campanula	scouleri
Campanula_shetleri	Campanula_Scabrella	Campanula	shetleri
Asyneuma_prenanthoides	Campanula+	Asyneuma	prenanthoides
Campanula_angustiflora	Campanula+	Campanula	angustiflora
Campanula_californica	Campanula+	Campanula	californica
Campanula_exigua	Campanula+	Campanula	exigua
Campanula_griffinii	Campanula+	Campanula	griffinii
Campanula_sharsmithiae	Campanula+	Campanula	sharsmithiae
Campanula_wilkinsiana	Campanula+	Campanula	wilkinsiana
Githopsis_diffusa	Campanula+	Githopsis	diffusa
Githopsis_pulchella	Campanula+	Githopsis	pulchella
Githopsis_specularioides	Campanula+	Githopsis	specularioides
Githopsis_tenella	Campanula+	Githopsis	tenella
Heterocodon_rariflorum	Campanula+	Heterocodon	rariflorum
Triodanis_biflora	Campanula+	Triodanis	biflora
Triodanis_perfoliata	Campanula+	Triodanis	perfoliata
Canbya_candida	Canbya	Canbya	candida
Cardamine_angulata	Cardamine	Cardamine	angulata
Cardamine_bellidifolia	Cardamine	Cardamine	bellidifolia
Cardamine_breweri	Cardamine	Cardamine	breweri
Cardamine_californica	Cardamine	Cardamine	californica
Cardamine_cordifolia	Cardamine	Cardamine	cordifolia
Cardamine_nuttallii	Cardamine	Cardamine	nuttallii
Cardamine_occidentalis	Cardamine	Cardamine	occidentalis
Cardamine_oligosperma	Cardamine	Cardamine	oligosperma
Cardamine_pachystigma	Cardamine	Cardamine	pachystigma
Cardamine_pensylvanica	Cardamine	Cardamine	pensylvanica
Cardionema_ramosissimum	Cardionema	Cardionema	ramosissimum
Carex_abrupta	Carex+Kobresia	Carex	abrupta
Carex_albonigra	Carex+Kobresia	Carex	albonigra
Carex_alma	Carex+Kobresia	Carex	alma
Carex_amplifolia	Carex+Kobresia	Carex	amplifolia
Carex_angustata	Carex+Kobresia	Carex	angustata
Carex_aquatilis	Carex+Kobresia	Carex	aquatilis
Carex_arcta	Carex+Kobresia	Carex	arcta
Carex_atherodes	Carex+Kobresia	Carex	atherodes
Carex_athrostachya	Carex+Kobresia	Carex	athrostachya
Carex_aurea	Carex+Kobresia	Carex	aurea
Carex_barbarae	Carex+Kobresia	Carex	barbarae
Carex_bolanderi	Carex+Kobresia	Carex	bolanderi
Carex_brainerdii	Carex+Kobresia	Carex	brainerdii
Carex_brevicaulis	Carex+Kobresia	Carex	brevicaulis
Carex_breweri	Carex+Kobresia	Carex	breweri
Carex_buxbaumii	Carex+Kobresia	Carex	buxbaumii
Carex_californica	Carex+Kobresia	Carex	californica
Carex_canescens	Carex+Kobresia	Carex	canescens
Carex_capitata	Carex+Kobresia	Carex	capitata
Carex_comosa	Carex+Kobresia	Carex	comosa
Carex_concinnoides	Carex+Kobresia	Carex	concinnoides
Carex_congdonii	Carex+Kobresia	Carex	congdonii
Carex_cusickii	Carex+Kobresia	Carex	cusickii
Carex_davyi	Carex+Kobresia	Carex	davyi
Carex_deflexa	Carex+Kobresia	Carex	deflexa
Carex_densa	Carex+Kobresia	Carex	densa
Carex_diandra	Carex+Kobresia	Carex	diandra
Carex_disperma	Carex+Kobresia	Carex	disperma
Carex_douglasii	Carex+Kobresia	Carex	douglasii
Carex_duriuscula	Carex+Kobresia	Carex	duriuscula
Carex_echinata	Carex+Kobresia	Carex	echinata
Carex_exsiccata	Carex+Kobresia	Carex	exsiccata
Carex_feta	Carex+Kobresia	Carex	feta
Carex_filifolia	Carex+Kobresia	Carex	filifolia
Carex_fissuricola	Carex+Kobresia	Carex	fissuricola
Carex_fracta	Carex+Kobresia	Carex	fracta
Carex_geyeri	Carex+Kobresia	Carex	geyeri
Carex_globosa	Carex+Kobresia	Carex	globosa
Carex_gracilior	Carex+Kobresia	Carex	gracilior
Carex_gynodynama	Carex+Kobresia	Carex	gynodynama
Carex_halliana	Carex+Kobresia	Carex	halliana
Carex_harfordii	Carex+Kobresia	Carex	harfordii
Carex_hassei	Carex+Kobresia	Carex	hassei
Carex_haydeniana	Carex+Kobresia	Carex	haydeniana
Carex_helleri	Carex+Kobresia	Carex	helleri
Carex_hendersonii	Carex+Kobresia	Carex	hendersonii
Carex_heteroneura	Carex+Kobresia	Carex	heteroneura
Carex_hirtissima	Carex+Kobresia	Carex	hirtissima
Carex_hoodii	Carex+Kobresia	Carex	hoodii
Carex_hystericina	Carex+Kobresia	Carex	hystericina
Carex_idahoa	Carex+Kobresia	Carex	idahoa
Carex_illota	Carex+Kobresia	Carex	illota
Carex_incurviformis	Carex+Kobresia	Carex	incurviformis
Carex_infirminervia	Carex+Kobresia	Carex	infirminervia
Carex_inops	Carex+Kobresia	Carex	inops
Carex_integra	Carex+Kobresia	Carex	integra
Carex_interior	Carex+Kobresia	Carex	interior
Carex_jonesii	Carex+Kobresia	Carex	jonesii
Carex_klamathensis	Carex+Kobresia	Carex	klamathensis
Carex_laeviculmis	Carex+Kobresia	Carex	laeviculmis
Carex_lasiocarpa	Carex+Kobresia	Carex	lasiocarpa
Carex_lemmonii	Carex+Kobresia	Carex	lemmonii
Carex_lenticularis	Carex+Kobresia	Carex	lenticularis
Carex_leporina	Carex+Kobresia	Carex	leporina
Carex_leporinella	Carex+Kobresia	Carex	leporinella
Carex_leptalea	Carex+Kobresia	Carex	leptalea
Carex_leptopoda	Carex+Kobresia	Carex	leptopoda
Carex_limosa	Carex+Kobresia	Carex	limosa
Carex_livida	Carex+Kobresia	Carex	livida
Carex_luzulifolia	Carex+Kobresia	Carex	luzulifolia
Carex_luzulina	Carex+Kobresia	Carex	luzulina
Carex_lyngbyei	Carex+Kobresia	Carex	lyngbyei
Carex_mariposana	Carex+Kobresia	Carex	mariposana
Carex_mendocinensis	Carex+Kobresia	Carex	mendocinensis
Carex_mertensii	Carex+Kobresia	Carex	mertensii
Carex_microptera	Carex+Kobresia	Carex	microptera
Carex_multicaulis	Carex+Kobresia	Carex	multicaulis
Carex_multicostata	Carex+Kobresia	Carex	multicostata
Carex_nebrascensis	Carex+Kobresia	Carex	nebrascensis
Carex_nervina	Carex+Kobresia	Carex	nervina
Carex_neurophora	Carex+Kobresia	Carex	neurophora
Carex_nigricans	Carex+Kobresia	Carex	nigricans
Carex_nudata	Carex+Kobresia	Carex	nudata
Carex_obispoensis	Carex+Kobresia	Carex	obispoensis
Carex_obnupta	Carex+Kobresia	Carex	obnupta
Carex_occidentalis	Carex+Kobresia	Carex	occidentalis
Carex_pachycarpa	Carex+Kobresia	Carex	pachycarpa
Carex_pachystachya	Carex+Kobresia	Carex	pachystachya
Carex_pansa	Carex+Kobresia	Carex	pansa
Carex_pellita	Carex+Kobresia	Carex	pellita
Carex_petasata	Carex+Kobresia	Carex	petasata
Carex_phaeocephala	Carex+Kobresia	Carex	phaeocephala
Carex_praeceptorum	Carex+Kobresia	Carex	praeceptorum
Carex_praegracilis	Carex+Kobresia	Carex	praegracilis
Carex_praticola	Carex+Kobresia	Carex	praticola
Carex_preslii	Carex+Kobresia	Carex	preslii
Carex_proposita	Carex+Kobresia	Carex	proposita
Carex_raynoldsii	Carex+Kobresia	Carex	raynoldsii
Carex_rossii	Carex+Kobresia	Carex	rossii
Carex_saliniformis	Carex+Kobresia	Carex	saliniformis
Carex_sartwelliana	Carex+Kobresia	Carex	sartwelliana
Carex_scabriuscula	Carex+Kobresia	Carex	scabriuscula
Carex_schottii	Carex+Kobresia	Carex	schottii
Carex_scirpoidea	Carex+Kobresia	Carex	scirpoidea
Carex_scoparia	Carex+Kobresia	Carex	scoparia
Carex_scopulorum	Carex+Kobresia	Carex	scopulorum
Carex_senta	Carex+Kobresia	Carex	senta
Carex_serpenticola	Carex+Kobresia	Carex	serpenticola
Carex_serratodens	Carex+Kobresia	Carex	serratodens
Carex_sheldonii	Carex+Kobresia	Carex	sheldonii
Carex_simulata	Carex+Kobresia	Carex	simulata
Carex_specifica	Carex+Kobresia	Carex	specifica
Carex_spectabilis	Carex+Kobresia	Carex	spectabilis
Carex_spissa	Carex+Kobresia	Carex	spissa
Carex_stevenii	Carex+Kobresia	Carex	stevenii
Carex_stipata	Carex+Kobresia	Carex	stipata
Carex_straminiformis	Carex+Kobresia	Carex	straminiformis
Carex_subbracteata	Carex+Kobresia	Carex	subbracteata
Carex_subfusca	Carex+Kobresia	Carex	subfusca
Carex_subnigricans	Carex+Kobresia	Carex	subnigricans
Carex_tahoensis	Carex+Kobresia	Carex	tahoensis
Carex_tiogana	Carex+Kobresia	Carex	tiogana
Carex_tompkinsii	Carex+Kobresia	Carex	tompkinsii
Carex_triquetra	Carex+Kobresia	Carex	triquetra
Carex_tumulicola	Carex+Kobresia	Carex	tumulicola
Carex_unilateralis	Carex+Kobresia	Carex	unilateralis
Carex_utriculata	Carex+Kobresia	Carex	utriculata
Carex_vallicola	Carex+Kobresia	Carex	vallicola
Carex_vernacula	Carex+Kobresia	Carex	vernacula
Carex_vesicaria	Carex+Kobresia	Carex	vesicaria
Carex_viridula	Carex+Kobresia	Carex	viridula
Carex_whitneyi	Carex+Kobresia	Carex	whitneyi
Kobresia_myosuroides	Carex+Kobresia	Kobresia	myosuroides
Carlowrightia_arizonica	Carlowrightia	Carlowrightia	arizonica
Carnegiea_gigantea	Carnegiea	Carnegiea	gigantea
Carpenteria_californica	Carpenteria	Carpenteria	californica
Carsonia_sparsifolia	Carsonia	Carsonia	sparsifolia
Cascadia_nuttallii	Cascadia	Cascadia	nuttallii
Cassiope_mertensiana	Cassiope	Cassiope	mertensiana
Castela_emoryi	Castela	Castela	emoryi
Castilleja_affinis	Castilleja_1	Castilleja	affinis
Castilleja_applegatei	Castilleja_1	Castilleja	applegatei
Castilleja_arachnoidea	Castilleja_1	Castilleja	arachnoidea
Castilleja_brevilobata	Castilleja_1	Castilleja	brevilobata
Castilleja_chromosa	Castilleja_1	Castilleja	chromosa
Castilleja_cinerea	Castilleja_1	Castilleja	cinerea
Castilleja_foliolosa	Castilleja_1	Castilleja	foliolosa
Castilleja_gleasoni	Castilleja_1	Castilleja	gleasoni
Castilleja_grisea	Castilleja_1	Castilleja	grisea
Castilleja_hololeuca	Castilleja_1	Castilleja	hololeuca
Castilleja_latifolia	Castilleja_1	Castilleja	latifolia
Castilleja_lemmonii	Castilleja_1	Castilleja	lemmonii
Castilleja_linariifolia	Castilleja_1	Castilleja	linariifolia
Castilleja_mendocinensis	Castilleja_1	Castilleja	mendocinensis
Castilleja_miniata	Castilleja_1	Castilleja	miniata
Castilleja_minor	Castilleja_1	Castilleja	minor
Castilleja_mollis	Castilleja_1	Castilleja	mollis
Castilleja_montigena	Castilleja_1	Castilleja	montigena
Castilleja_nana	Castilleja_1	Castilleja	nana
Castilleja_peirsonii	Castilleja_1	Castilleja	peirsonii
Castilleja_pilosa	Castilleja_1	Castilleja	pilosa
Castilleja_plagiotoma	Castilleja_1	Castilleja	plagiotoma
Castilleja_praeterita	Castilleja_1	Castilleja	praeterita
Castilleja_pruinosa	Castilleja_1	Castilleja	pruinosa
Castilleja_schizotricha	Castilleja_1	Castilleja	schizotricha
Castilleja_subinclusa	Castilleja_1	Castilleja	subinclusa
Castilleja_wightii	Castilleja_1	Castilleja	wightii
Castilleja_campestris	Castilleja_2	Castilleja	campestris
Castilleja_lacera	Castilleja_2	Castilleja	lacera
Castilleja_lasiorhyncha	Castilleja_2	Castilleja	lasiorhyncha
Castilleja_tenuis	Castilleja_2	Castilleja	tenuis
Castilleja_exserta	Castilleja_3	Castilleja	exserta
Castilleja_ambigua	Castilleja_4	Castilleja	ambigua
Castilleja_attenuata	Castilleja_4	Castilleja	attenuata
Castilleja_brevistyla	Castilleja_4	Castilleja	brevistyla
Castilleja_densiflora	Castilleja_4	Castilleja	densiflora
Castilleja_lineariloba	Castilleja_4	Castilleja	lineariloba
Castilleja_rubicundula	Castilleja_4	Castilleja	rubicundula
Ceanothus_arboreus	Ceanothus_Ceanothus	Ceanothus	arboreus
Ceanothus_cordulatus	Ceanothus_Ceanothus	Ceanothus	cordulatus
Ceanothus_cyaneus	Ceanothus_Ceanothus	Ceanothus	cyaneus
Ceanothus_dentatus	Ceanothus_Ceanothus	Ceanothus	dentatus
Ceanothus_diversifolius	Ceanothus_Ceanothus	Ceanothus	diversifolius
Ceanothus_foliosus	Ceanothus_Ceanothus	Ceanothus	foliosus
Ceanothus_hearstiorum	Ceanothus_Ceanothus	Ceanothus	hearstiorum
Ceanothus_impressus	Ceanothus_Ceanothus	Ceanothus	impressus
Ceanothus_incanus	Ceanothus_Ceanothus	Ceanothus	incanus
Ceanothus_integerrimus	Ceanothus_Ceanothus	Ceanothus	integerrimus
Ceanothus_lemmonii	Ceanothus_Ceanothus	Ceanothus	lemmonii
Ceanothus_leucodermis	Ceanothus_Ceanothus	Ceanothus	leucodermis
Ceanothus_oliganthus	Ceanothus_Ceanothus	Ceanothus	oliganthus
Ceanothus_palmeri	Ceanothus_Ceanothus	Ceanothus	palmeri
Ceanothus_papillosus	Ceanothus_Ceanothus	Ceanothus	papillosus
Ceanothus_parryi	Ceanothus_Ceanothus	Ceanothus	parryi
Ceanothus_parvifolius	Ceanothus_Ceanothus	Ceanothus	parvifolius
Ceanothus_sanguineus	Ceanothus_Ceanothus	Ceanothus	sanguineus
Ceanothus_spinosus	Ceanothus_Ceanothus	Ceanothus	spinosus
Ceanothus_thyrsiflorus	Ceanothus_Ceanothus	Ceanothus	thyrsiflorus
Ceanothus_tomentosus	Ceanothus_Ceanothus	Ceanothus	tomentosus
Ceanothus_velutinus	Ceanothus_Ceanothus	Ceanothus	velutinus
Ceanothus_arcuatus	Ceanothus_Cerastes	Ceanothus	arcuatus
Ceanothus_confusus	Ceanothus_Cerastes	Ceanothus	confusus
Ceanothus_crassifolius	Ceanothus_Cerastes	Ceanothus	crassifolius
Ceanothus_cuneatus	Ceanothus_Cerastes	Ceanothus	cuneatus
Ceanothus_divergens	Ceanothus_Cerastes	Ceanothus	divergens
Ceanothus_ferrisiae	Ceanothus_Cerastes	Ceanothus	ferrisiae
Ceanothus_fresnensis	Ceanothus_Cerastes	Ceanothus	fresnensis
Ceanothus_gloriosus	Ceanothus_Cerastes	Ceanothus	gloriosus
Ceanothus_jepsonii	Ceanothus_Cerastes	Ceanothus	jepsonii
Ceanothus_maritimus	Ceanothus_Cerastes	Ceanothus	maritimus
Ceanothus_masonii	Ceanothus_Cerastes	Ceanothus	masonii
Ceanothus_megacarpus	Ceanothus_Cerastes	Ceanothus	megacarpus
Ceanothus_ophiochilus	Ceanothus_Cerastes	Ceanothus	ophiochilus
Ceanothus_otayensis	Ceanothus_Cerastes	Ceanothus	otayensis
Ceanothus_perplexans	Ceanothus_Cerastes	Ceanothus	perplexans
Ceanothus_pinetorum	Ceanothus_Cerastes	Ceanothus	pinetorum
Ceanothus_prostratus	Ceanothus_Cerastes	Ceanothus	prostratus
Ceanothus_pumilus	Ceanothus_Cerastes	Ceanothus	pumilus
Ceanothus_purpureus	Ceanothus_Cerastes	Ceanothus	purpureus
Ceanothus_rigidus	Ceanothus_Cerastes	Ceanothus	rigidus
Ceanothus_roderickii	Ceanothus_Cerastes	Ceanothus	roderickii
Ceanothus_sonomensis	Ceanothus_Cerastes	Ceanothus	sonomensis
Ceanothus_verrucosus	Ceanothus_Cerastes	Ceanothus	verrucosus
Ceanothus_vestitus	Ceanothus_Cerastes	Ceanothus	vestitus
Celtis_reticulata	Celtis	Celtis	reticulata
Centromadia_fitchii	Centromadia	Centromadia	fitchii
Centromadia_parryi	Centromadia	Centromadia	parryi
Centromadia_pungens	Centromadia	Centromadia	pungens
Cephalanthera_austiniae	Cephalanthera	Cephalanthera	austiniae
Cephalanthus_occidentalis	Cephalanthus	Cephalanthus	occidentalis
Cerastium_arvense	Cerastium	Cerastium	arvense
Cerastium_beeringianum	Cerastium	Cerastium	beeringianum
Cerastium_viride	Cerastium	Cerastium	viride
Ceratophyllum_demersum	Ceratophyllum	Ceratophyllum	demersum
Cercis_occidentalis	Cercis	Cercis	occidentalis
Cercocarpus_betuloides	Cercocarpus	Cercocarpus	betuloides
Cercocarpus_ledifolius	Cercocarpus	Cercocarpus	ledifolius
Cercocarpus_minutiflorus	Cercocarpus	Cercocarpus	minutiflorus
Cercocarpus_traskiae	Cercocarpus	Cercocarpus	traskiae
Chaenactis_alpigena	Chaenactis	Chaenactis	alpigena
Chaenactis_artemisiifolia	Chaenactis	Chaenactis	artemisiifolia
Chaenactis_carphoclinia	Chaenactis	Chaenactis	carphoclinia
Chaenactis_douglasii	Chaenactis	Chaenactis	douglasii
Chaenactis_fremontii	Chaenactis	Chaenactis	fremontii
Chaenactis_glabriuscula	Chaenactis	Chaenactis	glabriuscula
Chaenactis_macrantha	Chaenactis	Chaenactis	macrantha
Chaenactis_nevadensis	Chaenactis	Chaenactis	nevadensis
Chaenactis_parishii	Chaenactis	Chaenactis	parishii
Chaenactis_santolinoides	Chaenactis	Chaenactis	santolinoides
Chaenactis_stevioides	Chaenactis	Chaenactis	stevioides
Chaenactis_suffrutescens	Chaenactis	Chaenactis	suffrutescens
Chaenactis_xantiana	Chaenactis	Chaenactis	xantiana
Chaetadelpha_wheeleri	Chaetadelpha	Chaetadelpha	wheeleri
Chaetopappa_ericoides	Chaetopappa	Chaetopappa	ericoides
Chamaebatia_australis	Chamaebatia	Chamaebatia	australis
Chamaebatia_foliolosa	Chamaebatia	Chamaebatia	foliolosa
Chamaebatiaria_millefolium	Chamaebatiaria	Chamaebatiaria	millefolium
Chamaecyparis_lawsoniana	Chamaecyparis	Chamaecyparis	lawsoniana
Chamaesaracha_coronopus	Chamaesaracha	Chamaesaracha	coronopus
Chamaesaracha_nana	Chamaesaracha	Chamaesaracha	nana
Chamerion_angustifolium	Chamerion	Chamerion	angustifolium
Chamerion_latifolium	Chamerion	Chamerion	latifolium
Cheilanthes_clevelandii	Cheilanthes	Cheilanthes	clevelandii
Cheilanthes_cooperae	Cheilanthes	Cheilanthes	cooperae
Cheilanthes_covillei	Cheilanthes	Cheilanthes	covillei
Cheilanthes_feei	Cheilanthes	Cheilanthes	feei
Cheilanthes_gracillima	Cheilanthes	Cheilanthes	gracillima
Cheilanthes_intertexta	Cheilanthes	Cheilanthes	intertexta
Cheilanthes_newberryi	Cheilanthes	Cheilanthes	newberryi
Cheilanthes_parryi	Cheilanthes	Cheilanthes	parryi
Cheilanthes_viscida	Cheilanthes	Cheilanthes	viscida
Cheilanthes_wootonii	Cheilanthes	Cheilanthes	wootonii
Chenopodium_californicum	Chenopodium_3	Chenopodium	californicum
Chenopodium_capitatum	Chenopodium_3	Chenopodium	capitatum
Monolepis_nuttalliana	Chenopodium_3	Monolepis	nuttalliana
Monolepis_spathulata	Chenopodium_3	Monolepis	spathulata
Chenopodium_glaucum	Chenopodium_4+5	Chenopodium	glaucum
Chenopodium_rubrum	Chenopodium_4+5	Chenopodium	rubrum
Micromonolepis_pusilla	Chenopodium_4+5	Micromonolepis	pusilla
Chenopodium_atrovirens	Chenopodium_7	Chenopodium	atrovirens
Chenopodium_berlandieri	Chenopodium_7	Chenopodium	berlandieri
Chenopodium_desiccatum	Chenopodium_7	Chenopodium	desiccatum
Chenopodium_fremontii	Chenopodium_7	Chenopodium	fremontii
Chenopodium_hians	Chenopodium_7	Chenopodium	hians
Chenopodium_incanum	Chenopodium_7	Chenopodium	incanum
Chenopodium_leptophyllum	Chenopodium_7	Chenopodium	leptophyllum
Chenopodium_littoreum	Chenopodium_7	Chenopodium	littoreum
Chenopodium_nevadense	Chenopodium_7	Chenopodium	nevadense
Chenopodium_pratericola	Chenopodium_7	Chenopodium	pratericola
Chenopodium_simplex	Chenopodium_7	Chenopodium	simplex
Chenopodium_watsonii	Chenopodium_7	Chenopodium	watsonii
Chilopsis_linearis	Chilopsis	Chilopsis	linearis
Chimaphila_menziesii	Chimaphila	Chimaphila	menziesii
Chimaphila_umbellata	Chimaphila	Chimaphila	umbellata
Chloracantha_spinosa	Chloracantha	Chloracantha	spinosa
Chlorogalum_parviflorum	Chlorogalum_1	Chlorogalum	parviflorum
Chlorogalum_purpureum	Chlorogalum_2	Chlorogalum	purpureum
Chlorogalum_angustifolium	Chlorogalum_3	Chlorogalum	angustifolium
Chlorogalum_grandiflorum	Chlorogalum_3	Chlorogalum	grandiflorum
Chlorogalum_pomeridianum	Chlorogalum_3	Chlorogalum	pomeridianum
Chloropyron_maritimum	Chloropyron	Chloropyron	maritimum
Chloropyron_molle	Chloropyron	Chloropyron	molle
Chloropyron_palmatum	Chloropyron	Chloropyron	palmatum
Chloropyron_tecopense	Chloropyron	Chloropyron	tecopense
Chrysolepis_chrysophylla	Chrysolepis	Chrysolepis	chrysophylla
Chrysolepis_sempervirens	Chrysolepis	Chrysolepis	sempervirens
Chrysosplenium_glechomifolium	Chrysosplenium	Chrysosplenium	glechomifolium
Acamptopappus_shockleyi	Chrysothamnus+	Acamptopappus	shockleyi
Acamptopappus_sphaerocephalus	Chrysothamnus+	Acamptopappus	sphaerocephalus
Amphipappus_fremontii	Chrysothamnus+	Amphipappus	fremontii
Chrysothamnus_depressus	Chrysothamnus+	Chrysothamnus	depressus
Chrysothamnus_greenei	Chrysothamnus+	Chrysothamnus	greenei
Chrysothamnus_humilis	Chrysothamnus+	Chrysothamnus	humilis
Chrysothamnus_viscidiflorus	Chrysothamnus+	Chrysothamnus	viscidiflorus
Eastwoodia_elegans	Chrysothamnus+	Eastwoodia	elegans
Nestotus_stenophyllus	Chrysothamnus+	Nestotus	stenophyllus
Petradoria_pumila	Chrysothamnus+	Petradoria	pumila
Solidago_confinis	Chrysothamnus+	Solidago	confinis
Solidago_elongata	Chrysothamnus+	Solidago	elongata
Solidago_guiradonis	Chrysothamnus+	Solidago	guiradonis
Solidago_lepida	Chrysothamnus+	Solidago	lepida
Solidago_multiradiata	Chrysothamnus+	Solidago	multiradiata
Solidago_spathulata	Chrysothamnus+	Solidago	spathulata
Solidago_spectabilis	Chrysothamnus+	Solidago	spectabilis
Solidago_velutina	Chrysothamnus+	Solidago	velutina
Stenotus_acaulis	Chrysothamnus+	Stenotus	acaulis
Stenotus_lanuginosus	Chrysothamnus+	Stenotus	lanuginosus
Tonestus_eximius	Chrysothamnus+	Tonestus	eximius
Tonestus_lyallii	Chrysothamnus+	Tonestus	lyallii
Tonestus_peirsonii	Chrysothamnus+	Tonestus	peirsonii
Chylismia_arenaria	Chylismia	Chylismia	arenaria
Chylismia_brevipes	Chylismia	Chylismia	brevipes
Chylismia_cardiophylla	Chylismia	Chylismia	cardiophylla
Chylismia_claviformis	Chylismia	Chylismia	claviformis
Chylismia_heterochroma	Chylismia	Chylismia	heterochroma
Chylismia_munzii	Chylismia	Chylismia	munzii
Chylismia_walkeri	Chylismia	Chylismia	walkeri
Chylismiella_pterosperma	Chylismiella	Chylismiella	pterosperma
Cicendia_quadrangularis	Cicendia	Cicendia	quadrangularis
Cicuta_douglasii	Cicuta	Cicuta	douglasii
Cicuta_maculata	Cicuta	Cicuta	maculata
Cinna_bolanderi	Cinna_1	Cinna	bolanderi
Cinna_latifolia	Cinna_2	Cinna	latifolia
Circaea_alpina	Circaea	Circaea	alpina
Cirsium_andersonii	Cirsium	Cirsium	andersonii
Cirsium_andrewsii	Cirsium	Cirsium	andrewsii
Cirsium_arizonicum	Cirsium	Cirsium	arizonicum
Cirsium_brevistylum	Cirsium	Cirsium	brevistylum
Cirsium_ciliolatum	Cirsium	Cirsium	ciliolatum
Cirsium_crassicaule	Cirsium	Cirsium	crassicaule
Cirsium_cymosum	Cirsium	Cirsium	cymosum
Cirsium_douglasii	Cirsium	Cirsium	douglasii
Cirsium_fontinale	Cirsium	Cirsium	fontinale
Cirsium_hydrophilum	Cirsium	Cirsium	hydrophilum
Cirsium_inamoenum	Cirsium	Cirsium	inamoenum
Cirsium_mohavense	Cirsium	Cirsium	mohavense
Cirsium_neomexicanum	Cirsium	Cirsium	neomexicanum
Cirsium_occidentale	Cirsium	Cirsium	occidentale
Cirsium_praeteriens	Cirsium	Cirsium	praeteriens
Cirsium_quercetorum	Cirsium	Cirsium	quercetorum
Cirsium_remotifolium	Cirsium	Cirsium	remotifolium
Cirsium_rhothophilum	Cirsium	Cirsium	rhothophilum
Cirsium_scariosum	Cirsium	Cirsium	scariosum
Cirsium_undulatum	Cirsium	Cirsium	undulatum
Cistanthe_ambigua	Cistanthe	Cistanthe	ambigua
Cistanthe_maritima	Cistanthe	Cistanthe	maritima
Cladium_californicum	Cladium	Cladium	californicum
Clarkia_breweri	Clarkia_Eucharidium	Clarkia	breweri
Clarkia_concinna	Clarkia_Eucharidium	Clarkia	concinna
Clarkia_bottae	Clarkia_Fibula	Clarkia	bottae
Clarkia_jolonensis	Clarkia_Fibula	Clarkia	jolonensis
Clarkia_australis	Clarkia_Myxocarpa	Clarkia	australis
Clarkia_borealis	Clarkia_Myxocarpa	Clarkia	borealis
Clarkia_mildrediae	Clarkia_Myxocarpa	Clarkia	mildrediae
Clarkia_mosquinii	Clarkia_Myxocarpa	Clarkia	mosquinii
Clarkia_rhomboidea	Clarkia_Myxocarpa	Clarkia	rhomboidea
Clarkia_stellata	Clarkia_Myxocarpa	Clarkia	stellata
Clarkia_virgata	Clarkia_Myxocarpa	Clarkia	virgata
Clarkia_amoena	Clarkia_Rhodanthos	Clarkia	amoena
Clarkia_arcuata	Clarkia_Rhodanthos	Clarkia	arcuata
Clarkia_franciscana	Clarkia_Rhodanthos	Clarkia	franciscana
Clarkia_gracilis	Clarkia_Rhodanthos	Clarkia	gracilis
Clarkia_lassenensis	Clarkia_Rhodanthos	Clarkia	lassenensis
Clarkia_rubicunda	Clarkia_Rhodanthos	Clarkia	rubicunda
Clarkia_affinis	Clarkia_Sympherica+Godetia+Phaeostoma	Clarkia	affinis
Clarkia_biloba	Clarkia_Sympherica+Godetia+Phaeostoma	Clarkia	biloba
Clarkia_cylindrica	Clarkia_Sympherica+Godetia+Phaeostoma	Clarkia	cylindrica
Clarkia_davyi	Clarkia_Sympherica+Godetia+Phaeostoma	Clarkia	davyi
Clarkia_delicata	Clarkia_Sympherica+Godetia+Phaeostoma	Clarkia	delicata
Clarkia_dudleyana	Clarkia_Sympherica+Godetia+Phaeostoma	Clarkia	dudleyana
Clarkia_epilobioides	Clarkia_Sympherica+Godetia+Phaeostoma	Clarkia	epilobioides
Clarkia_exilis	Clarkia_Sympherica+Godetia+Phaeostoma	Clarkia	exilis
Clarkia_heterandra	Clarkia_Sympherica+Godetia+Phaeostoma	Clarkia	heterandra
Clarkia_imbricata	Clarkia_Sympherica+Godetia+Phaeostoma	Clarkia	imbricata
Clarkia_lewisii	Clarkia_Sympherica+Godetia+Phaeostoma	Clarkia	lewisii
Clarkia_lingulata	Clarkia_Sympherica+Godetia+Phaeostoma	Clarkia	lingulata
Clarkia_modesta	Clarkia_Sympherica+Godetia+Phaeostoma	Clarkia	modesta
Clarkia_prostrata	Clarkia_Sympherica+Godetia+Phaeostoma	Clarkia	prostrata
Clarkia_purpurea	Clarkia_Sympherica+Godetia+Phaeostoma	Clarkia	purpurea
Clarkia_rostrata	Clarkia_Sympherica+Godetia+Phaeostoma	Clarkia	rostrata
Clarkia_similis	Clarkia_Sympherica+Godetia+Phaeostoma	Clarkia	similis
Clarkia_speciosa	Clarkia_Sympherica+Godetia+Phaeostoma	Clarkia	speciosa
Clarkia_springvillensis	Clarkia_Sympherica+Godetia+Phaeostoma	Clarkia	springvillensis
Clarkia_tembloriensis	Clarkia_Sympherica+Godetia+Phaeostoma	Clarkia	tembloriensis
Clarkia_unguiculata	Clarkia_Sympherica+Godetia+Phaeostoma	Clarkia	unguiculata
Clarkia_williamsonii	Clarkia_Sympherica+Godetia+Phaeostoma	Clarkia	williamsonii
Clarkia_xantiana	Clarkia_Sympherica+Godetia+Phaeostoma	Clarkia	xantiana
Claytonia_cordifolia	Claytonia	Claytonia	cordifolia
Claytonia_exigua	Claytonia	Claytonia	exigua
Claytonia_gypsophiloides	Claytonia	Claytonia	gypsophiloides
Claytonia_lanceolata	Claytonia	Claytonia	lanceolata
Claytonia_megarhiza	Claytonia	Claytonia	megarhiza
Claytonia_nevadensis	Claytonia	Claytonia	nevadensis
Claytonia_palustris	Claytonia	Claytonia	palustris
Claytonia_parviflora	Claytonia	Claytonia	parviflora
Claytonia_perfoliata	Claytonia	Claytonia	perfoliata
Claytonia_rubra	Claytonia	Claytonia	rubra
Claytonia_saxosa	Claytonia	Claytonia	saxosa
Claytonia_sibirica	Claytonia	Claytonia	sibirica
Claytonia_umbellata	Claytonia	Claytonia	umbellata
Claytonia_washingtoniana	Claytonia	Claytonia	washingtoniana
Clematis_lasiantha	Clematis	Clematis	lasiantha
Clematis_ligusticifolia	Clematis	Clematis	ligusticifolia
Clematis_pauciflora	Clematis	Clematis	pauciflora
Cleomella_brevipes	Cleomella_pro_parte+Oxystylis+Wislizenia	Cleomella	brevipes
Cleomella_obtusifolia	Cleomella_pro_parte+Oxystylis+Wislizenia	Cleomella	obtusifolia
Cleomella_parviflora	Cleomella_pro_parte+Oxystylis+Wislizenia	Cleomella	parviflora
Cleomella_plocasperma	Cleomella_pro_parte+Oxystylis+Wislizenia	Cleomella	plocasperma
Oxystylis_lutea	Cleomella_pro_parte+Oxystylis+Wislizenia	Oxystylis	lutea
Wislizenia_refracta	Cleomella_pro_parte+Oxystylis+Wislizenia	Wislizenia	refracta
Clinopodium_chandleri	Clinopodium	Clinopodium	chandleri
Clinopodium_douglasii	Clinopodium	Clinopodium	douglasii
Clinopodium_mimuloides	Clinopodium	Clinopodium	mimuloides
Clintonia_andrewsiana	Clintonia	Clintonia	andrewsiana
Clintonia_uniflora	Clintonia	Clintonia	uniflora
Cneoridium_dumosum	Cneoridium	Cneoridium	dumosum
Cochlearia_groenlandica	Cochlearia	Cochlearia	groenlandica
Coleogyne_ramosissima	Coleogyne	Coleogyne	ramosissima
Collinsia_antonina	Collinsia	Collinsia	antonina
Collinsia_bartsiifolia	Collinsia	Collinsia	bartsiifolia
Collinsia_callosa	Collinsia	Collinsia	callosa
Collinsia_childii	Collinsia	Collinsia	childii
Collinsia_concolor	Collinsia	Collinsia	concolor
Collinsia_corymbosa	Collinsia	Collinsia	corymbosa
Collinsia_grandiflora	Collinsia	Collinsia	grandiflora
Collinsia_greenei	Collinsia	Collinsia	greenei
Collinsia_heterophylla	Collinsia	Collinsia	heterophylla
Collinsia_linearis	Collinsia	Collinsia	linearis
Collinsia_multicolor	Collinsia	Collinsia	multicolor
Collinsia_parryi	Collinsia	Collinsia	parryi
Collinsia_parviflora	Collinsia	Collinsia	parviflora
Collinsia_rattanii	Collinsia	Collinsia	rattanii
Collinsia_sparsiflora	Collinsia	Collinsia	sparsiflora
Collinsia_tinctoria	Collinsia	Collinsia	tinctoria
Collinsia_torreyi	Collinsia	Collinsia	torreyi
Collomia_diversifolia	Collomia_1	Collomia	diversifolia
Collomia_heterophylla	Collomia_1	Collomia	heterophylla
Collomia_tinctoria	Collomia_2	Collomia	tinctoria
Collomia_tracyi	Collomia_2	Collomia	tracyi
Collomia_grandiflora	Collomia_3	Collomia	grandiflora
Collomia_larsenii	Collomia_3	Collomia	larsenii
Collomia_linearis	Collomia_3	Collomia	linearis
Collomia_rawsoniana	Collomia_3	Collomia	rawsoniana
Collomia_tenella	Collomia_3	Collomia	tenella
Colubrina_californica	Colubrina	Colubrina	californica
Comandra_umbellata	Comandra	Comandra	umbellata
Comarostaphylis_diversifolia	Comarostaphylis	Comarostaphylis	diversifolia
Comarum_palustre	Comarum	Comarum	palustre
Comastoma_tenellum	Comastoma	Comastoma	tenellum
Condalia_globosa	Condalia	Condalia	globosa
Condea_emoryi	Condea	Condea	emoryi
Conioselinum_pacificum	Conioselinum	Conioselinum	pacificum
Constancea_nevinii	Constancea	Constancea	nevinii
Convolvulus_simulans	Convolvulus	Convolvulus	simulans
Coptis_laciniata	Coptis	Coptis	laciniata
Corallorhiza_striata	Corallorhiza_1	Corallorhiza	striata
Corallorhiza_maculata	Corallorhiza_2	Corallorhiza	maculata
Corallorhiza_mertensiana	Corallorhiza_2	Corallorhiza	mertensiana
Corallorhiza_trifida	Corallorhiza_2	Corallorhiza	trifida
Cordylanthus_capitatus	Cordylanthus	Cordylanthus	capitatus
Cordylanthus_eremicus	Cordylanthus	Cordylanthus	eremicus
Cordylanthus_kingii	Cordylanthus	Cordylanthus	kingii
Cordylanthus_nevinii	Cordylanthus	Cordylanthus	nevinii
Cordylanthus_nidularius	Cordylanthus	Cordylanthus	nidularius
Cordylanthus_parviflorus	Cordylanthus	Cordylanthus	parviflorus
Cordylanthus_pilosus	Cordylanthus	Cordylanthus	pilosus
Cordylanthus_pringlei	Cordylanthus	Cordylanthus	pringlei
Cordylanthus_ramosus	Cordylanthus	Cordylanthus	ramosus
Cordylanthus_rigidus	Cordylanthus	Cordylanthus	rigidus
Cordylanthus_tenuis	Cordylanthus	Cordylanthus	tenuis
Corethrogyne_filaginifolia	Corethrogyne	Corethrogyne	filaginifolia
Corispermum_americanum	Corispermum	Corispermum	americanum
Cornus_glabrata	Cornus_1	Cornus	glabrata
Cornus_canadensis	Cornus_2	Cornus	canadensis
Cornus_nuttallii	Cornus_2	Cornus	nuttallii
Cornus_sericea	Cornus_3	Cornus	sericea
Cornus_sessilis	Cornus_3	Cornus	sessilis
Corydalis_aurea	Corydalis	Corydalis	aurea
Corydalis_caseana	Corydalis	Corydalis	caseana
Corylus_cornuta	Corylus	Corylus	cornuta
Coryphantha_alversonii	Coryphantha	Coryphantha	alversonii
Coryphantha_chlorantha	Coryphantha	Coryphantha	chlorantha
Coryphantha_vivipara	Coryphantha	Coryphantha	vivipara
Crassula_aquatica	Crassula	Crassula	aquatica
Crassula_connata	Crassula	Crassula	connata
Crassula_solieri	Crassula	Crassula	solieri
Crataegus_castlegarensis	Crataegus	Crataegus	castlegarensis
Crataegus_douglasii	Crataegus	Crataegus	douglasii
Crataegus_gaylussacia	Crataegus	Crataegus	gaylussacia
Crepis_acuminata	Crepis	Crepis	acuminata
Crepis_bakeri	Crepis	Crepis	bakeri
Crepis_intermedia	Crepis	Crepis	intermedia
Crepis_modocensis	Crepis	Crepis	modocensis
Crepis_monticola	Crepis	Crepis	monticola
Crepis_nana	Crepis	Crepis	nana
Crepis_occidentalis	Crepis	Crepis	occidentalis
Crepis_pleurocarpa	Crepis	Crepis	pleurocarpa
Crepis_runcinata	Crepis	Crepis	runcinata
Cressa_truxillensis	Cressa	Cressa	truxillensis
Crocanthemum_aldersonii	Crocanthemum	Crocanthemum	aldersonii
Crocanthemum_greenei	Crocanthemum	Crocanthemum	greenei
Crocanthemum_scoparium	Crocanthemum	Crocanthemum	scoparium
Crocanthemum_suffrutescens	Crocanthemum	Crocanthemum	suffrutescens
Crocidium_multicaule	Crocidium	Crocidium	multicaule
Crossosoma_bigelovii	Crossosoma	Crossosoma	bigelovii
Crossosoma_californicum	Crossosoma	Crossosoma	californicum
Croton_californicus	Croton	Croton	californicus
Croton_setiger	Croton	Croton	setiger
Croton_wigginsii	Croton	Croton	wigginsii
Cryptantha_affinis	Cryptantha	Cryptantha	affinis
Cryptantha_ambigua	Cryptantha	Cryptantha	ambigua
Cryptantha_barbigera	Cryptantha	Cryptantha	barbigera
Cryptantha_clevelandii	Cryptantha	Cryptantha	clevelandii
Cryptantha_clokeyi	Cryptantha	Cryptantha	clokeyi
Cryptantha_corollata	Cryptantha	Cryptantha	corollata
Cryptantha_crinita	Cryptantha	Cryptantha	crinita
Cryptantha_decipiens	Cryptantha	Cryptantha	decipiens
Cryptantha_dissita	Cryptantha	Cryptantha	dissita
Cryptantha_dumetorum	Cryptantha	Cryptantha	dumetorum
Cryptantha_echinella	Cryptantha	Cryptantha	echinella
Cryptantha_excavata	Cryptantha	Cryptantha	excavata
Cryptantha_fendleri	Cryptantha	Cryptantha	fendleri
Cryptantha_flaccida	Cryptantha	Cryptantha	flaccida
Cryptantha_flavoculata	Cryptantha	Cryptantha	flavoculata
Cryptantha_ganderi	Cryptantha	Cryptantha	ganderi
Cryptantha_glomeriflora	Cryptantha	Cryptantha	glomeriflora
Cryptantha_gracilis	Cryptantha	Cryptantha	gracilis
Cryptantha_hispidula	Cryptantha	Cryptantha	hispidula
Cryptantha_hooveri	Cryptantha	Cryptantha	hooveri
Cryptantha_incana	Cryptantha	Cryptantha	incana
Cryptantha_intermedia	Cryptantha	Cryptantha	intermedia
Cryptantha_leiocarpa	Cryptantha	Cryptantha	leiocarpa
Cryptantha_mariposae	Cryptantha	Cryptantha	mariposae
Cryptantha_maritima	Cryptantha	Cryptantha	maritima
Cryptantha_microstachys	Cryptantha	Cryptantha	microstachys
Cryptantha_milobakeri	Cryptantha	Cryptantha	milobakeri
Cryptantha_mohavensis	Cryptantha	Cryptantha	mohavensis
Cryptantha_muricata	Cryptantha	Cryptantha	muricata
Cryptantha_nemaclada	Cryptantha	Cryptantha	nemaclada
Cryptantha_nevadensis	Cryptantha	Cryptantha	nevadensis
Cryptantha_oxygona	Cryptantha	Cryptantha	oxygona
Cryptantha_pterocarya	Cryptantha	Cryptantha	pterocarya
Cryptantha_rattanii	Cryptantha	Cryptantha	rattanii
Cryptantha_recurvata	Cryptantha	Cryptantha	recurvata
Cryptantha_rostellata	Cryptantha	Cryptantha	rostellata
Cryptantha_scoparia	Cryptantha	Cryptantha	scoparia
Cryptantha_simulans	Cryptantha	Cryptantha	simulans
Cryptantha_sparsiflora	Cryptantha	Cryptantha	sparsiflora
Cryptantha_spithamaea	Cryptantha	Cryptantha	spithamaea
Cryptantha_subretusa	Cryptantha	Cryptantha	subretusa
Cryptantha_torreyana	Cryptantha	Cryptantha	torreyana
Cryptantha_traskiae	Cryptantha	Cryptantha	traskiae
Cryptantha_utahensis	Cryptantha	Cryptantha	utahensis
Cryptantha_watsonii	Cryptantha	Cryptantha	watsonii
Cryptogramma_acrostichoides	Cryptogramma	Cryptogramma	acrostichoides
Cryptogramma_cascadensis	Cryptogramma	Cryptogramma	cascadensis
Cucurbita_foetidissima	Cucurbita_1	Cucurbita	foetidissima
Cucurbita_digitata	Cucurbita_2	Cucurbita	digitata
Cucurbita_palmata	Cucurbita_2	Cucurbita	palmata
Cuniculotinus_gramineus	Cuniculotinus	Cuniculotinus	gramineus
Cuscuta_indecora	Cuscuta_1	Cuscuta	indecora
Cuscuta_brachycalyx	Cuscuta_2	Cuscuta	brachycalyx
Cuscuta_californica	Cuscuta_2	Cuscuta	californica
Cuscuta_campestris	Cuscuta_2	Cuscuta	campestris
Cuscuta_cephalanthi	Cuscuta_2	Cuscuta	cephalanthi
Cuscuta_denticulata	Cuscuta_2	Cuscuta	denticulata
Cuscuta_howelliana	Cuscuta_2	Cuscuta	howelliana
Cuscuta_jepsonii	Cuscuta_2	Cuscuta	jepsonii
Cuscuta_nevadensis	Cuscuta_2	Cuscuta	nevadensis
Cuscuta_obtusiflora	Cuscuta_2	Cuscuta	obtusiflora
Cuscuta_occidentalis	Cuscuta_2	Cuscuta	occidentalis
Cuscuta_pacifica	Cuscuta_2	Cuscuta	pacifica
Cuscuta_salina	Cuscuta_2	Cuscuta	salina
Cuscuta_suaveolens	Cuscuta_2	Cuscuta	suaveolens
Cuscuta_subinclusa	Cuscuta_2	Cuscuta	subinclusa
Cuscuta_suksdorfii	Cuscuta_2	Cuscuta	suksdorfii
Cuscuta_veatchii	Cuscuta_2	Cuscuta	veatchii
Cusickiella_douglasii	Cusickiella	Cusickiella	douglasii
Cusickiella_quadricostata	Cusickiella	Cusickiella	quadricostata
Cycladenia_humilis	Cycladenia	Cycladenia	humilis
Cylindropuntia_acanthocarpa	Cylindropuntia+Grusonia	Cylindropuntia	acanthocarpa
Cylindropuntia_bigelovii	Cylindropuntia+Grusonia	Cylindropuntia	bigelovii
Cylindropuntia_californica	Cylindropuntia+Grusonia	Cylindropuntia	californica
Cylindropuntia_echinocarpa	Cylindropuntia+Grusonia	Cylindropuntia	echinocarpa
Cylindropuntia_ganderi	Cylindropuntia+Grusonia	Cylindropuntia	ganderi
Cylindropuntia_munzii	Cylindropuntia+Grusonia	Cylindropuntia	munzii
Cylindropuntia_prolifera	Cylindropuntia+Grusonia	Cylindropuntia	prolifera
Cylindropuntia_ramosissima	Cylindropuntia+Grusonia	Cylindropuntia	ramosissima
Cylindropuntia_wolfii	Cylindropuntia+Grusonia	Cylindropuntia	wolfii
Grusonia_parishii	Cylindropuntia+Grusonia	Grusonia	parishii
Grusonia_pulchella	Cylindropuntia+Grusonia	Grusonia	pulchella
Cynoglossum_grande	Cynoglossum	Cynoglossum	grande
Cynoglossum_occidentale	Cynoglossum	Cynoglossum	occidentale
Cyperus_acuminatus	Cyperus+Lipocarpha	Cyperus	acuminatus
Cyperus_bipartitus	Cyperus+Lipocarpha	Cyperus	bipartitus
Cyperus_eragrostis	Cyperus+Lipocarpha	Cyperus	eragrostis
Cyperus_erythrorhizos	Cyperus+Lipocarpha	Cyperus	erythrorhizos
Cyperus_esculentus	Cyperus+Lipocarpha	Cyperus	esculentus
Cyperus_laevigatus	Cyperus+Lipocarpha	Cyperus	laevigatus
Cyperus_niger	Cyperus+Lipocarpha	Cyperus	niger
Cyperus_odoratus	Cyperus+Lipocarpha	Cyperus	odoratus
Cyperus_parishii	Cyperus+Lipocarpha	Cyperus	parishii
Cyperus_squarrosus	Cyperus+Lipocarpha	Cyperus	squarrosus
Cyperus_strigosus	Cyperus+Lipocarpha	Cyperus	strigosus
Lipocarpha_aristulata	Cyperus+Lipocarpha	Lipocarpha	aristulata
Lipocarpha_micrantha	Cyperus+Lipocarpha	Lipocarpha	micrantha
Lipocarpha_occidentalis	Cyperus+Lipocarpha	Lipocarpha	occidentalis
Cypripedium_californicum	Cypripedium_1	Cypripedium	californicum
Cypripedium_fasciculatum	Cypripedium_2	Cypripedium	fasciculatum
Cypripedium_montanum	Cypripedium_3	Cypripedium	montanum
Cypripedium_parviflorum	Cypripedium_3	Cypripedium	parviflorum
Cystopteris_fragilis	Cystopteris	Cystopteris	fragilis
Dalea_mollis	Dalea	Dalea	mollis
Dalea_mollissima	Dalea	Dalea	mollissima
Dalea_ornata	Dalea	Dalea	ornata
Dalea_searlsiae	Dalea	Dalea	searlsiae
Damasonium_californicum	Damasonium	Damasonium	californicum
Danthonia_californica	Danthonia	Danthonia	californica
Danthonia_intermedia	Danthonia	Danthonia	intermedia
Danthonia_unispicata	Danthonia	Danthonia	unispicata
Darlingtonia_californica	Darlingtonia	Darlingtonia	californica
Darmera_peltata	Darmera	Darmera	peltata
Dasiphora_fruticosa	Dasiphora	Dasiphora	fruticosa
Dasyochloa_pulchella	Dasyochloa	Dasyochloa	pulchella
Datisca_glomerata	Datisca	Datisca	glomerata
Datura_discolor	Datura	Datura	discolor
Datura_wrightii	Datura	Datura	wrightii
Daucus_pusillus	Daucus	Daucus	pusillus
Deinandra_arida	Deinandra	Deinandra	arida
Deinandra_bacigalupii	Deinandra	Deinandra	bacigalupii
Deinandra_clementina	Deinandra	Deinandra	clementina
Deinandra_conjugens	Deinandra	Deinandra	conjugens
Deinandra_corymbosa	Deinandra	Deinandra	corymbosa
Deinandra_fasciculata	Deinandra	Deinandra	fasciculata
Deinandra_floribunda	Deinandra	Deinandra	floribunda
Deinandra_halliana	Deinandra	Deinandra	halliana
Deinandra_increscens	Deinandra	Deinandra	increscens
Deinandra_kelloggii	Deinandra	Deinandra	kelloggii
Deinandra_lobbii	Deinandra	Deinandra	lobbii
Deinandra_minthornii	Deinandra	Deinandra	minthornii
Deinandra_mohavensis	Deinandra	Deinandra	mohavensis
Deinandra_pallida	Deinandra	Deinandra	pallida
Deinandra_paniculata	Deinandra	Deinandra	paniculata
Deinandra_pentactis	Deinandra	Deinandra	pentactis
Delphinium_andersonii	Delphinium	Delphinium	andersonii
Delphinium_antoninum	Delphinium	Delphinium	antoninum
Delphinium_bakeri	Delphinium	Delphinium	bakeri
Delphinium_californicum	Delphinium	Delphinium	californicum
Delphinium_cardinale	Delphinium	Delphinium	cardinale
Delphinium_decorum	Delphinium	Delphinium	decorum
Delphinium_depauperatum	Delphinium	Delphinium	depauperatum
Delphinium_glaucum	Delphinium	Delphinium	glaucum
Delphinium_gracilentum	Delphinium	Delphinium	gracilentum
Delphinium_gypsophilum	Delphinium	Delphinium	gypsophilum
Delphinium_hansenii	Delphinium	Delphinium	hansenii
Delphinium_hesperium	Delphinium	Delphinium	hesperium
Delphinium_hutchinsoniae	Delphinium	Delphinium	hutchinsoniae
Delphinium_inopinum	Delphinium	Delphinium	inopinum
Delphinium_luteum	Delphinium	Delphinium	luteum
Delphinium_nudicaule	Delphinium	Delphinium	nudicaule
Delphinium_nuttallianum	Delphinium	Delphinium	nuttallianum
Delphinium_parishii	Delphinium	Delphinium	parishii
Delphinium_parryi	Delphinium	Delphinium	parryi
Delphinium_patens	Delphinium	Delphinium	patens
Delphinium_polycladon	Delphinium	Delphinium	polycladon
Delphinium_purpusii	Delphinium	Delphinium	purpusii
Delphinium_recurvatum	Delphinium	Delphinium	recurvatum
Delphinium_scaposum	Delphinium	Delphinium	scaposum
Delphinium_stachydeum	Delphinium	Delphinium	stachydeum
Delphinium_trolliifolium	Delphinium	Delphinium	trolliifolium
Delphinium_uliginosum	Delphinium	Delphinium	uliginosum
Delphinium_umbraculorum	Delphinium	Delphinium	umbraculorum
Delphinium_variegatum	Delphinium	Delphinium	variegatum
Dendromecon_harfordii	Dendromecon	Dendromecon	harfordii
Dendromecon_rigida	Dendromecon	Dendromecon	rigida
Deschampsia_cespitosa	Deschampsia	Deschampsia	cespitosa
Deschampsia_danthonioides	Deschampsia	Deschampsia	danthonioides
Deschampsia_elongata	Deschampsia	Deschampsia	elongata
Descurainia_adenophora	Descurainia	Descurainia	adenophora
Descurainia_californica	Descurainia	Descurainia	californica
Descurainia_incana	Descurainia	Descurainia	incana
Descurainia_incisa	Descurainia	Descurainia	incisa
Descurainia_longipedicellata	Descurainia	Descurainia	longipedicellata
Descurainia_nelsonii	Descurainia	Descurainia	nelsonii
Descurainia_paradisa	Descurainia	Descurainia	paradisa
Descurainia_pinnata	Descurainia	Descurainia	pinnata
Dicentra_formosa	Dicentra	Dicentra	formosa
Dicentra_nevadensis	Dicentra	Dicentra	nevadensis
Dicentra_pauciflora	Dicentra	Dicentra	pauciflora
Dicentra_uniflora	Dicentra	Dicentra	uniflora
Dichelostemma_capitatum	Dichelostemma_Capitatum	Dichelostemma	capitatum
Dichondra_donelliana	Dichondra	Dichondra	donelliana
Dichondra_occidentalis	Dichondra	Dichondra	occidentalis
Dicoria_canescens	Dicoria	Dicoria	canescens
Dicranostegia_orcuttiana	Dicranostegia	Dicranostegia	orcuttiana
Dieteria_asteroides	Dieteria	Dieteria	asteroides
Dieteria_canescens	Dieteria	Dieteria	canescens
Digitaria_californica	Digitaria	Digitaria	californica
Dimeresia_howellii	Dimeresia	Dimeresia	howellii
Dirca_occidentalis	Dirca	Dirca	occidentalis
Dissanthelium_californicum	Dissanthelium+Poa	Dissanthelium	californicum
Poa_abbreviata	Dissanthelium+Poa	Poa	abbreviata
Poa_atropurpurea	Dissanthelium+Poa	Poa	atropurpurea
Poa_bigelovii	Dissanthelium+Poa	Poa	bigelovii
Poa_bolanderi	Dissanthelium+Poa	Poa	bolanderi
Poa_confinis	Dissanthelium+Poa	Poa	confinis
Poa_cusickii	Dissanthelium+Poa	Poa	cusickii
Poa_diaboli	Dissanthelium+Poa	Poa	diaboli
Poa_douglasii	Dissanthelium+Poa	Poa	douglasii
Poa_fendleriana	Dissanthelium+Poa	Poa	fendleriana
Poa_glauca	Dissanthelium+Poa	Poa	glauca
Poa_howellii	Dissanthelium+Poa	Poa	howellii
Poa_keckii	Dissanthelium+Poa	Poa	keckii
Poa_kelloggii	Dissanthelium+Poa	Poa	kelloggii
Poa_leptocoma	Dissanthelium+Poa	Poa	leptocoma
Poa_lettermanii	Dissanthelium+Poa	Poa	lettermanii
Poa_macrantha	Dissanthelium+Poa	Poa	macrantha
Poa_napensis	Dissanthelium+Poa	Poa	napensis
Poa_piperi	Dissanthelium+Poa	Poa	piperi
Poa_pringlei	Dissanthelium+Poa	Poa	pringlei
Poa_rhizomata	Dissanthelium+Poa	Poa	rhizomata
Poa_secunda	Dissanthelium+Poa	Poa	secunda
Poa_sierrae	Dissanthelium+Poa	Poa	sierrae
Poa_stebbinsii	Dissanthelium+Poa	Poa	stebbinsii
Poa_tenerrima	Dissanthelium+Poa	Poa	tenerrima
Poa_unilateralis	Dissanthelium+Poa	Poa	unilateralis
Poa_wheeleri	Dissanthelium+Poa	Poa	wheeleri
Distichlis_littoralis	Distichlis	Distichlis	littoralis
Distichlis_spicata	Distichlis	Distichlis	spicata
Ditaxis_claryana	Ditaxis	Ditaxis	claryana
Ditaxis_lanceolata	Ditaxis	Ditaxis	lanceolata
Ditaxis_neomexicana	Ditaxis	Ditaxis	neomexicana
Ditaxis_serrata	Ditaxis	Ditaxis	serrata
Dithyrea_californica	Dithyrea	Dithyrea	californica
Dithyrea_maritima	Dithyrea	Dithyrea	maritima
Downingia_bacigalupii	Downingia	Downingia	bacigalupii
Downingia_bella	Downingia	Downingia	bella
Downingia_bicornuta	Downingia	Downingia	bicornuta
Downingia_concolor	Downingia	Downingia	concolor
Downingia_cuspidata	Downingia	Downingia	cuspidata
Downingia_elegans	Downingia	Downingia	elegans
Downingia_insignis	Downingia	Downingia	insignis
Downingia_laeta	Downingia	Downingia	laeta
Downingia_montana	Downingia	Downingia	montana
Downingia_ornatissima	Downingia	Downingia	ornatissima
Downingia_pulchella	Downingia	Downingia	pulchella
Downingia_pulcherrima	Downingia	Downingia	pulcherrima
Downingia_pusilla	Downingia	Downingia	pusilla
Downingia_willamettensis	Downingia	Downingia	willamettensis
Draba_albertina	Draba_2	Draba	albertina
Draba_asterophora	Draba_2	Draba	asterophora
Draba_aureola	Draba_2	Draba	aureola
Draba_breweri	Draba_2	Draba	breweri
Draba_californica	Draba_2	Draba	californica
Draba_cana	Draba_2	Draba	cana
Draba_carnosula	Draba_2	Draba	carnosula
Draba_corrugata	Draba_2	Draba	corrugata
Draba_cruciata	Draba_2	Draba	cruciata
Draba_densifolia	Draba_2	Draba	densifolia
Draba_howellii	Draba_2	Draba	howellii
Draba_incrassata	Draba_2	Draba	incrassata
Draba_lemmonii	Draba_2	Draba	lemmonii
Draba_lonchocarpa	Draba_2	Draba	lonchocarpa
Draba_longisquamosa	Draba_2	Draba	longisquamosa
Draba_monoensis	Draba_2	Draba	monoensis
Draba_novolympica	Draba_2	Draba	novolympica
Draba_oligosperma	Draba_2	Draba	oligosperma
Draba_praealta	Draba_2	Draba	praealta
Draba_pterosperma	Draba_2	Draba	pterosperma
Draba_saxosa	Draba_2	Draba	saxosa
Draba_sharsmithii	Draba_2	Draba	sharsmithii
Draba_sierrae	Draba_2	Draba	sierrae
Draba_subumbellata	Draba_2	Draba	subumbellata
Draperia_systyla	Draperia	Draperia	systyla
Drosera_anglica	Drosera	Drosera	anglica
Drosera_rotundifolia	Drosera	Drosera	rotundifolia
Drymocallis_cuneifolia	Drymocallis	Drymocallis	cuneifolia
Drymocallis_glandulosa	Drymocallis	Drymocallis	glandulosa
Drymocallis_hansenii	Drymocallis	Drymocallis	hansenii
Drymocallis_lactea	Drymocallis	Drymocallis	lactea
Drymocallis_pseudorupestris	Drymocallis	Drymocallis	pseudorupestris
Drymocallis_rhomboidea	Drymocallis	Drymocallis	rhomboidea
Dryopteris_expansa	Dryopteris_1	Dryopteris	expansa
Dryopteris_arguta	Dryopteris_2	Dryopteris	arguta
Dryopteris_filix-mas	Dryopteris_2	Dryopteris	filix-mas
Dudleya_abramsii	Dudleya	Dudleya	abramsii
Dudleya_arizonica	Dudleya	Dudleya	arizonica
Dudleya_attenuata	Dudleya	Dudleya	attenuata
Dudleya_blochmaniae	Dudleya	Dudleya	blochmaniae
Dudleya_brevifolia	Dudleya	Dudleya	brevifolia
Dudleya_caespitosa	Dudleya	Dudleya	caespitosa
Dudleya_candelabrum	Dudleya	Dudleya	candelabrum
Dudleya_cymosa	Dudleya	Dudleya	cymosa
Dudleya_densiflora	Dudleya	Dudleya	densiflora
Dudleya_edulis	Dudleya	Dudleya	edulis
Dudleya_farinosa	Dudleya	Dudleya	farinosa
Dudleya_gnoma	Dudleya	Dudleya	gnoma
Dudleya_greenei	Dudleya	Dudleya	greenei
Dudleya_lanceolata	Dudleya	Dudleya	lanceolata
Dudleya_multicaulis	Dudleya	Dudleya	multicaulis
Dudleya_nesiotica	Dudleya	Dudleya	nesiotica
Dudleya_palmeri	Dudleya	Dudleya	palmeri
Dudleya_parva	Dudleya	Dudleya	parva
Dudleya_pulverulenta	Dudleya	Dudleya	pulverulenta
Dudleya_saxosa	Dudleya	Dudleya	saxosa
Dudleya_stolonifera	Dudleya	Dudleya	stolonifera
Dudleya_traskiae	Dudleya	Dudleya	traskiae
Dudleya_variegata	Dudleya	Dudleya	variegata
Dudleya_verityi	Dudleya	Dudleya	verityi
Dudleya_virens	Dudleya	Dudleya	virens
Dudleya_viscida	Dudleya	Dudleya	viscida
Dulichium_arundinaceum	Dulichium	Dulichium	arundinaceum
Eatonella_nivea	Eatonella	Eatonella	nivea
Echinocactus_polycephalus	Echinocactus+Ferocactus	Echinocactus	polycephalus
Ferocactus_cylindraceus	Echinocactus+Ferocactus	Ferocactus	cylindraceus
Ferocactus_viridescens	Echinocactus+Ferocactus	Ferocactus	viridescens
Echinocereus_engelmannii	Echinocereus	Echinocereus	engelmannii
Echinocereus_mojavensis	Echinocereus	Echinocereus	mojavensis
Echinochloa_muricata	Echinochloa	Echinochloa	muricata
Echinodorus_berteroi	Echinodorus	Echinodorus	berteroi
Eclipta_prostrata	Eclipta	Eclipta	prostrata
Ehrendorferia_chrysantha	Ehrendorferia	Ehrendorferia	chrysantha
Ehrendorferia_ochroleuca	Ehrendorferia	Ehrendorferia	ochroleuca
Elatine_brachysperma	Elatine	Elatine	brachysperma
Elatine_californica	Elatine	Elatine	californica
Elatine_chilensis	Elatine	Elatine	chilensis
Elatine_heterandra	Elatine	Elatine	heterandra
Elatine_rubella	Elatine	Elatine	rubella
Eleocharis_bernardina	Eleocharis_1	Eleocharis	bernardina
Eleocharis_quinqueflora	Eleocharis_1	Eleocharis	quinqueflora
Eleocharis_suksdorfiana	Eleocharis_1	Eleocharis	suksdorfiana
Eleocharis_torticulmis	Eleocharis_1	Eleocharis	torticulmis
Eleocharis_acicularis	Eleocharis_2	Eleocharis	acicularis
Eleocharis_atropurpurea	Eleocharis_2	Eleocharis	atropurpurea
Eleocharis_bella	Eleocharis_2	Eleocharis	bella
Eleocharis_bolanderi	Eleocharis_2	Eleocharis	bolanderi
Eleocharis_coloradoensis	Eleocharis_2	Eleocharis	coloradoensis
Eleocharis_decumbens	Eleocharis_2	Eleocharis	decumbens
Eleocharis_engelmannii	Eleocharis_2	Eleocharis	engelmannii
Eleocharis_flavescens	Eleocharis_2	Eleocharis	flavescens
Eleocharis_geniculata	Eleocharis_2	Eleocharis	geniculata
Eleocharis_macrostachya	Eleocharis_2	Eleocharis	macrostachya
Eleocharis_montevidensis	Eleocharis_2	Eleocharis	montevidensis
Eleocharis_obtusa	Eleocharis_2	Eleocharis	obtusa
Eleocharis_ovata	Eleocharis_2	Eleocharis	ovata
Eleocharis_palustris	Eleocharis_2	Eleocharis	palustris
Eleocharis_parishii	Eleocharis_2	Eleocharis	parishii
Eleocharis_parvula	Eleocharis_2	Eleocharis	parvula
Eleocharis_radicans	Eleocharis_2	Eleocharis	radicans
Eleocharis_rostellata	Eleocharis_2	Eleocharis	rostellata
Elodea_bifoliata	Elodea	Elodea	bifoliata
Elodea_canadensis	Elodea	Elodea	canadensis
Elodea_nuttallii	Elodea	Elodea	nuttallii
Elymus_californicus	Elymus+Hordeum	Elymus	californicus
Elymus_cinereus	Elymus+Hordeum	Elymus	cinereus
Elymus_condensatus	Elymus+Hordeum	Elymus	condensatus
Elymus_elymoides	Elymus+Hordeum	Elymus	elymoides
Elymus_glaucus	Elymus+Hordeum	Elymus	glaucus
Elymus_lanceolatus	Elymus+Hordeum	Elymus	lanceolatus
Elymus_mollis	Elymus+Hordeum	Elymus	mollis
Elymus_multisetus	Elymus+Hordeum	Elymus	multisetus
Elymus_pacificus	Elymus+Hordeum	Elymus	pacificus
Elymus_salina	Elymus+Hordeum	Elymus	salina
Elymus_scribneri	Elymus+Hordeum	Elymus	scribneri
Elymus_sierrae	Elymus+Hordeum	Elymus	sierrae
Elymus_smithii	Elymus+Hordeum	Elymus	smithii
Elymus_spicatus	Elymus+Hordeum	Elymus	spicatus
Elymus_stebbinsii	Elymus+Hordeum	Elymus	stebbinsii
Elymus_trachycaulus	Elymus+Hordeum	Elymus	trachycaulus
Elymus_triticoides	Elymus+Hordeum	Elymus	triticoides
Hordeum_arizonicum	Elymus+Hordeum	Hordeum	arizonicum
Hordeum_brachyantherum	Elymus+Hordeum	Hordeum	brachyantherum
Hordeum_depressum	Elymus+Hordeum	Hordeum	depressum
Hordeum_intercedens	Elymus+Hordeum	Hordeum	intercedens
Hordeum_jubatum	Elymus+Hordeum	Hordeum	jubatum
Emmenanthe_penduliflora	Emmenanthe	Emmenanthe	penduliflora
Empetrum_nigrum	Empetrum	Empetrum	nigrum
Encelia_actoni	Encelia_1	Encelia	actoni
Encelia_frutescens	Encelia_1	Encelia	frutescens
Encelia_virginensis	Encelia_1	Encelia	virginensis
Encelia_californica	Encelia_2	Encelia	californica
Encelia_farinosa	Encelia_2	Encelia	farinosa
Enceliopsis_covillei	Enceliopsis	Enceliopsis	covillei
Enceliopsis_nudicaulis	Enceliopsis	Enceliopsis	nudicaulis
Enemion_occidentale	Enemion	Enemion	occidentale
Enemion_stipitatum	Enemion	Enemion	stipitatum
Enneapogon_desvauxii	Enneapogon	Enneapogon	desvauxii
Ephedra_californica	Ephedra_1	Ephedra	californica
Ephedra_trifurca	Ephedra_1	Ephedra	trifurca
Ephedra_viridis	Ephedra_2	Ephedra	viridis
Ephedra_aspera	Ephedra_3	Ephedra	aspera
Ephedra_funerea	Ephedra_3	Ephedra	funerea
Ephedra_nevadensis	Ephedra_3	Ephedra	nevadensis
Epilobium_anagallidifolium	Epilobium_Epilobium	Epilobium	anagallidifolium
Epilobium_ciliatum	Epilobium_Epilobium	Epilobium	ciliatum
Epilobium_clavatum	Epilobium_Epilobium	Epilobium	clavatum
Epilobium_glaberrimum	Epilobium_Epilobium	Epilobium	glaberrimum
Epilobium_hallianum	Epilobium_Epilobium	Epilobium	hallianum
Epilobium_hornemannii	Epilobium_Epilobium	Epilobium	hornemannii
Epilobium_howellii	Epilobium_Epilobium	Epilobium	howellii
Epilobium_lactiflorum	Epilobium_Epilobium	Epilobium	lactiflorum
Epilobium_luteum	Epilobium_Epilobium	Epilobium	luteum
Epilobium_obcordatum	Epilobium_Epilobium	Epilobium	obcordatum
Epilobium_oreganum	Epilobium_Epilobium	Epilobium	oreganum
Epilobium_oregonense	Epilobium_Epilobium	Epilobium	oregonense
Epilobium_palustre	Epilobium_Epilobium	Epilobium	palustre
Epilobium_rigidum	Epilobium_Epilobium	Epilobium	rigidum
Epilobium_saximontanum	Epilobium_Epilobium	Epilobium	saximontanum
Epilobium_siskiyouense	Epilobium_Epilobium	Epilobium	siskiyouense
Epilobium_brachycarpum	Epilobium_xerophytic	Epilobium	brachycarpum
Epilobium_campestre	Epilobium_xerophytic	Epilobium	campestre
Epilobium_canum	Epilobium_xerophytic	Epilobium	canum
Epilobium_cleistogamum	Epilobium_xerophytic	Epilobium	cleistogamum
Epilobium_densiflorum	Epilobium_xerophytic	Epilobium	densiflorum
Epilobium_foliosum	Epilobium_xerophytic	Epilobium	foliosum
Epilobium_minutum	Epilobium_xerophytic	Epilobium	minutum
Epilobium_nivium	Epilobium_xerophytic	Epilobium	nivium
Epilobium_pallidum	Epilobium_xerophytic	Epilobium	pallidum
Epilobium_septentrionale	Epilobium_xerophytic	Epilobium	septentrionale
Epilobium_torreyi	Epilobium_xerophytic	Epilobium	torreyi
Epipactis_gigantea	Epipactis	Epipactis	gigantea
Equisetum_arvense	Equisetum_1	Equisetum	arvense
Equisetum_palustre	Equisetum_1	Equisetum	palustre
Equisetum_telmateia	Equisetum_1	Equisetum	telmateia
Equisetum_hyemale	Equisetum_2	Equisetum	hyemale
Equisetum_laevigatum	Equisetum_2	Equisetum	laevigatum
Eremalche_rotundifolia	Eremalche_1	Eremalche	rotundifolia
Eremalche_exilis	Eremalche_2	Eremalche	exilis
Eremalche_parryi	Eremalche_2	Eremalche	parryi
Cryptantha_micrantha	Eremocarya	Cryptantha	micrantha
Eremogone_aculeata	Eremogone	Eremogone	aculeata
Eremogone_cliftonii	Eremogone	Eremogone	cliftonii
Eremogone_congesta	Eremogone	Eremogone	congesta
Eremogone_ferrisiae	Eremogone	Eremogone	ferrisiae
Eremogone_kingii	Eremogone	Eremogone	kingii
Eremogone_macradenia	Eremogone	Eremogone	macradenia
Eremogone_ursina	Eremogone	Eremogone	ursina
Eremothera_boothii	Eremothera	Eremothera	boothii
Eremothera_chamaenerioides	Eremothera	Eremothera	chamaenerioides
Eremothera_minor	Eremothera	Eremothera	minor
Eremothera_refracta	Eremothera	Eremothera	refracta
Eriastrum_abramsii	Eriastrum	Eriastrum	abramsii
Eriastrum_brandegeeae	Eriastrum	Eriastrum	brandegeeae
Eriastrum_densifolium	Eriastrum	Eriastrum	densifolium
Eriastrum_diffusum	Eriastrum	Eriastrum	diffusum
Eriastrum_eremicum	Eriastrum	Eriastrum	eremicum
Eriastrum_filifolium	Eriastrum	Eriastrum	filifolium
Eriastrum_harwoodii	Eriastrum	Eriastrum	harwoodii
Eriastrum_hooveri	Eriastrum	Eriastrum	hooveri
Eriastrum_luteum	Eriastrum	Eriastrum	luteum
Eriastrum_pluriflorum	Eriastrum	Eriastrum	pluriflorum
Eriastrum_sapphirinum	Eriastrum	Eriastrum	sapphirinum
Eriastrum_signatum	Eriastrum	Eriastrum	signatum
Eriastrum_sparsiflorum	Eriastrum	Eriastrum	sparsiflorum
Eriastrum_tracyi	Eriastrum	Eriastrum	tracyi
Eriastrum_virgatum	Eriastrum	Eriastrum	virgatum
Eriastrum_wilcoxii	Eriastrum	Eriastrum	wilcoxii
Ericameria_albida	Ericameria	Ericameria	albida
Ericameria_arborescens	Ericameria	Ericameria	arborescens
Ericameria_bloomeri	Ericameria	Ericameria	bloomeri
Ericameria_brachylepis	Ericameria	Ericameria	brachylepis
Ericameria_cooperi	Ericameria	Ericameria	cooperi
Ericameria_cuneata	Ericameria	Ericameria	cuneata
Ericameria_discoidea	Ericameria	Ericameria	discoidea
Ericameria_ericoides	Ericameria	Ericameria	ericoides
Ericameria_fasciculata	Ericameria	Ericameria	fasciculata
Ericameria_gilmanii	Ericameria	Ericameria	gilmanii
Ericameria_greenei	Ericameria	Ericameria	greenei
Ericameria_laricifolia	Ericameria	Ericameria	laricifolia
Ericameria_linearifolia	Ericameria	Ericameria	linearifolia
Ericameria_nana	Ericameria	Ericameria	nana
Ericameria_nauseosa	Ericameria	Ericameria	nauseosa
Ericameria_ophitidis	Ericameria	Ericameria	ophitidis
Ericameria_palmeri	Ericameria	Ericameria	palmeri
Ericameria_paniculata	Ericameria	Ericameria	paniculata
Ericameria_parishii	Ericameria	Ericameria	parishii
Ericameria_parryi	Ericameria	Ericameria	parryi
Ericameria_pinifolia	Ericameria	Ericameria	pinifolia
Ericameria_suffruticosa	Ericameria	Ericameria	suffruticosa
Ericameria_teretifolia	Ericameria	Ericameria	teretifolia
Erigeron_aequifolius	Erigeron	Erigeron	aequifolius
Erigeron_algidus	Erigeron	Erigeron	algidus
Erigeron_aliceae	Erigeron	Erigeron	aliceae
Erigeron_aphanactis	Erigeron	Erigeron	aphanactis
Erigeron_argentatus	Erigeron	Erigeron	argentatus
Erigeron_barbellulatus	Erigeron	Erigeron	barbellulatus
Erigeron_biolettii	Erigeron	Erigeron	biolettii
Erigeron_blochmaniae	Erigeron	Erigeron	blochmaniae
Erigeron_bloomeri	Erigeron	Erigeron	bloomeri
Erigeron_breweri	Erigeron	Erigeron	breweri
Erigeron_calvus	Erigeron	Erigeron	calvus
Erigeron_canadensis	Erigeron	Erigeron	canadensis
Erigeron_cervinus	Erigeron	Erigeron	cervinus
Erigeron_chrysopsidis	Erigeron	Erigeron	chrysopsidis
Erigeron_clokeyi	Erigeron	Erigeron	clokeyi
Erigeron_compactus	Erigeron	Erigeron	compactus
Erigeron_compositus	Erigeron	Erigeron	compositus
Erigeron_concinnus	Erigeron	Erigeron	concinnus
Erigeron_coulteri	Erigeron	Erigeron	coulteri
Erigeron_divergens	Erigeron	Erigeron	divergens
Erigeron_eatonii	Erigeron	Erigeron	eatonii
Erigeron_elegantulus	Erigeron	Erigeron	elegantulus
Erigeron_elmeri	Erigeron	Erigeron	elmeri
Erigeron_filifolius	Erigeron	Erigeron	filifolius
Erigeron_flagellaris	Erigeron	Erigeron	flagellaris
Erigeron_foliosus	Erigeron	Erigeron	foliosus
Erigeron_glacialis	Erigeron	Erigeron	glacialis
Erigeron_glaucus	Erigeron	Erigeron	glaucus
Erigeron_greenei	Erigeron	Erigeron	greenei
Erigeron_inornatus	Erigeron	Erigeron	inornatus
Erigeron_klamathensis	Erigeron	Erigeron	klamathensis
Erigeron_lassenianus	Erigeron	Erigeron	lassenianus
Erigeron_linearis	Erigeron	Erigeron	linearis
Erigeron_lonchophyllus	Erigeron	Erigeron	lonchophyllus
Erigeron_maniopotamicus	Erigeron	Erigeron	maniopotamicus
Erigeron_mariposanus	Erigeron	Erigeron	mariposanus
Erigeron_miser	Erigeron	Erigeron	miser
Erigeron_multiceps	Erigeron	Erigeron	multiceps
Erigeron_nivalis	Erigeron	Erigeron	nivalis
Erigeron_oxyphyllus	Erigeron	Erigeron	oxyphyllus
Erigeron_parishii	Erigeron	Erigeron	parishii
Erigeron_petrophilus	Erigeron	Erigeron	petrophilus
Erigeron_philadelphicus	Erigeron	Erigeron	philadelphicus
Erigeron_pumilus	Erigeron	Erigeron	pumilus
Erigeron_pygmaeus	Erigeron	Erigeron	pygmaeus
Erigeron_reductus	Erigeron	Erigeron	reductus
Erigeron_robustior	Erigeron	Erigeron	robustior
Erigeron_sanctarum	Erigeron	Erigeron	sanctarum
Erigeron_serpentinus	Erigeron	Erigeron	serpentinus
Erigeron_supplex	Erigeron	Erigeron	supplex
Erigeron_tener	Erigeron	Erigeron	tener
Erigeron_uncialis	Erigeron	Erigeron	uncialis
Erigeron_utahensis	Erigeron	Erigeron	utahensis
Erigeron_vagus	Erigeron	Erigeron	vagus
Eriochloa_acuminata	Eriochloa	Eriochloa	acuminata
Dedeckera_eurekensis	Eriogonoideae_Dedeckera+	Dedeckera	eurekensis
Chorizanthe_angustifolia	Eriogonoideae_Eriogonum+	Chorizanthe	angustifolia
Chorizanthe_biloba	Eriogonoideae_Eriogonum+	Chorizanthe	biloba
[truncated: 3,259 more rows]
