# Supplementary material for: Spatial phylogenetics of the native California flora
Source: BMC Biol. 2017 Oct 26;15:96. doi: 10.1186/s12915-017-0435-x (PMC5658987; doi:10.1186/s12915-017-0435-x)
Supplement: Supplementary file 13 — The species and GenBank accessions used to represent each OTU. (XLSX 126 kb) [file 12915_2017_435_MOESM13_ESM.xlsx]

## Sheet: Supplemental_Table_2_California
clade	18S	ITS	atpB	matK	matR	ndhF	rbcL	trnL-trnF	rps4
Abies_1	Abies bracteata_AB026932	Abies bracteata_EF057713	-	Abies bracteata_AF456365	Abies bracteata_EU497783	-	Abies bracteata_AF456380	Abies bracteata_JN935655	-
Abies_2	Abies lasiocarpa_X79407	Abies lasiocarpa_EF057710	Abies lasiocarpa_AY664825	Abies lasiocarpa_AB029664	Abies lasiocarpa_KC560056	-	Abies lasiocarpa_AY664855	Abies lasiocarpa_JN935664	-
Abies_3	-	Abies concolor_DQ975359	-	-	Abies concolor_KC560052	-	Abies concolor_AB029648	Abies concolor_JN935707	-
Abronia+Tripterocalyx	-	Tripterocalyx micranthus_DQ317100	-	Tripterocalyx micranthus_FR775283	-	-	Tripterocalyx micranthus_FR775300	-	-
Abutilon	-	Abutilon_palmeri_MF963788	-	Abutilon_palmeri_MF963425	-	-	Abutilon_palmeri_MF963050	-	-
Acaena	-	Acaena pinnatifida_AY634843	-	Acaena_pinnatifida_MF963761	-	-	Acaena_pinnatifida_MF963399	Acaena pinnatifida subsp. grandiflora_AY634714	-
Acalypha	Acalypha californica_AY674572	-	Acalypha californica_AY788199	Acalypha californica_EF135499	Acalypha californica_EF135289	Acalypha californica_AY425027	Acalypha californica_AY794943	Acalypha californica_AY794776	-
Acanthomintha	-	Acanthomintha ilicifolia_KC591662	-	Acanthomintha ilicifolia_GU381738	-	-	-	Acanthomintha ilicifolia_GU381575	-
Acer	-	Acer negundo_AY605406	-	Acer negundo_EU749281	-	Acer negundo_AF130227	Acer negundo_DQ978417	Acer negundo_AF401188	-
Achillea	-	Achillea millefolium_JQ230971	-	Achillea millefolium_EU385315	-	Achillea millefolium_EU385124	Achillea millefolium_EU384938	Achillea millefolium subsp. sudetica_AY603267	-
Achlys	-	-	-	Achlys triphylla_AB069825	-	Achlys triphylla_AY145158	Achlys triphylla_L75868	-	-
Achyrachaena	-	Achyrachaena mollis_AF229318	-	Achyrachaena_mollis_MF963478	-	-	Achyrachaena_mollis_MF963096	-	-
Achyronychia	-	Achyronychia_cooperi_MF964174	-	Achyronychia_cooperi_MF963523	-	-	Achyronychia_cooperi_MF963090	Achyronychia cooperi_JN589680	-
Acleisanthes	-	Acleisanthes longiflora_DQ317090	-	Acleisanthes longiflora_FN868305	-	-	Acleisanthes longiflora_FN868318	-	-
Acmispon	-	Lotus unifoliolatus_AF467067	-	Lotus unifoliolatus_AF142729	-	-	-	-	-
Aconitum	-	Aconitum columbianum_AF258683	-	Aconitum_columbianum_MF963426	-	-	Aconitum_columbianum_MF963051	-	-
Aconogonon	-	Aconogonon_phytolaccifolium_MF964039	-	Aconogonon_phytolaccifolium_MF963427	-	-	-	-	-
Acourtia	-	Acourtia_microcephala_MF963980	-	Acourtia_microcephala_MF963602	-	Perezia microcephala_L39408	Acourtia_microcephala_MF963237	-	-
Actaea	-	Actaea rubra_JQ033562	-	Actaea rubra_HQ593156	-	-	Actaea rubra_HQ589937	-	-
Adenocaulon	-	Adenocaulon bicolor_FJ979672	-	Adenocaulon bicolor_EU385320	-	Adenocaulon bicolor_EU385129	Adenocaulon bicolor_EU384943	Adenocaulon bicolor_EU385035	-
Adenophyllum	-	Adenophyllum cooperi_AF374935	-	Adenophyllum_cooperi_MF963593	-	Adenophyllum cooperi_AF405274	Adenophyllum_cooperi_MF963230	-	-
Adenostoma	Adenostoma fasciculatum_DQ886363	Adenostoma fasciculatum_DQ886358	-	Adenostoma fasciculatum_AF288093	-	-	Adenostoma sparsifolium_U06790	Adenostoma fasciculatum_AF348535	-
Adiantum_1	-	-	Adiantum aleuticum_JN052875	-	-	-	Adiantum aleuticum_JN052804	Adiantum aleuticum_JN052908	-
Adiantum_2	-	Adiantum_jordanii_MF963912	Adiantum jordanii_JF935430	-	-	-	Adiantum jordanii_JF935348	Adiantum jordanii_JF980693	Adiantum capillus-veneris_KU147305
Adolphia	-	Adolphia californica_AF048973	-	Adolphia californica_AF049847	-	-	-	-	-
Aesculus	-	Aesculus californica_EU687660	-	Aesculus californica_EU687715	-	-	-	-	-
Agastache	-	Agastache_urticifolia_MF963898	-	-	-	-	Agastache_urticifolia_MF963167	Agastache urticifolia_AY570452	-
Agave	-	Agave_shawii_MF964155	-	Agave_shawii_MF963753	-	-	Agave_shawii_MF963348	Agave deserti subsp. deserti_DQ500928	-
Ageratina	-	Ageratina_herbacea_MF963940	-	Ageratina_herbacea_MF963568	-	-	Ageratina_herbacea_MF963204	-	-
Agoseris	-	Agoseris retrorsa_AF386494	-	Agoseris retrorsa_AJ633250	-	-	Agoseris glauca var. dasycephala_JX848400	Agoseris retrorsa_AF118906	-
Agrimonia	-	-	-	Agrimonia gryposepala_HQ593157	-	-	Agrimonia gryposepala_HQ589939	-	-
Agrostis	-	Agrostis scabra_DQ146776	-	Agrostis scabra_DQ146807	-	-	Agrostis scabra_JX848486	-	-
Aliciella	-	Aliciella latifolia_EU339745	-	Aliciella latifolia_L48578	-	Aliciella latifolia_AF207964	-	Aliciella latifolia_AY997961	-
Alisma	-	Alisma triviale_DQ339086	Alisma triviale_HQ901513	Alisma gramineum_JF781067	-	Alisma triviale_HQ901541	Alisma triviale_HQ901563	-	-
Allenrolfea	-	Allenrolfea occidentalis_AY489236	-	-	-	-	Allenrolfea occidentalis_AY270052	-	-
Allionia	-	Allionia incarnata_DQ317079	-	Allionia incarnata_AY042540	-	-	-	-	-
Allium acuminatum clade	-	Allium acuminatum_KC119631	-	-	-	-	-	Allium acuminatum_KC138973	-
Allium haematochiton clade	-	Allium haematochiton_EU096157	-	-	-	Allium haematochiton_AY191160	-	Allium haematochiton_KC139002	-
Allium sanbornii+campanulatum	-	Allium abramsii_EU096131	-	-	-	-	-	Allium abramsii_KC138972	-
Allium_falcifolium_clade	-	Allium anceps_EU096134	-	-	-	-	-	Allium anceps_KC138975	-
Allium_validum_clade	-	Allium validum_AF055096	-	-	-	-	-	Allium validum_KC139042	-
Allophyllum	-	Allophyllum divaricatum_AF020701	-	Allophyllum divaricatum_EU628542	-	Allophyllum divaricatum_AF207965	-	Allophyllum divaricatum_EU348381	-
Allotropa	-	Allotropa virgata_AF351997	-	Allotropa virgata_AF440410	-	-	-	-	-
Alnus_Alnobetula	Alnus alnobetula subsp. sinuata_AY263900	Alnus alnobetula subsp. sinuata_AJ251680	Alnus alnobetula subsp. sinuata_AY147101	Alnus alnobetula subsp. sinuata_AY263914	Alnus alnobetula subsp. sinuata_AY263907	Alnus alnobetula subsp. sinuata_EU002196	Alnus alnobetula subsp. sinuata_AY263926	Alnus alnobetula subsp. sinuata_AY147067	-
Alnus_Gymnothyrsus	-	Alnus rubra_AJ251668	Alnus rubra_AF132889	Alnus rubra_JF953074	-	-	Alnus rubra_KF418933	Alnus rubra_KF419073	-
Alopecurus	-	Alopecurus aequalis_FJ821783	-	Alopecurus aequalis_HQ600042	-	-	Alopecurus aequalis_HQ600469	Alopecurus aequalis_EU639572	-
Aloysia	-	Aloysia wrightii_AY928529	-	Aloysia_wrightii_MF963697	-	Aloysia wrightii_HM216690	Aloysia_wrightii_MF963353	Aloysia wrightii_HM216594	-
Amaranthus	-	Amaranthus blitoides_AF210909	-	Amaranthus blitoides_HM850678	-	Amaranthus blitoides_AY959885	Amaranthus blitoides_HM849762	-	-
Amauriopsis+Hymenothrix	-	Amauriopsis dissecta_GU818493	-	-	-	Amauriopsis dissecta_GU817832	Amauriopsis dissecta_GU817741	Amauriopsis dissecta_GU817944	-
Amblyopappus	-	Amblyopappus pusillus_AF229292	-	Amblyopappus pusillus_AY215761	-	Amblyopappus pusillus_AF384692	Amblyopappus pusillus_AY215081	Amblyopappus pusillus_AY216140	-
Ambrosia	-	Ambrosia_dumosa_MF964163	-	Ambrosia_dumosa_MF963774	-	-	Ambrosia_dumosa_MF963411	-	-
Amelanchier	-	Amelanchier alnifolia_JQ392359	-	Amelanchier alnifolia_JQ390941	-	-	Amelanchier alnifolia_U06793	Amelanchier alnifolia_JQ392189	-
Ammannia	-	Ammannia coccinea_DQ006016	-	-	-	-	Ammannia coccinea_DQ006103	-	-
Ammoselinum	-	-	-	-	-	-	-	-	-
Amorpha	-	Amorpha fruticosa_AY426774	-	Amorpha fruticosa_AF270861	-	-	Amorpha fruticosa_U74212	-	-
Amphiscirpus	-	Amphiscirpus nevadensis_AF190618	-	Amphiscirpus nevadensis_JX065075	-	Amphiscirpus nevadensis_AY129254	Amphiscirpus nevadensis_DQ317926	Amphiscirpus nevadensis_AF285066	-
Amsonia	-	Amsonia_tomentosa_MF963953	-	Amsonia_tomentosa_MF963579	-	-	Amsonia_tomentosa_MF963214	-	-
Anagallis	-	Anagallis minima_AY855143	-	Anagallis minima_JN894204	-	Anagallis minima_AY839968	Anagallis minima_HM849772	Anagallis minima_AY855120	-
Anaphalis	-	Anaphalis margaritacea_FN645827	-	Anaphalis margaritacea_HM445632	-	Anaphalis margaritacea_HM445660	Anaphalis margaritacea_HQ589951	Anaphalis margaritacea_FN645762	-
Ancistrocarphus	-	Ancistrocarphus_filagineus_MF963790	-	Ancistrocarphus_filagineus_MF963428	-	-	Ancistrocarphus_filagineus_MF963052	-	-
Andropogon	-	Andropogon_glomeratus_MF964041	-	Andropogon_glomeratus_MF963585	-	-	Andropogon_glomeratus_MF963222	Andropogon glomeratus_DQ004953	-
Androsace_1	-	Androsace filiformis_AY275079	-	Androsace filiformis_KF907865	-	-	-	Androsace filiformis_AY274955	-
Androsace_2	-	Androsace septentrionalis_AY275074	-	Androsace septentrionalis_JN966080	-	Androsace septentrionalis_AF421116	Androsace septentrionalis_AF394963	Androsace septentrionalis subsp. subulifera_EU655581	Androsace occidentalis_KT178738
Androstephium	-	Androstephium_breviflorum_MF964090	-	Androstephium_breviflorum_MF963687	-	Androstephium breviflorum_AF508349	Androstephium_breviflorum_MF963342	Androstephium breviflorum_AF508460	-
Anelsonia	-	Anelsonia eurycarpa_JX146937	-	-	-	Anelsonia eurycarpa_DQ288729	-	-	-
Anemone	-	Anemone drummondii var. lithophila_FJ639883	Anemone occidentalis_EU053873	Anemone drummondii_KC474005	-	-	Anemone drummondii_KC481930	-	-
Anemopsis	Anemopsis californica_AF197576	Anemopsis californica_AF215920	Anemopsis californica_AF197608	Anemopsis californica_DQ882198	Anemopsis californica_AF197747	-	Anemopsis californica_AF197597	Anemopsis californica_AF332965	-
Angelica+	-	Angelica lucida_DQ270196	-	Angelica lucida_U58545	-	-	Angelica lucida_U50221	-	-
Antennaria	-	Antennaria microphylla_HM244731	-	Antennaria microphylla_HM445619	-	Antennaria microphylla_HM445711	Antennaria microphylla_KC481956	Antennaria microphylla_HM364534	-
Anthoxanthum	-	Anthoxanthum hirtum_KC897938	-	Anthoxanthum nitens_EF137503	-	-	Anthoxanthum nitens_JX848487	Anthoxanthum nitens_EF137605	-
Antirrhinum+Mohavea	-	Sairocarpus multiflorus_AF513897	-	Antirrhinum_multiflorum_MF963698	-	Antirrhinum cyathiferum_JN848493	Antirrhinum_multiflorum_MF963354	Sairocarpus multiflorus_AF482607	-
Anulocaulis	-	Anulocaulis_annulatus_MF963923	-	Anulocaulis_annulatus_CBP184_26A_matK_	-	-	Anulocaulis_annulatus_MF963319	-	-
Aphanes	-	Aphanes_occidentalis_MF964071	-	Aphanes_occidentalis_MF963429	-	-	Aphanes_occidentalis_MF963126	-	-
Aphanisma	-	Aphanisma blitoides_AY858591	-	Aphanisma blitoides_AY514844	-	Aphanisma blitoides_AY858628	Aphanisma blitoides_AY270057	Aphanisma blitoides_AY858601	-
Apiastrum	-	Apiastrum_angustifolium_MF963791	-	Apiastrum_angustifolium_MF963430	-	-	Apiastrum_angustifolium_MF963053	-	-
Apocynum	-	Apocynum cannabinum_DQ005966	Apocynum cannabinum_HQ384762	Apocynum cannabinum_HQ384552	-	Apocynum cannabinum_HQ384846	Apocynum cannabinum_HQ384907	Apocynum cannabinum_HQ412961	Apocynum cannabinum_HQ385103
Aquilegia_1	-	Aquilegia_pubescens_MF963994	-	Aquilegia_pubescens_MF963615	-	-	-	-	-
Aquilegia_2	-	Aquilegia formosa_KC417070	-	Aquilegia formosa_EU827659	-	-	-	-	-
Arabis	-	Arabis blepharophylla_AJ232903	-	Arabis blepharophylla_AF144353	-	-	-	Arabis blepharophylla_FJ188136	-
Aralia	-	Aralia californica_AF551720	-	Aralia_californica_MF963612	-	Aralia californica_AY171069	Aralia_californica_MF963250	-	-
Arbutus	-	Arbutus menziesii_AF086828	-	-	-	-	Arbutus menziesii_AF419813	-	-
Arceuthobium	-	Arceuthobium abietinum f. sp. concoloris_AY288249	-	-	-	-	Arceuthobium_campylopodum_MF963054	-	-
Arctomecon	-	Arctomecon_merriamii_MF963933	-	Arctomecon_merriamii_MF963612	-	-	Arctomecon_merriamii_MF963196	-	-
Arctostaphylos	Arctostaphylos uva-ursi_L49272	Arctostaphylos uva-ursi_AF091950	Arctostaphylos uva-ursi_AJ236225	Arctostaphylos uva-ursi_AF440411	-	Arctostaphylos uva-ursi_AJ236248	Arctostaphylos uva-ursi_GU176649	Arctostaphylos uva-ursi_FJ357293	-
Arenaria	-	Arenaria lanuginosa_DQ901507	-	Arenaria lanuginosa_FJ404821	-	-	-	Arenaria lanuginosa_FJ404968	-
Argemone	-	Argemone_munita_MF963932	-	Argemone_munita_MF963560	-	-	Argemone_munita_MF963195	-	-
Argyrochosma	-	-	Argyrochosma limitanea_EF452019	-	-	-	Argyrochosma limitanea subsp. mexicana_HQ846418	Argyrochosma limitanea_DQ914211	-
Aristida	-	Aristida adscensionis_HM347037	Aristida adscensionis_EF422970	Aristida adscensionis_HE573938	-	Aristida adscensionis_HE573459	Aristida adscensionis_AM849349	Aristida adscensionis_DQ172200	-
Aristolochia	-	-	-	Aristolochia californica_DQ532039	-	-	Aristolochia californica_GQ248551	Aristolochia californica_GU445335	-
Armeria	-	Armeria maritima subsp. maritima_AY179799	-	Armeria maritima_GQ901432	-	-	Armeria maritima_HM849792	Armeria maritima_GQ901205	-
Arnica	-	Arnica dealbata_AF229307	-	Arnica dealbata_AY215880	-	Arnica dealbata_AF384802	Arnica dealbata_AY215197	Arnica dealbata_AY216257	-
Artemisia_Abrotanum	-	Artemisia_norvegica_MF963843	-	Artemisia arctica subsp. ehrendorferi_FN668453	-	-	Artemisia_norvegica_MF963097	-	-
Artemisia_Artemisia	-	Artemisia douglasiana_JX051723	-	-	-	-	Artemisia douglasiana_KF613101	Artemisia douglasiana_JX073801	-
Artemisia_Dracunculus	-	Artemisia borealis_JF326534	-	Artemisia borealis_FN668457	-	-	Artemisia borealis subsp. borealis_KC482037	Artemisia dracunculus_JX073797	-
Artemisia_Tridentatae	-	Artemisia tridentata subsp. vaseyana_HQ019061	-	Artemisia tridentata_AF456776	-	Artemisia tridentata_AF153630	-	Artemisia tridentata_JX073773	-
Arthrocnemum	-	Arthrocnemum_subterminale_MF963950	-	Arthrocnemum_subterminale_MF963576	-	-	Arthrocnemum_subterminale_MF963211	-	-
Aruncus	-	Aruncus dioicus_JQ041766	-	Aruncus dioicus_AF288094	-	Aruncus dioicus_KF154856	Aruncus dioicus_U06794	Aruncus dioicus_AF348536	-
Asarum	-	Asarum caudatum_AB219827	-	Asarum caudatum_DQ532034	-	-	-	Asarum caudatum_AY689149	-
Asclepias	-	Asclepias fascicularis_AM396885	-	-	-	-	Asclepias asperula_JN796932	Asclepias fascicularis_AM295737	-
Aspidotis	-	-	-	-	-	-	Aspidotis californica_AF336101	Aspidotis californica_DQ914213	-
Asplenium	-	Asplenium trichomanes_JX475164	Asplenium trichomanes_EF463349	-	-	-	Asplenium trichomanes subsp. quadrivalens_KF186504	Asplenium trichomanes subsp. inexpectans_AY549868	Asplenium trichomanes subsp. trichomanes_AY549792
Astragalus_agrestis_clade	-	-	-	-	-	-	Astragalus agrestis_JX848457	-	-
Astragalus_canadensis_clade	-	Astragalus_canadensis_MF963993	-	Astragalus canadensis_AY386875	-	-	Astragalus_canadensis_MF963252	-	-
Astragalus_Neoastragalus	-	Astragalus oophorus_AB051993	-	Astragalus oophorus_EU025880	-	Astragalus oophorus_AB052063	-	Astragalus didymocarpus_DQ403847	-
Astrolepis	-	-	-	-	-	-	Astrolepis cochisensis subsp. cochisensis_EU268774	Astrolepis cochisensis subsp. cochisensis_EU831183	-
Athyrium	-	-	Athyrium filix-femina_JF832154	-	-	-	Athyrium filix-femina_U05908	Athyrium filix-femina_HQ676519	Athyrium filix-femina_AF425152
Athysanus+Draba_1	-	Tomostima cuneifolia_AF146484	-	Draba_cuneifolia_MF963480	-	-	Draba_cuneifolia_MF963098	Tomostima cuneifolia_DQ467111	-
Atriplex	Atriplex canescens_FJ601843	Atriplex canescens_FJ601837	-	Atriplex canescens_JX517608	-	Atriplex canescens_AY090631	Atriplex canescens_JX572316	Atriplex patula_DQ499379	-
Ayenia	-	Ayenia_compacta_MF963978	-	Ayenia_compacta_MF963600	-	-	Ayenia_compacta_MF963235	-	-
Azolla	Azolla filiculoides_AY612717	Azolla filiculoides_DQ066494	Azolla filiculoides_EF520876	-	-	-	Azolla filiculoides_EF520926	Azolla filiculoides_EF520889	Azolla filiculoides_EF520913
Baccharis	-	Baccharis_pilularis_MF963972	-	Baccharis_pilularis_MF963594	-	-	Baccharis_pilularis_MF963334	-	-
Bacopa	-	Bacopa eisenii_EF467894	-	Bacopa eisenii_EF467900	-	Bacopa eisenii_EF467911	Bacopa eisenii_EF467906	Bacopa eisenii_EF467888	-
Bahia	-	Bahia_neomexicana_MF964037	-	Bahia_neomexicana_MF963652	-	-	Bahia_neomexicana_MF963306	-	-
Bahiopsis	-	Bahiopsis_laciniata_MF963793	-	Bahiopsis_laciniata_MF963431	-	-	Bahiopsis_laciniata_MF963055	-	-
Baileya_1	-	Baileya pauciradiata_AF229275	-	Baileya_pauciradiata_MF963702	-	-	Baileya_pauciradiata_MF963359	-	-
Baileya_2	-	Baileya multiradiata_AF229273	-	Baileya_multiradiata_MF963482	-	-	Baileya_multiradiata_MF963100	-	-
Barbarea	-	-	-	Barbarea orthoceras_JN966130	-	-	Barbarea orthoceras_JN965287	-	-
Batis	Batis maritima_U42504	-	Batis maritima_AF209538	Batis maritima_AY483219	Batis maritima_GU351158	Batis maritima_EU002199	Batis maritima_M88341	-	-
Bebbia	-	-	-	Bebbia juncea_AY215767	-	Bebbia juncea_AF384696	Bebbia juncea_AY215087	Bebbia juncea_AY216146	-
Beckmannia	-	Beckmannia syzigachne_EU792342	Beckmannia syzigachne_DQ780963	Beckmannia syzigachne_EF137487	-	Beckmannia syzigachne_DQ786817	Beckmannia syzigachne_EF125142	Beckmannia syzigachne_EU639570	-
Benitoa	-	Benitoa occidentalis_AF251586	-	Benitoa_occidentalis_MF963657	-	-	Benitoa_occidentalis_MF963311	-	-
Bensoniella	-	Bensoniella oregona_AB292019	-	Bensoniella oregona_L34112	-	-	Bensoniella oregona_L34072	-	-
Berberis_1	-	Berberis nervosa_KC575631	-	Berberis nervosa_JQ172889	-	Berberis nervosa_KC575564	-	-	-
Berberis_2	-	Berberis nevinii_KC575635	-	Berberis nevinii_JQ172890	-	Berberis nevinii_KC575568	-	-	-
Berberis_3	-	Berberis aquifolium_KC575633	Berberis aquifolium_AF528846	Berberis aquifolium_HQ619798	-	Berberis aquifolium_KC575566	Berberis aquifolium_HQ619734	Berberis aquifolium_FJ490772	-
Bergerocactus	-	-	-	Bergerocactus emoryi_FN997332	-	-	Bergerocactus emoryi_KF783402	Bergerocactus emoryi_DQ099925	-
Bergia	Bergia texana_AY674577	-	Bergia texana_JX663791	Bergia texana_JX661930	Bergia texana_AY674480	Bergia texana_JX662739	Bergia texana_AY380344	-	Bergia texana_JX664838
Bernardia	-	Bernardia_incana_MF964007	-	Bernardia_incana_MF963628	Bernardia incana_EF135291	-	Bernardia incana_AJ402928	-	-
Berula	-	Berula erecta subsp. thunbergii_U78369	-	Berula erecta_JN895702	-	-	Berula erecta_AM234813	-	-
Betula	-	Betula glandulosa_AY761110	-	Betula glandulosa_GU373396	-	-	Betula glandulosa_GU373378	Betula glandulosa_FJ012056	-
Bidens	-	Bidens cernua_U67098	-	Bidens cernua_JN893870	-	Bidens laevis_AB530917	Bidens cernua_HQ589973	-	-
Bistorta	-	-	-	Bistorta plumosa_KC474180	-	-	Bistorta plumosa_KC482106	-	-
Blechnum	-	-	Struthiopteris spicant_JF832157	-	-	-	Struthiopteris spicant_JF832059	Struthiopteris spicant_HQ676520	-
Blennosperma	-	Blennosperma nanum_EF538158	-	-	-	Blennosperma nanum_L39433	Blennosperma nanum_L13645	Blennosperma nanum_EF028720	-
Blepharidachne	-	Blepharidachne kingii_EF153023	-	Blepharidachne kingii_JN681618	-	Blepharidachne kingii_JN681720	Blepharidachne kingii_JN681653	Blepharidachne kingii_EF156672	-
Blepharipappus	-	Blepharipappus scaber_AF229316	-	Blepharipappus_scaber_MF963484	-	-	Blepharipappus_scaber_MF963102	-	-
Blepharizonia+Hemizonia	-	Hemizonia_congesta_MF964056	-	Hemizonia_congesta_MF963670	-	-	Hemizonia_congesta_MF963325	-	-
Bloomeria+Triteleia	Triteleia hyacinthina_JQ283898	-	Triteleia hyacinthina_JQ273639	Triteleia hyacinthina_JQ276429	-	Triteleia hyacinthina_JQ276816	Triteleia hyacinthina_JQ273934	Triteleia hyacinthina_AF508494	Triteleia hyacinthina_JQ274327
Boechera_main_clade	-	Boechera stricta_AY165336	-	Boechera stricta_AF144343	-	Boechera stricta_AF064658	Boechera divaricarpa_JX848436	Boechera stricta_AY257742	-
Boechera_repanda_clade	-	Boechera_repanda_MF963892	-	Boechera_repanda_MF963527	-	-	Boechera_repanda_MF963162	-	-
Boerhavia_1	-	Boerhavia coccinea_DQ317084	-	Boerhavia coccinea_AY042558	-	-	-	-	-
Boerhavia_2	-	Boerhavia_coulteri_MF964119	-	-	-	-	Boerhavia_coulteri_MF963371	-	-
Bolandra	-	Bolandra_californica_MF963794	-	Bolandra_californica_MF963432	-	-	Bolandra_californica_MF963056	-	-
Bolboschoenus	-	Bolboschoenus maritimus_JF313179	-	Bolboschoenus maritimus_HM850837	-	Bolboschoenus maritimus_FM160515	Bolboschoenus maritimus_Y12996	Bolboschoenus maritimus_JF313191	-
Bothriochloa	-	Bothriochloa_barbinodis_MF963963	-	Bothriochloa_barbinodis_MF963587	-	-	Bothriochloa_barbinodis_MF963224	-	-
Botrychium	Botrychium lunaria_U18623	-	Botrychium lunaria_U93826	-	Botrychium lunaria_DQ110370	-	Botrychium lunaria_DQ849146	-	-
Botrypus	Botrypus virginianus_AF313566	-	-	-	Botrypus virginianus_DQ110301	-	Botrypus virginianus_AY138407	-	-
Bouteloua	-	Bouteloua curtipendula_EF060133	Bouteloua curtipendula_EF422971	Bouteloua curtipendula_AF144578	-	Bouteloua curtipendula_EF422911	Bouteloua curtipendula_JN681654	Bouteloua aristidoides var. aristidoides_EF156674	-
Bowlesia	-	-	-	-	-	-	Bowlesia incana_U50232	-	-
Boykinia_1	-	-	Boykinia rotundifolia_AJ235417	Boykinia rotundifolia_L34119	-	-	Boykinia rotundifolia_L11175	-	-
Boykinia_2	-	-	-	Boykinia occidentalis_L34118	-	-	Boykinia occidentalis_AM183413	-	-
Brandegea	-	Echinopepon bigelovii_HQ201963	-	Echinopepon bigelovii_DQ536639	-	-	Echinopepon bigelovii_DQ535866	Echinopepon bigelovii_DQ536790	-
Brasenia	Brasenia schreberi_AF096693	Brasenia schreberi_EF526394	Brasenia schreberi_AJ235418	Brasenia schreberi_DQ185529	Brasenia schreberi_AF197728	-	Brasenia schreberi_M77031	-	-
Brickellia	-	Brickellia californica_AF374910	-	Brickellia_californica_MF963667	-	-	Brickellia_californica_MF963322	-	-
Brodiaea+Dichelostemma	Dichelostemma congestum_JQ283924	Dichelostemma congestum_EU096191	Dichelostemma congestum_JQ273637	Dichelostemma congestum_JQ276427	-	Dichelostemma congestum_JQ276814	Dichelostemma congestum_AJ311063	Dichelostemma congestum_AJ311076	Dichelostemma congestum_JQ274325
Bromus	-	Bromus suksdorfii_AY367934	Bromus suksdorfii_DQ780968	Bromus suksdorfii_DQ786894	-	Bromus suksdorfii_DQ786822	Bromus carinatus_HQ600457	Bromus suksdorfii_EU036187	-
Buddleja	-	Buddleja_utahensis_MF964116	-	Buddleja_utahensis_MF963729	-	-	Buddleja_utahensis_MF963368	Buddleja utahensis_AF380856	-
Bulbostylis	-	Bulbostylis_capillaris_MF963795	-	Bulbostylis_capillaris_MF963433	-	-	Bulbostylis_capillaris_MF963127	-	-
Bursera	-	Bursera microphylla_AF080060	Bursera microphylla_GU246055	-	-	-	Bursera microphylla_GU246027	Bursera microphylla_GU246093	-
Cacaliopsis	-	Cacaliopsis nardosmia_GU818497	-	-	-	Cacaliopsis nardosmia_GU817837	-	Cacaliopsis nardosmia_GU817979	-
Calamagrostis	-	Calamagrostis canadensis_HQ114382	Calamagrostis canadensis_DQ780970	Calamagrostis canadensis_DQ786896	-	Calamagrostis canadensis_DQ786824	Calamagrostis canadensis var. langsdorffii_KC482154	Calamagrostis canadensis_FJ394566	-
Calandrinia	-	Calandrinia ciliata_AY764087	-	Calandrinia ciliata_AY764127	-	Calandrinia ciliata var. menziesii_AF194835	-	-	-
California	-	California macrophylla_EF185338	-	-	California macrophylla_KP962851	-	California macrophylla_DQ452869	California macrophylla_DQ072015	-
Calliandra	-	Calliandra eriophylla_JX870685	-	Calliandra eriophylla_EU025883	-	-	-	-	-
Calliscirpus	-	Calliscirpus_criniger_MF963804	-	Calliscirpus_criniger_MF963440	-	Calliscirpus criniger_GU075517	Calliscirpus_criniger_MF963063	-	-
Callitriche	Callitriche heterophylla_AF107582	Callitriche_heterophylla_MF964114	Callitriche heterophylla_AJ236164	Callitriche_heterophylla_MF963709	-	Callitriche heterophylla_L47329	Callitriche_heterophylla_MF963366	-	-
Callitropsis	Callitropsis nootkatensis_JF725716	Callitropsis nootkatensis_AY380858	-	Callitropsis nootkatensis_AF152182	-	-	Callitropsis nootkatensis_HM024268	Callitropsis nootkatensis_AY988207	-
Calocedrus	Calocedrus decurrens_D85293	Calocedrus decurrens_AY150679	-	Calocedrus decurrens_AB023982	-	-	Calocedrus decurrens_L12569	Calocedrus decurrens_HM024532	Calocedrus decurrens_AY188281
Calochortus_Bay_Area+Pacific_NW	Calochortus albus_AF069204	-	-	Calochortus tolmiei_JN417362	-	Calochortus albus_AF275994	Calochortus albus_AF275983	Calochortus albus var. rubellus_AY430631	-
Calochortus_Coast_Ranges+Sierra_Nevada+SW_CA	-	-	-	Calochortus_luteus_MF963618	-	Calochortus luteus_AF275997	Calochortus luteus_AF275986	Calochortus luteus_AY430679	-
Calochortus_Great_Basin+Rocky_Mountains	-	Calochortus_leichtlinii_MF964152	-	Calochortus_leichtlinii_MF963752	-	-	Calochortus_leichtlinii_MF963401	Calochortus leichtlinii_AY430678	-
Calochortus_San_Diego	-	-	-	-	-	Calochortus weedii_AF275998	Calochortus weedii_AF275987	Calochortus weedii var. vestus_AY430663	-
Caltha	-	Caltha_leptosepala_MF963839	-	Caltha_leptosepala_MF963473	-	-	Caltha_leptosepala_MF963091	Caltha leptosepala subsp. leptosepala_AY365370	-
Calycadenia+Osmadenia	-	Calycadenia_multiglandulosa_MF964028	-	Calycadenia_multiglandulosa_MF963644	-	-	-	-	-
Calycanthus	Calycanthus occidentalis_DQ490922	Calycanthus occidentalis_AY786089	-	Calycanthus occidentalis_AJ627917	Calycanthus occidentalis_DQ490933	-	Calycanthus occidentalis_AF022951	Calycanthus occidentalis_DQ490944	-
Calypso	-	Calypso bulbosa_AF521076	-	Calypso bulbosa_EF525689	-	-	Calypso bulbosa_AF264162	Calypso bulbosa_AF519961	-
Calyptridium	-	Calyptridium monandrum_FJ614019	-	Calyptridium monandrum_HQ620859	-	Calyptridium umbellatum_AF194840	-	-	-
Calystegia	-	Calystegia macrostegia_KC528923	Calystegia macrostegia_AY100782	Calystegia macrostegia subsp. arida_KC529143	-	-	Calystegia macrostegia_AY100991	Calystegia macrostegia_AY101100	-
Camassia	-	Camassia leichtlinii subsp. leichtlinii_KP008301	-	Camassia leichtlinii_JX090327	-	Camassia leichtlinii subsp. leichtlinii_KP008229	Camassia leichtlinii_Z69238	Camassia leichtlinii_JX090502	-
Camissonia	-	Camissonia_campestris_MF964079	-	Camissonia_campestris_MF963715	-	-	Camissonia_campestris_MF963327	Camissonia campestris_AY264538	-
Camissoniopsis	-	Camissoniopsis_micrantha_MF964157	-	Camissoniopsis_micrantha_MF963768	-	-	Camissoniopsis_micrantha_MF963336	Camissoniopsis cheiranthifolia_AY264536	-
Campanula_Rotundifolia	-	Campanula rotundifolia_DQ304615	Campanula rotundifolia_EU437668	Campanula rotundifolia_JN571959	Campanula rotundifolia_GU351170	-	Campanula rotundifolia_EU713443	Campanula rotundifolia_EF213153	Campanula rotundifolia_KT178777
Campanula_Scabrella	-	Campanula scabrella_JN571989	Campanula scabrella_JN571939	Campanula scabrella_JN571961	-	-	Campanula scabrella_JN571983	Campanula scabrella_JN572021	-
Campanula+	-	-	Heterocodon rariflorum_EU437641	Heterocodon rariflorum_EU713307	-	-	Heterocodon rariflorum_EU713414	Heterocodon rariflorum_JN851182	-
Canbya	-	Canbya_candida_MF963931	-	Canbya_candida_MF963559	-	-	Canbya_candida_MF963194	-	-
Cardamine	-	Cardamine bellidifolia_EU819310	-	Cardamine bellidifolia_KC474273	-	Cardamine bellidifolia_AF198140	Cardamine bellidifolia_KC482204	Cardamine bellidifolia_EU819306	-
Cardionema	-	Cardionema_ramosissimum_MF963872	-	Cardionema_ramosissimum_MF963506	-	-	Cardionema_ramosissimum_MF963141	Cardionema ramosissimum_JN589639	-
Carex+Kobresia	-	Carex aquatilis_AF284994	-	Carex aquatilis_FN668461	-	Carex aquatilis_KP273720	Carex aquatilis var. aquatilis_FJ548247	Carex aquatilis_AY757517	-
Carlowrightia	-	Carlowrightia arizonica_AF169845	-	Carlowrightia_arizonica_MF963630	-	-	Carlowrightia_arizonica_MF963267	-	-
Carnegiea	-	Carnegiea gigantea_AY181566	-	Carnegiea gigantea_HM041657	-	-	Carnegiea gigantea_JN191501	Carnegiea gigantea_HM041236	-
Carpenteria	Carpenteria californica_AJ235992	-	Carpenteria californica_AJ235426	Carpenteria californica_GU226264	-	Carpenteria californica_AF130217	Carpenteria californica_L11177	Carpenteria californica_JF321173	-
Carsonia	-	Carsonia_sparsifolia_MF964113	-	Carsonia_sparsifolia_MF963708	-	-	Carsonia_sparsifolia_MF963365	-	-
Cascadia	-	-	-	Cascadia nuttallii_AF115483	-	-	-	Cascadia nuttallii_LM654423	-
Cassiope	Cassiope mertensiana_AF419798	-	-	Cassiope mertensiana_U61346	-	Cassiope mertensiana_DQ002372	Cassiope mertensiana_L12603	Cassiope mertensiana_EF216853	-
Castela	-	Castela_emoryi_MF963835	-	Castela_emoryi_MF963463	-	-	Castela_emoryi_MF963087	-	-
Castilleja_1	Castilleja miniata_U59957	Castilleja linariifolia_KC480314	Castilleja linariifolia_HQ384707	Castilleja linariifolia_AF051981	-	Castilleja linariifolia_HQ384819	Castilleja linariifolia_AF026823	Castilleja linariifolia_EF103866	Castilleja linariifolia_HQ385043
Castilleja_2	-	Castilleja campestris subsp. campestris_EF103681	-	-	-	-	-	Castilleja campestris subsp. campestris_EF103824	-
Castilleja_3	-	Castilleja exserta subsp. exserta_EF103688	-	Castilleja exserta_KC542152	-	-	-	Castilleja exserta subsp. exserta_EF103833	-
Castilleja_4	-	Castilleja_attenuata_MF963926	-	Castilleja_attenuata_MF963555	-	-	Castilleja_attenuata_MF963189	Castilleja attenuata_EF103831	-
Ceanothus_Ceanothus	Ceanothus sanguineus_U42799	Ceanothus sanguineus_HQ325342	-	Ceanothus sanguineus_AF049815	-	Ceanothus sanguineus_U78897	Ceanothus sanguineus_U06795	Ceanothus cordulatus_HQ325601	-
Ceanothus_Cerastes	-	Ceanothus pumilus_HQ340158	-	Ceanothus pumilus_AF049841	-	Ceanothus pumilus_U78902	Ceanothus pumilus_U78905	Ceanothus pumilus_HQ325602	-
Celtis	-	Celtis_reticulata_MF963939	-	Celtis_reticulata_MF963567	-	-	Celtis_reticulata_MF963203	-	-
Centromadia	-	Centromadia_pungens_MF964036	-	Centromadia_pungens_MF963651	-	-	Centromadia_pungens_MF963305	-	-
Cephalanthera	Cephalanthera austiniae_U59949	-	-	-	-	-	-	-	-
Cephalanthus	Cephalanthus occidentalis_AJ236021	Cephalanthus occidentalis_AY205363	Cephalanthus occidentalis_AJ236190	Cephalanthus occidentalis_AY538377	-	Cephalanthus occidentalis_AJ236288	Cephalanthus occidentalis_X83629	Cephalanthus occidentalis_AF152692	Cephalanthus occidentalis_HQ385114
Cerastium	-	Cerastium arvense_KF737533	-	Cerastium arvense_FJ404828	-	-	Cerastium arvense_JX848446	Cerastium arvense_FJ404976	-
Ceratophyllum	Ceratophyllum demersum_U42517	Ceratophyllum demersum_KC012922	Ceratophyllum demersum_D89552	Ceratophyllum demersum_AF543732	Ceratophyllum demersum_AF197730	Ceratophyllum demersum_AF130232	Ceratophyllum demersum_M77030	-	-
Cercis	-	Cercis occidentalis_JQ425124	-	Cercis occidentalis_AY386853	-	Cercis occidentalis_AF390199	-	Cercis occidentalis_FJ801156	-
Cercocarpus	Cercocarpus betuloides_DQ886364	Cercocarpus betuloides_DQ886355	-	Cercocarpus betuloides_AF288095	-	-	Cercocarpus ledifolius_U06796	Cercocarpus betuloides_AF348537	-
Chaenactis	-	Chaenactis douglasii_GU818511	-	Chaenactis santolinoides_AY215771	-	Chaenactis douglasii_GU817842	Chaenactis douglasii_GU817747	Chaenactis douglasii_GU817985	-
Chaetadelpha	-	Chaetadelpha wheeleri_AY218953	-	Chaetadelpha_wheeleri_MF963592	-	-	Chaetadelpha_wheeleri_MF963229	-	-
Chaetopappa	-	Chaetopappa ericoides_AF477634	-	Chaetopappa_ericoides_MF963595	-	-	Chaetopappa_ericoides_MF963231	-	-
Chamaebatia	Chamaebatia foliolosa_DQ886365	Chamaebatia foliolosa_DQ886356	-	Chamaebatia foliolosa_AF288096	-	-	-	Chamaebatia foliolosa_AF348538	-
Chamaebatiaria	Chamaebatiaria millefolium_DQ886366	Chamaebatiaria millefolium_DQ886359	-	Chamaebatiaria millefolium_AF288097	-	-	Chamaebatiaria millefolium_U06797	Chamaebatiaria millefolium_AF348539	-
Chamaecyparis	-	Chamaecyparis lawsoniana_AY211254	-	Chamaecyparis lawsoniana_HE966901	-	-	Chamaecyparis_lawsoniana_MF963243	Chamaecyparis lawsoniana_HM024535	-
Chamaesaracha	-	Chamaesaracha_nana_MF964111	-	Chamaesaracha_nana_MF963706	-	Chamaesaracha coronopus_EU580871	Chamaesaracha_nana_MF963363	Chamaesaracha coronopus_EU580978	-
Chamerion	Chamerion angustifolium_AF206907	Chamerion angustifolium_JF976293	Chamerion angustifolium_AF209582	Chamerion angustifolium_JN894188	-	Chamerion angustifolium_AF495784	Chamerion angustifolium_L10217	Chamerion angustifolium_AY264505	-
Cheilanthes	-	-	Myriopteris covillei_KC984444	-	-	-	Myriopteris covillei_EU268782	Myriopteris covillei_DQ914221	Myriopteris covillei_KU147317
Chenopodium_3	-	Blitum nuttallianum_HE577375	-	Blitum nuttallianum_HE855621	-	Blitum nuttallianum_HM630055	Blitum nuttallianum_AY270108	Blitum nuttallianum_HE577515	-
Chenopodium_4+5	Oxybasis rubra_AM263441	Oxybasis rubra_HE577382	-	Oxybasis rubra_HE855624	-	-	Oxybasis rubra_JN892679	Oxybasis rubra_HE577525	-
Chenopodium_7	-	Chenopodium atrovirens_HE577451	-	Chenopodium atrovirens_HE855642	-	-	Chenopodiastrum simplex_HQ590031	Chenopodium atrovirens_HE577584	-
Chilopsis	-	Chilopsis linearis_AY178657	-	-	-	Chilopsis linearis_FJ887856	Chilopsis linearis_JN796935	Chilopsis linearis_FJ870024	-
Chimaphila	-	Chimaphila umbellata_AF133748	Chimaphila umbellata_AF420964	Chimaphila umbellata_AF440416	Chimaphila umbellata_AF420994	-	Chimaphila umbellata_AF419818	Chimaphila umbellata_FJ357285	-
Chloracantha	-	Chloracantha spinosa_AY772432	-	Chloracantha_spinosa_MF963591	-	-	Chloracantha_spinosa_MF963228	Chloracantha spinosa_GU480726	-
Chlorogalum_1	-	Chlorogalum_parviflorum_MF964117	-	Chlorogalum_parviflorum_MF963730	-	Chlorogalum parviflorum_KP008256	Chlorogalum_parviflorum_MF963369	Chlorogalum parviflorum_KP008183	-
Chlorogalum_2	-	Chlorogalum_purpureum_MF963989	-	Chlorogalum_purpureum_MF963610	-	Chlorogalum purpureum var. reductum_KP008264	Chlorogalum_purpureum_MF963248	Chlorogalum purpureum var. reductum_KP008192	-
Chlorogalum_3	-	Chlorogalum pomeridianum var. pomeridianum_KP008332	Chlorogalum pomeridianum_AJ417569	Chlorogalum pomeridianum_JX903545	-	Chlorogalum pomeridianum_AY225049	Chlorogalum pomeridianum_Z73700	Chlorogalum pomeridianum_JX090503	-
Chloropyron	-	Chloropyron_maritimum_MF963938	-	Chloropyron_maritimum_MF963566	-	-	Chloropyron_maritimum_MF963202	Chloropyron maritimum subsp. canescens_EF103868	-
Chrysolepis	Chrysolepis sempervirens_AF206886	Chrysolepis sempervirens_AY040369	Chrysolepis sempervirens_AF209563	Chrysolepis sempervirens_U92863	Chrysolepis sempervirens_AY147114	Chrysolepis chrysophylla_FJ185077	Chrysolepis sempervirens_AF061995	Chrysolepis chrysophylla_KF418961	-
Chrysosplenium	-	-	-	Chrysosplenium americanum_AF297636	-	-	Chrysosplenium americanum_HQ590034	-	-
Chrysothamnus+	-	Solidago multiradiata_HQ142575	-	Solidago multiradiata_JN966680	-	-	Solidago multiradiata_JN966009	Solidago multiradiata_HQ142472	-
Chylismia	-	Chylismia arenaria_AY271543	-	-	-	Chylismia arenaria_AF495795	Chylismia arenaria_AF495772	Chylismia arenaria_AY264531	-
Chylismiella	-	Chylismiella pterosperma_AY271554	-	-	-	-	-	Chylismiella pterosperma_AY264542	-
Cicendia	-	Cicendia_quadrangularis_MF963874	-	Cicendia quadrangularis_AJ388148	-	-	Cicendia_quadrangularis_MF963143	Cicendia quadrangularis_AY251765	-
Cicuta	-	Cicuta douglasii_AY524724	-	Cicuta douglasii_U58555	-	-	-	-	Cicuta maculata_KT178749
Cinna_1	-	Cinna_bolanderi_MF963796	-	Cinna_bolanderi_MF963434	-	-	Cinna_bolanderi_MF963057	-	-
Cinna_2	-	Cinna latifolia_FJ026731	-	Cinna latifolia_HQ600048	-	-	Cinna latifolia_HQ600463	Cinna latifolia_DQ631432	Cinna latifolia_Z29234
Circaea	-	Circaea alpina subsp. imaicola_GQ232499	-	-	-	Circaea alpina_AF495780	Circaea alpina_L10216	Circaea alpina_AY264498	-
Cirsium	-	Cirsium scariosum var. congdonii_AF443690	-	Cirsium scariosum_KC969520	-	Cirsium scariosum_KC589954	Cirsium scariosum_KC589832	Cirsium scariosum_KC969605	-
Cistanthe	-	Cistanthe_maritima_MF979104	-	Cistanthe_maritima_MF963685	-	-	Calandrinia_maritima_MF963340	-	-
Cladium	-	Cladium_californicum_MF964001	-	Cladium_californicum_MF963622	-	Cladium californicum_AY129249	Cladium_californicum_MF963260	Cladium californicum_AF285072	-
Clarkia_Eucharidium	-	Clarkia concinna_AY271532	-	Clarkia_concinna_MF963755	-	-	Clarkia_concinna_MF963393	Clarkia concinna_AY264519	-
Clarkia_Fibula	-	Clarkia_bottae_MF964080	-	Clarkia_bottae_MF963716	-	-	Clarkia_bottae_MF963328	Clarkia bottae_AY264521	-
Clarkia_Myxocarpa	-	Clarkia_rhomboidea_MF964134	-	Clarkia_rhomboidea_MF963742	-	-	Clarkia_rhomboidea_MF963384	Clarkia mildrediae_AY264516	-
Clarkia_Rhodanthos	-	Clarkia_amoena_MF964077	-	Clarkia_amoena_MF963711	-	-	-	Clarkia franciscana_AY264517	-
Clarkia_Sympherica+Godetia+Phaeostoma	Clarkia xantiana_U67930	Clarkia xantiana_AY271534	Clarkia xantiana_AF209564	-	-	-	Clarkia xantiana_L10225	Clarkia xantiana_AY264522	-
Claytonia	Claytonia perfoliata_GQ497578	Claytonia perfoliata_AY764040	Claytonia megarhiza_GQ497650	Claytonia perfoliata_AY764091	-	Claytonia perfoliata_AF194831	Claytonia perfoliata_AF132093	-	-
Clematis	-	Clematis lasiantha_AB120200	-	Clematis lasiantha_AB110518	-	-	-	-	-
Cleomella_pro_parte+Oxystylis+Wislizenia	-	Cleomella refracta_KF217245	-	Cleomella refracta_AY483235	-	Cleomella refracta_AY122391	Cleomella refracta_AY483271	-	-
Clinopodium	-	Clinopodium douglasii_JQ669081	-	Clinopodium douglasii_GU381753	-	-	-	Clinopodium douglasii_GU381592	-
Clintonia	-	-	-	Clintonia andrewsiana_AB056851	-	-	Clintonia andrewsiana_AB056850	-	-
Cneoridium	-	-	-	Cneoridium dumosum_EF489108	-	-	Cneoridium dumosum_FN552678	Cneoridium dumosum_EF489256	-
Cochlearia	-	Cochlearia groenlandica_KC691700	-	Cochlearia groenlandica_KC474479	-	-	Cochlearia groenlandica_KC482458	-	-
Coleogyne	-	Coleogyne_ramosissima_MF963875	-	-	-	-	Coleogyne_ramosissima_MF963144	-	-
Collinsia	-	Collinsia grandiflora_HQ653045	-	Collinsia grandiflora_AF375193	-	Collinsia grandiflora_AF188182	Collinsia grandiflora_AF026825	-	-
Collomia_1	-	Collomia diversifolia_AY997921	-	Collomia diversifolia_HQ116939	-	-	-	Collomia diversifolia_AY997962	-
Collomia_2	-	Collomia tinctoria_HQ116854	-	Collomia tinctoria_HQ116955	-	-	-	Collomia tinctoria_HQ117080	-
Collomia_3	-	Collomia linearis_HQ116844	-	Collomia linearis_HQ911936	-	Collomia linearis_AF207969	-	Collomia linearis_HQ911977	-
Colubrina	-	Colubrina_californica_MF963934	-	Colubrina_californica_MF963563	-	-	Colubrina_californica_MF963198	-	-
Comandra	Comandra umbellata_DQ329170	-	-	Comandra umbellata_DQ329192	Comandra umbellata_DQ110334	-	Comandra umbellata_JX848536	-	Comandra umbellata_KT178773
Comarostaphylis	-	Comarostaphylis diversifolia_AF091947	-	Comarostaphylis_diversifolia_MF963532	-	-	-	-	-
Comarum	-	Comarum palustre_U90789	-	Comarum palustre_JN896178	-	-	Comarum palustre_KC482461	Comarum palustre_AJ512237	-
Comastoma	-	Comastoma tenellum_AJ580552	-	Comastoma tenellum_AJ388149	-	-	-	Comastoma tenellum_AJ580518	-
Condalia	-	-	-	Condalia_globosa_MF963562	-	-	Condalia_globosa_MF963197	-	-
Condea	-	Condea_emoryi_MF964057	-	Condea_emoryi_MF963671	-	-	Condea_emoryi_MF963326	-	-
Conioselinum	-	Conioselinum_pacificum_MF964175	-	Conioselinum_pacificum_MF963786	-	-	Conioselinum_pacificum_MF963423	-	-
Constancea	-	Constancea nevinii_AF229296	-	Constancea nevinii_AY215794	-	Constancea nevinii_AF384721	Constancea nevinii_AY215113	Constancea nevinii_AY216172	-
Convolvulus	-	Convolvulus_simulans_MF963797	-	Convolvulus_simulans_MF963435	-	-	Convolvulus_simulans_MF963058	-	-
Coptis	-	Coptis_laciniata_MF964004	-	Coptis_laciniata_MF963625	-	-	Coptis laciniata_AB163778	Coptis laciniata_AB163739	-
Corallorhiza_1	-	Corallorhiza striata var. vreelandii_EF525687	-	Corallorhiza striata var. involuta_EF525696	-	-	Corallorhiza striata_JF319751	-	-
Corallorhiza_2	Corallorhiza maculata_U59940	Corallorhiza maculata var. occidentalis_EF525679	-	Corallorhiza maculata var. maculata_EF525700	-	-	Corallorhiza maculata var. maculata_EU391363	-	-
Cordylanthus	-	Cordylanthus ramosus_EF103725	-	Cordylanthus ramosus_KC542157	-	-	-	Cordylanthus ramosus_EF103881	-
Corethrogyne	-	Corethrogyne_filaginifolia_MF964047	-	Corethrogyne_filaginifolia_MF963660	-	-	Corethrogyne_filaginifolia_MF963314	-	-
Corispermum	-	Corispermum_americanum_MF964002	-	Corispermum_americanum_MF963623	-	-	Corispermum_americanum_MF963261	-	-
Cornus_1	-	Cornus glabrata_DQ340499	-	Cornus glabrata_DQ340458	-	-	-	-	-
Cornus_2	-	Cornus canadensis_AY530913	Cornus canadensis_EU373573	Cornus canadensis_DQ341333	-	Cornus canadensis_EU373595	Cornus canadensis_L11213	Cornus canadensis_JF321150	-
Cornus_3	-	Cornus sericea_DQ343139	Cornus sericea_AY725918	Cornus sericea_EU749305	Cornus sericea_AY725883	Cornus sericea_AY725868	Cornus sericea_AY725857	Cornus sessilis_JF321145	-
Corydalis	-	Corydalis_aurea_MF963798	-	Corydalis_aurea_MF963436	-	-	Corydalis_aurea_MF963059	Corydalis caseana_LN610887	-
Corylus	-	Corylus cornuta var. californica_AF297342	-	Corylus cornuta var. californica_AF297371	-	-	Corylus cornuta_X56619	Corylus cornuta_AY211419	-
Coryphantha	-	Coryphantha_alversonii_MF964122	-	Coryphantha_alversonii_MF963770	-	-	Coryphantha_alversonii_MF963373	Coryphantha chlorantha_KC196812	-
Crassula	-	Crassula_connata_MF963799	-	Crassula_connata_MF963518	-	-	Crassula_connata_MF963060	-	-
Crataegus	-	Crataegus castlegarensis_EU500446	-	Crataegus castlegarensis_KC251010	-	-	Crataegus castlegarensis_KC251237	-	-
Crepis	-	Crepis nana_EU363591	-	Crepis nana_EU363541	-	-	Crepis nana_KC482060	-	-
Cressa	-	Cressa_truxillensis_MF964132	Cressa truxillensis_AY100806	Cressa_truxillensis_MF963741	-	-	Cressa truxillensis_AY101015	Cressa truxillensis_AY101124	-
Crocanthemum	-	-	-	-	-	-	Crocanthemum pringlei_FJ225855	Crocanthemum pringlei_FJ491998	-
Crocidium	-	Crocidium multicaule_GU818541	-	-	-	Crocidium multicaule_GU817805	-	Crocidium multicaule_GU817990	-
Crossosoma	Crossosoma bigelovii_AF193942	Crossosoma bigelovii_DQ307116	Crossosoma bigelovii_HQ680707	Crossosoma bigelovii_DQ443456	Crossosoma californicum_GU351191	Crossosoma bigelovii_DQ307082	Crossosoma bigelovii_AY101844	Crossosoma bigelovii_DQ307148	-
Croton	-	Croton setiger_AY971249	-	-	-	Croton setiger_EF416949	Croton setiger_EF405853	Croton setiger_AY794697	-
Cryptantha	-	Cryptantha flavoculata_AF091154	-	Cryptantha flavoculata_EU599669	-	Cryptantha flavoculata_AF047803	Cryptantha flavoculata_EU599845	Cryptantha flavoculata_KC542544	-
Cryptogramma	-	Cryptogramma_acrostichoides_MF963876	-	-	-	-	Cryptogramma_acrostichoides_MF963145	-	-
Cucurbita_1	-	-	-	Cucurbita foetidissima_HQ438600	-	-	Cucurbita foetidissima_HQ438632	Cucurbita foetidissima_HQ438678	-
Cucurbita_2	-	Cucurbita palmata_HQ201971	-	Cucurbita palmata_HQ438606	-	-	Cucurbita palmata_HQ438634	Cucurbita palmata_HQ438680	-
Cuniculotinus	-	Cuniculotinus gramineus_AY523844	-	-	-	-	-	-	-
Cuscuta_1	-	Cuscuta indecora_EF194543	-	-	-	-	Cuscuta indecora_EU330274	Cuscuta indecora_EF194302	-
Cuscuta_2	-	Cuscuta brachycalyx_EF194699	-	-	-	-	Cuscuta brachycalyx_EU883442	Cuscuta brachycalyx_EF194485	-
Cusickiella	-	Cusickiella douglasii_EU275070	-	Cusickiella douglasii_DQ406761	-	Cusickiella quadricostata_DQ288758	-	Cusickiella douglasii_AF307557	-
Cycladenia	-	Cycladenia_humilis_MF964023	-	Cycladenia_humilis_MF963639	-	-	Cycladenia_humilis_MF963281	Cycladenia humilis_EF456211	-
Cylindropuntia+Grusonia	-	Cylindropuntia acanthocarpa_HQ872533	-	Cylindropuntia acanthocarpa_FN997252	-	-	-	-	-
Cynoglossum	-	-	-	-	-	-	-	Adelinia grandis_KC542484	-
Cyperus+Lipocarpha	-	Cyperus eragrostis_KF150551	-	Cyperus eragrostis_HM850853	-	Cyperus eragrostis_FM160531	Cyperus eragrostis_HM849936	Cyperus laevigatus_AY040596	-
Cypripedium_1	-	Cypripedium californicum_EF370095	-	Cypripedium californicum_JQ182201	-	-	Cypripedium californicum_EF370108	-	-
Cypripedium_2	-	-	-	Cypripedium fasciculatum_JN181460	-	-	Cypripedium fasciculatum_EF370112	Cypripedium fasciculatum_JF797044	-
Cypripedium_3	-	Cypripedium parviflorum_EF370089	-	Cypripedium parviflorum_HQ593261	-	-	Cypripedium parviflorum_EF370106	Cypripedium parviflorum var. pubescens_JF797016	-
Cystopteris	-	-	Cystopteris fragilis_JF832160	-	-	-	Cystopteris fragilis_U05916	Cystopteris fragilis_HQ676522	Cystopteris fragilis_AF425148
Dalea	-	Dalea mollissima_AY426788	-	Dalea mollissima_AY391794	-	-	-	-	-
Damasonium	-	Damasonium_californicum_MF963800	-	Damasonium_californicum_MF963437	-	-	Damasonium_californicum_MF963128	-	-
Danthonia	-	Danthonia californica_AF019813	Danthonia californica_EF422972	Danthonia californica_HE573983	-	Danthonia californica_GU222712	Danthonia californica_EF423004	Danthonia californica_EU401185	-
Darlingtonia	-	-	-	Darlingtonia californica_JQ618997	Darlingtonia californica_AY163751	-	Darlingtonia californica_L42211	-	-
Darmera	-	Darmera peltata_AB292041	-	Darmera peltata_L34123	-	-	Darmera peltata_L11180	-	-
Dasiphora	-	Dasiphora fruticosa_AF163478	-	Dasiphora fruticosa_AB458590	-	-	Dasiphora fruticosa_U06818	Dasiphora fruticosa_AF348557	-
Dasyochloa	-	Munroa pulchella_EF153038	-	Munroa pulchella_JN681619	-	Munroa pulchella_JN681601	Munroa pulchella_JN681661	Munroa pulchella_EF156687	-
Datisca	Datisca glomerata_U42426	Datisca glomerata_AF485250	Datisca glomerata_AY968432	Datisca glomerata_AY968449	Datisca glomerata_HM600773	Datisca glomerata_AY968499	Datisca glomerata_L21940	Datisca glomerata_AY968384	-
Datura	-	Datura discolor_JX467605	-	Datura discolor_KC146594	-	Datura discolor_KC146612	-	Datura discolor_JX467588	-
Daucus	-	Daucus_pusillus_MF964026	-	Daucus_pusillus_MF963642	-	-	Daucus_pusillus_MF963297	-	-
Deinandra	-	Deinandra_halliana_MF963849	-	Deinandra_halliana_MF963485	-	-	Deinandra_halliana_MF963103	-	-
Delphinium	-	Delphinium_bakeri_MF963986	-	Delphinium_bakeri_MF963607	-	-	Delphinium_bakeri_MF963244	-	-
Dendromecon	-	Dendromecon rigida_JF892635	Dendromecon rigida_U86401	-	-	-	Dendromecon rigida_U86623	Dendromecon rigida_JF892708	-
Deschampsia	-	Deschampsia cespitosa subsp. borealis_AY237844	Deschampsia cespitosa subsp. cespitosa_DQ780977	Deschampsia cespitosa_AM234546	-	Deschampsia cespitosa subsp. cespitosa_DQ786831	Deschampsia cespitosa_EF125152	Deschampsia cespitosa_FJ394554	-
Descurainia	-	Descurainia pinnata_AF183122	-	-	-	-	Descurainia pinnata_JX848438	Descurainia californica_GU246239	-
Dicentra	-	Dicentra_formosa_MF964127	-	Dicentra_formosa_MF963737	-	-	Dicentra_formosa_MF963378	Dicentra formosa subsp. oregana_LN610901	-
Dichelostemma_Capitatum	Dichelostemma capitatum_JQ283926	Dichelostemma capitatum subsp. capitatum_EU096190	Dichelostemma capitatum_JQ273636	Dichelostemma capitatum_JQ276426	-	Dichelostemma capitatum_JQ276813	Dichelostemma capitatum_JQ273931	Dichelostemma capitatum subsp. capitatum_AF508476	Dichelostemma capitatum_JQ274324
Dichondra	-	Dichondra_donelliana_MF964068	-	Dichondra_donelliana_MF963681	-	-	Dichondra_donelliana_MF963293	Dichondra occidentalis_AY101132	-
Dicoria	-	Dicoria_canescens_MF964030	-	Dicoria_canescens_MF963645	-	-	Dicoria_canescens_MF963299	-	-
Dicranostegia	-	Cordylanthus_orcuttianus_MF964011	-	Cordylanthus_orcuttianus_	-	-	Cordylanthus_orcuttianus_MF963367	Dicranostegia orcuttiana_EF103872	-
Dieteria	-	Dieteria_canescens_MF963850	-	Dieteria_canescens_MF963486	-	-	Dieteria_canescens_MF963104	-	-
Digitaria	-	Digitaria_californica_MF963801	-	Digitaria_californica_MF963519	-	-	Digitaria_californica_MF963129	-	-
Dimeresia	-	Dimeresia howellii_AF374902	-	Dimeresia howellii_AY215783	-	Dimeresia howellii_AF384710	Dimeresia howellii_AY215102	Dimeresia howellii_AY216161	-
Dirca	-	Dirca_occidentalis_MF963930	-	-	-	-	Dirca_occidentalis_MF963193	Dirca occidentalis_GQ471059	-
Dissanthelium+Poa	-	Poa abbreviata_AY237835	-	Poa abbreviata subsp. abbreviata_KC475305	-	Poa fendleriana_AY589106	Poa abbreviata subsp. abbreviata_KC483479	Poa abbreviata_AY237907	-
Distichlis	-	Distichlis littoralis_EF153065	-	Distichlis littoralis_AF312349	-	Distichlis littoralis_EF561674	Distichlis littoralis_JN681664	Distichlis littoralis_EF156714	-
Ditaxis	-	Ditaxis_lanceolata_MF979102	-	Ditaxis_lanceolata_MF963438	-	-	Ditaxis_lanceolata_MF963061	-	-
Dithyrea	-	Dithyrea californica_AF137592	-	Dithyrea_californica_MF963569	-	Dithyrea maritima_JQ323048	Dithyrea_californica_MF963205	-	-
Downingia	-	Downingia bacigalupii_AF176900	-	-	-	-	Downingia bacigalupii_EF141031	Downingia bacigalupii_DQ356183	-
Draba_2	-	Draba oligosperma_DQ467551	-	Draba oligosperma_KC474639	-	-	Draba oligosperma_KC482628	Draba oligosperma_DQ467126	-
Draperia	-	Draperia_systyla_MF964083	-	Draperia_systyla_MF963721	-	Draperia systyla_AF047770	Draperia_systyla_MF963332	-	-
Drosera	Drosera anglica_AB072563	Drosera anglica_AB355665	-	Drosera anglica_JN894432	-	-	Drosera anglica_AB298091	-	-
Drymocallis	-	Drymocallis_glandulosa_MF964087	-	Drymocallis_glandulosa_MF963727	-	-	-	Drymocallis glandulosa_FR873001	-
Dryopteris_1	-	-	Dryopteris expansa_EF463390	-	-	-	Dryopteris expansa_JQ935250	Dryopteris expansa_FR731978	Dryopteris expansa_KF020440
Dryopteris_2	-	-	Dryopteris filix-mas_JF832164	-	-	-	Dryopteris filix-mas_AY268845	Dryopteris filix-mas_DQ514497	Dryopteris filix-mas_HQ680978
Dudleya	Dudleya viscida_U42526	Dudleya viscida_JX960530	Dudleya viscida_AJ235461	Dudleya viscida_AF274614	-	-	Dudleya viscida_L11182	Dudleya viscida_JX960569	-
Dulichium	-	Dulichium arundinaceum_DQ998949	-	Dulichium arundinaceum_JX065083	-	Dulichium arundinaceum_AY129250	Dulichium arundinaceum_AY725943	Dulichium arundinaceum_AF285067	-
Eatonella	-	Eatonella nivea_AF229300	-	Eatonella nivea_AY215788	-	Eatonella nivea_AF384715	Eatonella nivea_AY215107	Eatonella nivea_AY216166	-
Echinocactus+Ferocactus	-	-	-	Echinocactus polycephalus_FN997389	-	-	-	Ferocactus cylindraceus_KC196817	-
Echinocereus	-	-	-	Echinocereus engelmannii_FN997528	-	-	Echinocereus engelmannii_KF783414	Echinocereus engelmannii_KF783639	-
Echinochloa	-	-	-	Echinochloa muricata_HQ593275	-	-	Echinochloa muricata_HQ590072	-	-
Echinodorus	-	Echinodorus berteroi_EF088087	-	Echinodorus berteroi_EF088134	-	-	-	-	-
Eclipta	-	Eclipta prostrata_FJ980334	-	Eclipta prostrata_AY215789	-	Eclipta prostrata_AF384716	Eclipta prostrata_AY215108	Eclipta prostrata_AY216167	-
Ehrendorferia	-	Ehrendorferia_chrysantha_MF964070	Ehrendorferia chrysantha_AJ235454	Ehrendorferia chrysantha_AF465292	-	-	Ehrendorferia_chrysantha_MF963295	Ehrendorferia chrysantha_LN610904	-
Elatine	-	Elatine_brachysperma_MF963802	-	Elatine_brachysperma_MF963710	-	-	-	-	-
Eleocharis_1	-	Eleocharis quinqueflora_AF190606	-	Eleocharis_quinqueflora_MF963686	-	Eleocharis torticulmis_GU075438	Eleocharis_quinqueflora_MF963341	-	-
Eleocharis_2	-	Eleocharis palustris_AF190602	Eleocharis palustris_EU832851	Eleocharis palustris_HM850943	-	Eleocharis palustris_FM160551	Eleocharis palustris_AM999826	Eleocharis palustris_AB889408	-
Elodea	Elodea canadensis_AF168841	Elodea canadensis_HQ456422	Elodea canadensis_HQ901516	Elodea nuttallii_AB002568	-	Elodea canadensis_HQ901544	Elodea canadensis_DQ859167	Elodea canadensis_JF703284	-
Elymus+Hordeum	Hordeum jubatum_AF168852	Elymus spicatus_AY740793	Elymus trachycaulus_DQ780984	Elymus spicatus_HM540026	-	Elymus spicatus_DQ247900	Elymus spicatus_AY836182	Elymus spicatus_EU139488	Elymus spicatus_EF442857
Emmenanthe	-	Emmenanthe penduliflora_AF091158	Emmenanthe penduliflora_AJ504821	Emmenanthe_penduliflora_MF963700	-	Emmenanthe penduliflora var. penduliflora_AF047815	Emmenanthe_penduliflora_MF963356	-	-
Empetrum	-	Empetrum nigrum_HQ858880	Empetrum nigrum subsp. hermaphroditum_AY725931	Empetrum nigrum_KC474697	Empetrum nigrum_AF421003	Empetrum nigrum_AF421053	Empetrum nigrum_AF421091	Empetrum nigrum_AY496911	-
Encelia_1	-	Encelia frutescens_DQ383862	-	Encelia_frutescens_MF963487	-	-	Encelia_frutescens_MF963105	-	-
Encelia_2	-	Encelia californica_DQ383856	-	Encelia californica_AY215790	-	Encelia californica_AF384717	Encelia californica_AY215109	Encelia californica_AY216168	-
Enceliopsis	-	Enceliopsis_covillei_MF963945	-	Enceliopsis_covillei_MF963572	-	-	Enceliopsis_covillei_MF963208	-	-
Enemion	-	Enemion_stipitatum_MF964048	-	Enemion_stipitatum_MF963439	-	-	Enemion_stipitatum_MF963062	-	-
Enneapogon	-	Enneapogon desvauxii_GU359339	-	Enneapogon desvauxii_JN681629	-	Enneapogon desvauxii_JN681727	-	Enneapogon desvauxii_EF156692	-
Ephedra_1	Ephedra californica_U42492	Ephedra californica_AY755750	-	-	-	-	Ephedra californica_AY056569	-	Ephedra californica_AY755827
Ephedra_2	-	Ephedra viridis_FJ958005	-	-	-	-	Ephedra viridis_AY056563	-	-
Ephedra_3	Ephedra nevadensis_AY755688	Ephedra nevadensis_AY755764	-	-	-	-	Ephedra nevadensis_AY755796	-	Ephedra nevadensis_EF053215
Epilobium_Epilobium	-	Epilobium ciliatum_EF416609	-	Epilobium ciliatum_KF997264	-	Epilobium rigidum_AF495785	Epilobium ciliatum_KF997326	Epilobium ciliatum_AY264508	-
Epilobium_xerophytic	-	Epilobium canum_L28013	-	-	-	-	-	Epilobium canum_AY264514	-
Epipactis	-	Epipactis_gigantea_MF963894	-	Epipactis_gigantea_MF963529	-	-	Epipactis_gigantea_MF963164	-	-
Equisetum_1	Equisetum arvense_DQ629411	-	Equisetum arvense_U93824	-	-	-	Equisetum arvense_L11053	Equisetum arvense_AY226125	Equisetum arvense_AJ583677
Equisetum_2	Equisetum hyemale_U18500	Equisetum hyemale_AB817880	Equisetum hyemale_KC893868	-	-	Equisetum hyemale_U30911	Equisetum hyemale_DQ646001	Equisetum hyemale subsp. affine_AY226110	Equisetum hyemale_AJ583682
Eremalche_1	-	Eremalche rotundifolia_AJ849677	-	Eremalche_rotundifolia_MF963691	-	-	Eremalche_rotundifolia_MF963346	-	-
Eremalche_2	-	Eremalche exilis_AY591823	-	-	-	Eremalche exilis_JF799579	-	-	-
Eremocarya	-	Eremocarya micrantha var. lepida_JQ513422	-	-	-	-	-	Eremocarya micrantha_KC542589	-
Eremogone	-	Eremogone aculeata_JN589018	-	Eremogone aculeata_FJ404813	-	-	-	Eremogone aculeata_JN589716	-
Eremothera	-	Eremothera boothii_AY271542	-	-	-	Eremothera boothii_AF495789	Eremothera boothii_AF495766	Eremothera boothii_AY264530	-
Eriastrum	-	Eriastrum densifolium subsp. mohavense_EU339764	-	Eriastrum densifolium subsp. mohavense_L34184	-	Eriastrum sapphirinum_AF207970	-	Eriastrum densifolium_EU628476	-
Ericameria	-	Ericameria linearifolia_AY171020	-	Ericameria_linearifolia_MF963756	-	-	Ericameria_linearifolia_MF963394	Ericameria nauseosa_HQ142503	-
Erigeron	-	Conyza canadensis_EF108397	-	Conyza canadensis_HM850627	-	-	Conyza canadensis_HM849912	Conyza canadensis_JQ041864	-
Eriochloa	-	Eriochloa_acuminata_MF963837	-	Eriochloa_acuminata_MF963472	-	Eriochloa acuminata_GU594634	Eriochloa_acuminata_MF963089	Eriochloa acuminata_GU594594	-
Eriogonoideae_Dedeckera+	-	Dedeckera eurekensis_FJ154470	-	Dedeckera eurekensis_EF437997	-	Dedeckera eurekensis_EF438036	Dedeckera eurekensis_EF437976	Dedeckera eurekensis_JQ352654	-
Eriogonoideae_Eriogonum+	-	Chorizanthe brevicornu_FJ154466	-	Chorizanthe brevicornu var. brevicornu_EF437991	-	Chorizanthe brevicornu var. brevicornu_EF438030	Chorizanthe brevicornu var. spathulata_EF437973	Chorizanthe brevicornu var. brevicornu_JQ352630	-
Eriogonoideae_Gilmania	-	Gilmania luteola_GQ206250	-	Gilmania luteola_EF438010	-	Gilmania luteola_EF438049	Gilmania luteola_HM137378	Gilmania luteola_JQ352672	-
Eriogonoideae_Lastarriaea	-	Lastarriaea coriacea_JQ352540	-	Lastarriaea coriacea_KC977545	-	-	-	Lastarriaea coriacea_JQ352693	-
Eriogonoideae_Oxytheca+	-	Dodecahema leptoceras_JQ352502	-	Dodecahema leptoceras_KC977544	-	-	-	Dodecahema leptoceras_JQ352656	-
Eriogonoideae_Pterostegieae	-	Pterostegia drymarioides_GQ206263	-	Pterostegia drymarioides_GQ206206	-	Pterostegia drymarioides_GQ206294	Pterostegia drymarioides_GQ206229	Pterostegia drymarioides_JQ352725	-
Eriogonoideae_Sidotheca	-	Sidotheca_trilobata_MF964098	-	Sidotheca_trilobata_MF963694	-	-	Sidotheca_trilobata_MF963350	Sidotheca trilobata_JQ352746	-
Erioneuron	-	Erioneuron_pilosum_MF963962	-	Erioneuron_pilosum_MF963586	-	-	Erioneuron_pilosum_MF963223	-	-
Eriophorum	-	Eriophorum gracile_JX644877	-	Eriophorum gracile_JN895093	-	Eriophorum gracile_AB261653	Eriophorum gracile_JX644683	Eriophorum gracile_AB679912	-
Eriophyllum+	-	Eriophyllum congdonii_AF229288	-	Eriophyllum congdonii_AY215795	-	Eriophyllum congdonii_AF384722	Eriophyllum congdonii_AY215114	Eriophyllum congdonii_AY216173	-
Erodium	-	Erodium texanum_EF185345	Erodium texanum_EU922093	Erodium texanum_EU922100	Erodium texanum_KP962852	Erodium texanum_EU922106	Erodium texanum_EU922138	Erodium texanum_DQ072026	-
Eryngium	-	Eryngium vaseyi_EU070729	-	Eryngium_vaseyi_MF963492	-	-	Eryngium_vaseyi_MF963111	-	-
Erysimum	-	Erysimum capitatum_AY254534	-	-	-	Erysimum capitatum_DQ288766	Erysimum capitatum_AY167980	-	-
Erythronium	-	Erythronium californicum_AF485292	-	Erythronium californicum_AF485311	-	-	-	-	-
Eschscholzia	Eschscholzia californica subsp. mexicana_DQ912869	Eschscholzia californica subsp. mexicana_DQ912884	Eschscholzia californica_U86390	Eschscholzia californica_GU266597	Eschscholzia californica_GU351208	Eschscholzia californica_JN051735	Eschscholzia californica_U86625	Eschscholzia californica_JN051803	-
Eucephalus	-	Eucephalus_breweri_MF964045	-	Eucephalus_breweri_MF963658	-	-	Eucephalus_breweri_MF963106	-	-
Eucnide	-	-	Eucnide urens_JF298866	Eucnide urens_AF503315	-	Eucnide urens_JF321098	Eucnide urens_JF308666	Eucnide urens_AY254242	-
Eucrypta_1	-	Eucrypta chrysanthemifolia_AF091165	-	-	-	Eucrypta chrysanthemifolia_AF047814	Eucrypta chrysanthemifolia_KF158098	Eucrypta chrysanthemifolia_KF158195	-
Eucrypta_2	-	Eucrypta micrantha_AF091166	-	Eucrypta_micrantha_MF963720	-	Eucrypta micrantha_AF047773	Eucrypta_micrantha_MF963331	-	-
Eulobus	-	Eulobus californicus_AY271597	-	Eulobus_californicus_MF963717	-	-	Eulobus_californicus_MF963329	Eulobus californicus_AY264585	-
Euonymus	-	Euonymus_occidentalis_MF963916	-	Euonymus_occidentalis_MF963548	-	-	Euonymus_occidentalis_MF963182	-	-
Euphorbia_Anisophyllum	-	Euphorbia albomarginata_HQ645221	-	Euphorbia albomarginata_HQ645677	-	Euphorbia albomarginata_JQ750762	Euphorbia serpillifolia_HQ590027	Euphorbia albomarginata_HQ645526	-
Euphorbia_Helioscopia	-	Euphorbia spathulata_KC212380	-	-	-	Euphorbia spathulata_AF538233	Euphorbia spathulata_JN249401	Euphorbia spathulata_JN249728	-
Euphorbia_Misera	-	Euphorbia misera_AF537383	-	-	-	Euphorbia misera_JN249181	Euphorbia misera_JN249350	Euphorbia misera_JN249682	-
Euphorbia_Poinsettia	-	Euphorbia eriantha_AF537440	-	Euphorbia_eriantha_MF963550	-	Euphorbia eriantha_JN249133	Euphorbia_eriantha_MF963185	Euphorbia eriantha_JN249635	-
Euphorbia_Tithyanus	-	Euphorbia lurida_JN250186	-	-	-	Euphorbia lurida_JN249176	Euphorbia lurida_JN249344	Euphorbia lurida_JN249676	-
Euphrosyne	-	Euphrosyne_acerosa_MF964033	-	Euphrosyne_acerosa_MF963648	-	-	Euphrosyne_acerosa_MF963302	-	-
Eurybia	-	Eurybia_radulina_MF964085	-	Eurybia_radulina_MF963725	-	-	Eurybia_radulina_MF963337	Eurybia radulina_GU480701	-
Eustoma	-	Eustoma exaltatum_AJ489875	-	Eustoma exaltatum subsp. russellianum_AJ010514	-	-	Eustoma exaltatum subsp. russellianum_Z68825	Eustoma exaltatum subsp. russellianum_KP338753	-
Euthamia	-	Euthamia occidentalis_AF477651	-	Euthamia_occidentalis_MF963668	-	-	Euthamia_occidentalis_MF963323	-	-
Extriplex	-	Extriplex californica_HM005850	-	-	-	-	Extriplex californica_HM587602	-	-
Fagonia	-	Fagonia_laevis_MF963935	-	Fagonia_laevis_MF963564	-	-	Fagonia_laevis_MF963199	-	-
Fallugia	-	Fallugia paradoxa_U90805	-	Fallugia paradoxa_AF288101	-	-	Fallugia paradoxa_U06802	Fallugia paradoxa_AF348543	-
Fendlerella	-	-	Fendlerella utahensis_AJ400885	Fendlerella utahensis_JF308689	-	Fendlerella utahensis_JF321086	Fendlerella utahensis_AF323198	Fendlerella utahensis_JF321182	-
Festuca	Festuca rubra_AF168844	Festuca rubra_AF303422	Festuca rubra_DQ780985	Festuca rubra_EF137498	-	Festuca rubra_DQ786839	Festuca rubra_AJ746261	Festuca rubra_EF593001	-
Fimbristylis	-	Fimbristylis_autumnalis_MF963805	-	Fimbristylis_thermalis_MF963783	-	-	Fimbristylis_thermalis_MF963420	-	-
Floerkea	Floerkea proserpinacoides_U42784	-	Floerkea proserpinacoides_AF035904	Floerkea proserpinacoides_EU002178	Floerkea proserpinacoides_GU351210	Floerkea proserpinacoides_JF268472	Floerkea proserpinacoides_L12679	-	-
Forestiera	-	Forestiera pubescens var. pubescens_LN515402	-	Forestiera pubescens var. pubescens_LN515424	-	-	-	Forestiera pubescens var. pubescens_LN515469	-
Fouquieria	Fouquieria splendens_L49280	Fouquieria splendens_Y16324	-	Fouquieria splendens_U96903	-	Fouquieria splendens_AJ236249	Fouquieria splendens_JN796939	Fouquieria splendens_EU628441	-
Fragaria_1	-	Fragaria vesca subsp. americana_AF163480	Fragaria vesca subsp. vesca_JX118074	Fragaria vesca_HM850686	Fragaria vesca subsp. bracteata_KC825205	Fragaria vesca subsp. vesca_JX118202	Fragaria vesca subsp. vesca_XR_185402	Fragaria vesca_AF348545	-
Fragaria_2	-	Fragaria chiloensis_AF163511	Fragaria chiloensis_JX402829	Fragaria virginiana_HQ593298	Fragaria chiloensis_KC825202	Fragaria chiloensis_JX402845	Fragaria chiloensis_JX402830	Fragaria chiloensis_FJ422293	-
Frangula	-	Frangula californica_AY626442	-	Frangula californica_AF288121	-	Frangula purshiana_U78903	-	Frangula californica_AF348565	-
Frankenia	Frankenia salina_AY099950	Frankenia_salina_MF964042	-	Frankenia_salina_MF963655	-	-	Frankenia salina_AY099917	-	-
Frasera	-	Frasera_albicaulis_MF963890	-	Frasera albicaulis_AJ406325	-	-	Frasera_albicaulis_MF963160	Frasera albicaulis_KF317116	-
Fraxinus_1	-	Fraxinus_dipetala_MF963896	-	Fraxinus_dipetala_MF963531	-	-	Fraxinus_dipetala_MF963166	Fraxinus dipetala_AF231829	-
Fraxinus_2	-	Fraxinus latifolia_EU314859	-	Fraxinus latifolia_HM171515	-	-	-	-	-
Fremontodendron	-	Fremontodendron californicum_HQ658357	Fremontodendron californicum_GU981693	Fremontodendron californicum_AY321165	-	Fremontodendron californicum_AF111721	Fremontodendron californicum_GU981726	Fremontodendron californicum_HQ696723	-
Fritillaria	-	Fritillaria affinis_AY616710	-	Fritillaria affinis_AY624427	-	-	Fritillaria affinis_GQ248610	-	-
Funastrum	-	-	-	Funastrum_cynanchoides_MF963524	-	-	Funastrum_cynanchoides_MF963159	Funastrum utahense_AJ428767	-
Galium	Galium aparine_HQ384689	Galium aparine_AF419179	-	Galium aparine_HQ384560	Galium aparine_DQ110340	-	Galium aparine_X81091	Galium aparine_GU357174	Galium aparine_KT178774
Gambelia	-	Gambelia speciosa_AY880224	-	Gambelia speciosa_EU718054	-	Gambelia speciosa_AJ250384	-	-	-
Gamochaeta	-	Gamochaeta_ustulata_MF963806	-	Gamochaeta_ustulata_MF963442	-	-	Gamochaeta_ustulata_MF963065	-	-
Garrya	Garrya elliptica_HQ384683	Garrya elliptica_JN234735	Garrya elliptica_AJ235479	Garrya elliptica_AJ429319	Garrya elliptica_AY453095	Garrya elliptica_AF147714	Garrya elliptica_L01919	Garrya elliptica_JN234722	Garrya elliptica_HQ385139
Gaultheria	-	Gaultheria shallon_JF801581	-	Gaultheria shallon_JF801329	-	Gaultheria shallon_JF801410	Gaultheria shallon_AF124574	Gaultheria shallon_JF801662	-
Gayophytum	-	Gayophytum heterozygum_AY271539	-	-	-	Gayophytum heterozygum_AF495788	Gayophytum heterozygum_AF495765	Gayophytum heterozygum_AY264527	-
Gentiana	-	Gentiana_affinis_MF963919	-	-	-	-	Gentiana_affinis_MF963184	-	-
Gentianella	Gentianella amarella_KC535935	Gentianella amarella_AJ580573	-	Gentianella amarella_JN896137	Gentianella amarella_KC535827	-	Gentianella amarella_JN965558	Gentianella amarella_AJ580540	-
Gentianopsis	-	Gentianopsis_holopetala_MF963807	-	Gentianopsis_holopetala_MF963443	-	-	Gentianopsis_holopetala_MF963066	-	-
Geraea	-	Geraea canescens_DQ383885	-	-	-	Geraea canescens_L39381	-	-	-
Geranium	-	Geranium carolinianum_JF976462	Geranium carolinianum_EU922165	Geranium carolinianum_EU922172	-	Geranium carolinianum_EU922178	Geranium carolinianum_EU922209	Geranium bicknellii_DQ452925	Geranium carolinianum_EU922232
Geum	-	Geum aleppicum_KC004039	-	Geum aleppicum_HQ593312	-	-	Geum aleppicum_JX848524	-	-
Gilia_Arachnion	-	Gilia cana_AF208204	-	Gilia cana_L48577	-	-	-	Gilia cana subsp. triceps_EU348393	-
Gilia_Gilia	Gilia capitata_L49282	Gilia capitata_AF208206	Gilia capitata_AJ236220	Gilia capitata subsp. abrotanifolia_L34182	-	Gilia capitata_AJ236269	-	Gilia capitata_AY997967	-
Gilia_Saltugilia	-	Gilia stellata_AF208212	-	Gilia stellata_L34199	-	-	-	Gilia stellata_AY997968	-
Glaux	-	Glaux maritima_AF547728	-	Glaux maritima_JN895983	-	Glaux maritima_AF213743	Glaux maritima_AF213821	-	-
Glehnia	-	Glehnia littoralis_FJ593179	-	Glehnia_littoralis_MF963493	-	-	Glehnia_littoralis_MF963112	-	-
Glossopetalon	-	-	Glossopetalon spinescens var. aridum_HQ680708	Glossopetalon spinescens var. aridum_HQ680695	-	-	Glossopetalon spinescens_AY101845	-	-
Glyceria	-	Glyceria grandis_EU594638	-	Glyceria grandis_HQ593315	-	Glyceria grandis_AY622314	Glyceria grandis_AY632364	-	-
Glycyrrhiza	-	-	-	Glycyrrhiza lepidota_AF142730	-	-	Glycyrrhiza lepidota_AB126685	Glycyrrhiza lepidota_KP338267	-
Glyptopleura	-	Glyptopleura marginata_AY218994	-	Glyptopleura_marginata_MF963689	-	-	Glyptopleura_marginata_MF963344	-	-
Gnaphalium	-	Gnaphalium_palustre_MF963808	-	Gnaphalium_palustre_MF963444	-	-	Gnaphalium_palustre_MF963067	-	-
Goodyera	-	Goodyera oblongifolia_HM141005	-	-	-	-	Goodyera oblongifolia_HM141070	-	-
Gratiola	-	Gratiola neglecta_DQ006040	-	Gratiola neglecta_HQ235330	-	Gratiola neglecta_EF527463	Gratiola neglecta_DQ006125	-	-
Grayia	-	Grayia spinosa_HM005844	-	-	-	-	Grayia spinosa_HM587605	Grayia spinosa_HE577496	-
Greeneocharis	-	Greeneocharis circumscissa_JQ513403	-	-	-	-	-	Greeneocharis circumscissa_JQ582305	-
Grindelia	-	Grindelia nana_JQ011933	-	Grindelia_nana_MF963530	-	-	Grindelia_nana_MF963165	-	-
Gutierrezia	-	Gutierrezia sarothrae_AY523849	-	-	-	-	Gutierrezia sarothrae_JX848415	-	-
Gymnosteris	-	Gymnosteris parvula_AF067551	-	Gymnosteris parvula_L48583	-	Gymnosteris parvula_AF207975	-	Gymnosteris parvula_EU628458	-
Hackelia+Lappula	-	Hackelia micrantha_JQ388504	-	Hackelia micrantha_JQ388533	-	Hackelia micrantha_JQ388561	-	Hackelia micrantha_JQ388584	-
Halimolobos	-	Halimolobos jaegeri_JX146962	-	Halimolobos jaegeri_DQ406763	-	-	-	-	-
Hastingsia	-	Hastingsia serpentinicola_KP008342	Hastingsia serpentinicola_JX903807	Hastingsia serpentinicola_JX903586	-	Hastingsia serpentinicola_JX903389	Hastingsia serpentinicola_FN870837	Hastingsia serpentinicola_JX090542	-
Hazardia	-	Hazardia_cana_MF964055	-	Hazardia_cana_MF963530	-	-	Hazardia_cana_MF963324	-	-
Hecastocleis	-	Hecastocleis shockleyi_AY190282	Hecastocleis shockleyi_KM192009	Hecastocleis shockleyi_EU385363	-	Hecastocleis shockleyi_EU385171	Hecastocleis shockleyi_EU384984	Hecastocleis shockleyi_EU385077	-
Hedeoma	-	Hedeoma_drummondii_MF964046	-	Hedeoma_drummondii_MF963659	-	-	Hedeoma_drummondii_MF963312	-	-
Helenium	-	Helenium bigelovii_AF229269	-	Helenium bigelovii_AY215804	-	Helenium bigelovii_AF384730	Helenium bigelovii_AY215123	Helenium bigelovii_AY216182	-
Helianthella	-	Helianthella_californica_MF963966	-	Helianthella_californica_MF963589	-	-	Helianthella_californica_MF963226	-	-
Helianthus	Helianthus annuus_HM638219	Helianthus annuus_KF767534	Helianthus annuus_AJ236205	Helianthus annuus_AY215805	Helianthus annuus_AY453114	Helianthus annuus_L39383	Helianthus annuus_AF097517	Helianthus annuus_AY216183	-
Heliomeris	-	Heliomeris_multiflora_MF964035	-	Heliomeris_multiflora_MF963650	-	-	Heliomeris_multiflora_MF963304	-	-
Heliotropium	-	Heliotropium curassavicum_EF688896	-	Heliotropium curassavicum_JQ587118	-	Heliotropium curassavicum_EF688949	Heliotropium curassavicum_HM850048	Heliotropium curassavicum_EF688843	-
Hemieva	-	Suksdorfia ranunculifolia_U51256	-	Suksdorfia ranunculifolia_L34145	-	-	-	-	-
Hemitomes	Hemitomes congestum_HQ448762	Hemitomes congestum_AF351999	-	-	-	-	-	-	-
Heracleum	-	Heracleum maximum_EU169278	-	Heracleum maximum_U58564	-	Heracleum maximum_KJ157953	Heracleum maximum_KF613112	Heracleum maximum_KJ157726	-
Herissantia	-	Herissantia_crispa_MF964168	-	Herissantia_crispa_MF963779	-	-	Herissantia_crispa_MF963416	-	-
Hesperevax	-	Hesperevax_acaulis_MF964059	-	Hesperevax_acaulis_MF963673	-	-	Hesperevax_acaulis_MF963284	Hesperevax sparsiflora_FN645810	-
Hesperidanthus	-	Hesperidanthus jaegeri_GQ424569	-	-	-	Hesperidanthus jaegeri_DQ288751	-	Hesperidanthus jaegeri_EU620357	-
Hesperocallis	Hesperocallis undulata_HM640735	Hesperocallis undulata_KP008359	Hesperocallis undulata_JX903797	Hesperocallis undulata_HM640620	-	Hesperocallis undulata_AY225050	Hesperocallis undulata_HM640502	Hesperocallis undulata_AY561253	-
Hesperochiron	-	Hesperochiron_californicus_MF963810	-	Hesperochiron_californicus_MF963446	-	-	Hesperochiron_californicus_MF963069	-	-
Hesperocyparis_1	-	Hesperocyparis bakeri_AY988369	-	Hesperocyparis bakeri_AY988337	-	-	Hesperocyparis bakeri_AY988237	Hesperocyparis bakeri_AY988184	-
Hesperocyparis_2	Hesperocyparis macrocarpa_AF051797	Hesperocyparis macrocarpa_AY380868	-	Hesperocyparis macrocarpa_AY380849	-	-	Hesperocyparis macrocarpa_HM024284	Hesperocyparis macrocarpa_AY988204	Hesperocyparis macrocarpa_AY188282
Hesperolinon+	Sclerolinon digynum_AB233584	Sclerolinon digynum_FJ169541	Sclerolinon digynum_AB233688	Sclerolinon digynum_AB233792	-	Sclerolinon digynum_FJ160787	Sclerolinon digynum_FJ169601	Sclerolinon digynum_FJ160871	-
Hesperomecon	-	Hesperomecon_linearis_MF963811	-	Hesperomecon_linearis_MF963447	-	-	Hesperomecon_linearis_MF963130	-	-
Hesperoyucca	-	Hesperoyucca_whipplei_MF963981	-	Hesperoyucca_whipplei_MF963603	-	Hesperoyucca whipplei_KP008290	Hesperoyucca_whipplei_MF963239	Hesperoyucca whipplei_EU092544	-
Heteranthera	-	-	-	-	-	Heteranthera dubia_U41605	Heteranthera dubia_U41581	-	-
Heteromeles	-	Heteromeles arbutifolia_JQ392439	-	Heteromeles arbutifolia_DQ860464	-	-	Heteromeles arbutifolia_JQ391339	Heteromeles arbutifolia_DQ863236	-
Heterotheca	-	Heterotheca villosa_HQ142622	-	-	-	-	Heterotheca villosa_JX848417	Heterotheca villosa_HQ142502	-
Heuchera	Heuchera micrantha_L28139	Heuchera micrantha_AB248853	-	Heuchera hirsutissima_L34125	-	Heuchera micrantha_AF130222	Heuchera micrantha_L01925	-	-
Hibiscus	-	-	-	Hibiscus_lasiocarpos_MF963654	-	-	-	-	-
Hieracium	-	Hieracium albiflorum_AJ633418	-	Hieracium albiflorum_AJ633189	-	-	-	Hieracium albiflorum_DQ460869	-
Hilaria	-	Hilaria jamesii_EF153056	-	Hilaria jamesii_AF144579	-	Hilaria jamesii_JN681737	Hilaria jamesii_JN681674	Hilaria jamesii_EF156705	-
Hippuris	-	Hippuris vulgaris_AY492098	-	Hippuris vulgaris_JN895316	-	Hippuris vulgaris_L36401	Hippuris vulgaris_AF248028	Hippuris vulgaris_AY492178	-
Hoffmannseggia	-	Hoffmannseggia glauca_AY308557	-	Hoffmannseggia glauca_EU361969	-	-	Hoffmannseggia glauca_AY308531	Hoffmannseggia glauca_AY308488	-
Hoita	-	Hoita macrostachya_EF517853	-	Hoita macrostachya_EF549954	-	-	-	Hoita macrostachya_EF543364	-
Holmgrenanthe	-	Holmgrenanthe petrophila_AY880231	-	-	-	-	-	-	-
Holocarpha	-	Holocarpha_heermannii_MF964060	-	Holocarpha_heermannii_MF963674	-	-	Holocarpha_heermannii_MF963285	-	-
Holodiscus	Holodiscus discolor_DQ886370	Holodiscus discolor_EU669091	-	Holodiscus discolor_AF288105	-	Holodiscus discolor_EU669113	Holodiscus discolor_U06807	Holodiscus discolor_AF348546	-
Holozonia	-	Holozonia filipes_AF229312	-	Holozonia_filipes_MF963649	-	-	Holozonia_filipes_MF963303	-	-
Horkelia+Horkeliella+Ivesia	-	Potentilla kingii_FN430787	-	Potentilla kingii_FR851328	-	-	-	Potentilla kingii_FN561735	-
Horsfordia	-	Horsfordia_newberryi_MF963925	-	Horsfordia_newberryi_MF963554	-	-	Horsfordia_newberryi_MF963188	-	-
Hosackia	-	Hosackia_stipularis_MF963891	-	Hosackia_stipularis_MF963526	-	-	Hosackia_stipularis_MF963161	-	-
Howellanthus	-	Howellanthus_dalesianus_MF964147	-	Howellanthus_dalesianus_MF963750	-	Howellanthus dalesianus_JQ249933	Howellanthus_dalesianus_MF963395	-	-
Howellia	-	Howellia aquatilis_AF163433	-	-	-	-	-	-	-
Hulsea	-	Hulsea californica_AF229298	-	Hulsea algida_AY215807	-	Hulsea algida_AF384732	Hulsea algida_AY215126	Hulsea algida_AY216185	-
Hydrocotyle	-	Hydrocotyle verticillata_AY389025	-	Hydrocotyle verticillata_U58601	-	-	Hydrocotyle verticillata_U50236	Hydrocotyle verticillata_AY393700	-
Hydrophyllum	Hydrophyllum capitatum_HQ384691	Hydrophyllum capitatum var. capitatum_AF091169	Hydrophyllum capitatum_HQ384784	Hydrophyllum capitatum_HQ384574	Hydrophyllum capitatum_HQ384801	Hydrophyllum capitatum var. capitatum_AF047785	Hydrophyllum capitatum_HQ384926	Hydrophyllum capitatum_HQ412982	Hydrophyllum capitatum_HQ385132
Hymenopappus	-	Hymenopappus filifolius var. filifolius_AF374876	-	Hymenopappus filifolius var. filifolius_AY215808	-	Hymenopappus filifolius var. filifolius_AF384733	Hymenopappus filifolius var. filifolius_AY215127	Hymenopappus filifolius var. filifolius_AY216186	-
Hymenoxys	-	Hymenoxys lemmonii_AF229280	-	Hymenoxys lemmonii_AY215809	-	Hymenoxys lemmonii_AF384734	Hymenoxys lemmonii_AY215128	Hymenoxys lemmonii_AY216187	-
Hypericum	-	Hypericum scouleri_HE662715	-	-	-	-	-	Hypericum scouleri_KC709044	-
Idahoa	-	Idahoa_scapigera_MF964066	-	Idahoa_scapigera_MF963680	-	Idahoa scapigera_DQ288783	Idahoa_scapigera_MF963291	-	-
Iliamna_2	-	Iliamna bakeri_AF271168	-	Iliamna bakeri_AF542603	-	-	-	-	-
Imperata	-	Imperata_brevifolia_MF963960	-	Imperata_brevifolia_MF963584	-	-	Imperata_brevifolia_MF963221	-	-
Ionactis	-	Ionactis_alpina_MF964135	-	Ionactis_alpina_MF963743	-	-	Ionactis_alpina_MF963385	-	-
Ipomopsis_1	-	Ipomopsis tenuifolia_EU628265	-	Ipomopsis tenuifolia_EU628524	-	Ipomopsis tenuifolia_AF207978	-	Ipomopsis tenuifolia_EU628474	-
Ipomopsis_2	-	Ipomopsis congesta subsp. frutescens_EU339777	-	Ipomopsis congesta_L34200	-	-	-	Ipomopsis congesta_EU628471	-
Ipomopsis_3	Ipomopsis aggregata_L49286	Ipomopsis aggregata subsp. candida_EU339768	-	Ipomopsis aggregata_L34193	-	Ipomopsis aggregata_AF207977	Ipomopsis aggregata_Z83144	Ipomopsis aggregata subsp. formosissima_EU348464	-
Iris	-	Iris tenax subsp. tenax_AF488764	Iris tenax_JQ273623	Iris tenax_AY596647	-	Iris tenax_JQ276800	Iris tenax_JQ273918	Iris tenax subsp. klamathensis_EU939506	Iris tenax_JQ274311
Isocoma	-	Isocoma_menziesii_MF963902	-	Isocoma_menziesii_MF963537	-	-	Isocoma_menziesii_MF963171	-	-
Isoetes	-	Isoetes echinospora_DQ479977	-	-	-	-	Isoetes echinospora_FJ785184	-	-
Isolepis	-	Isolepis cernua_DQ385576	-	Isolepis cernua_JN895309	-	Isolepis cernua_AM999934	Isolepis cernua_Y13014	Isolepis cernua_AF285070	-
Iva	-	Iva_axillaris_MF963812	-	Iva_axillaris_MF963448	-	-	Iva_axillaris_MF963131	-	-
Jamesia	-	-	Jamesia americana_JF298859	Jamesia americana_AF503293	-	Jamesia americana_JF321093	Jamesia americana_AF323201	Jamesia americana_JF321192	-
Jaumea	-	Jaumea carnosa_AF374928	-	Jaumea carnosa_AY215814	-	Jaumea carnosa_L39378	Jaumea carnosa_AY215132	Jaumea carnosa_AY216192	-
Jepsonia	-	-	-	Jepsonia parryi_L34128	-	-	Jepsonia parryi_U06211	-	-
Johnstonella	-	Johnstonella angustifolia_JQ513397	-	-	-	-	-	Johnstonella angustifolia_KC542526	-
Juglans	-	Juglans californica_AF338473	-	Juglans californica_AF118027	-	-	-	-	-
Juncus	Juncus effusus_AF206944	Juncus effusus_FJ980286	Juncus effusus_HQ180463	Juncus effusus_HQ180871	-	Juncus effusus_HQ181118	Juncus effusus_HQ182434	Juncus effusus_AY437976	-
Juniperus_1	-	Juniperus communis_AY283435	Juniperus communis_AY664834	Juniperus communis_AY988359	-	Juniperus communis_AY902175	Juniperus communis var. saxatilis_JQ512554	Juniperus communis var. saxatilis_HM024559	Juniperus communis_AY188279
Juniperus_2	-	Juniperus californica_AY988394	-	Juniperus californica_AY988357	-	-	Juniperus californica_HM024291	Juniperus californica_HM024553	-
Justicia	-	-	-	Justicia_californica_MF963583	-	-	Justicia_californica_MF963219	-	-
Kallstroemia	-	Kallstroemia_californica_MF963813	-	Kallstroemia_californica_MF963449	-	-	Kallstroemia_californica_MF963070	-	-
Kalmia	-	Kalmia microphylla var. occidentalis_U48602	-	Kalmia polifolia_GU183920	-	Kalmia polifolia_GU176733	Kalmia polifolia_U49289	-	-
Keckiella_1	-	Keckiella rothrockii_AF343547	-	Keckiella rothrockii_AF375197	-	-	-	-	-
Keckiella_2	-	Keckiella breviflora_AF375161	-	Keckiella breviflora_AF375199	-	-	-	Keckiella breviflora_AY492179	-
Keckiella_3	-	Keckiella cordifolia_AF343545	-	Keckiella cordifolia_AF375200	-	-	-	-	-
Kelloggia	-	Kelloggia galioides_FJ695443	-	-	-	Kelloggia galioides_FJ695301	Kelloggia galioides_DQ662179	Kelloggia galioides_GU357186	-
Kochia	-	Neokochia americana_AY489210	-	-	-	Neokochia americana_DQ097402	Neokochia americana_AY270103	-	-
Koeberlinia	Koeberlinia spinosa_U42512	-	Koeberlinia spinosa_AF209612	Koeberlinia spinosa_AY483222	-	Koeberlinia spinosa_AY483249	Koeberlinia spinosa_L14600	-	-
Koeleria	-	Koeleria macrantha_DQ336826	-	Koeleria macrantha_JN895104	-	-	Koeleria macrantha_JX848501	Koeleria macrantha_DQ336846	-
Kopsiopsis	-	Boschniakia hookeri_AY209291	-	Boschniakia hookeri_AF051979	-	-	Boschniakia hookeri_AY582175	-	-
Krameria	-	Krameria_bicolor_MF963879	-	Krameria_bicolor_MF963509	-	-	Krameria_bicolor_MF963147	-	-
Krascheninnikovia	-	Krascheninnikovia_lanata_MF963880	-	Krascheninnikovia_lanata_MF963510	-	-	Krascheninnikovia_lanata_MF963148	Krascheninnikovia lanata_HE577508	-
Lactuca	-	Lactuca tatarica_KF485661	-	-	-	-	Mulgedium pulchellum_JX848420	Lactuca tatarica_GU109301	-
Ladeania	-	Ladeania_lanceolata_MF964173	-	Ladeania_lanceolata_MF963784	-	-	Ladeania_lanceolata_MF963421	-	-
Laennecia	-	Laennecia_coulteri_MF963968	-	Laennecia_coulteri_MF963590	-	-	Laennecia_coulteri_MF963227	-	-
Lagophylla	-	Lagophylla ramosissima_AF229310	-	Lagophylla ramosissima_AY215816	-	Lagophylla ramosissima_AF384740	Lagophylla ramosissima_AY215134	Lagophylla ramosissima_AY216194	-
Landoltia	-	Landoltia punctata_KJ400864	-	Landoltia punctata_AY034185	-	-	Landoltia punctata_HM850382	Landoltia punctata_AM933297	-
Langloisia	-	Langloisia punctata_EU339760	-	Langloisia punctata_L34201	-	Langloisia setosissima_AF207979	-	Langloisia setosissima_EU628488	-
Larrea	Larrea tridentata_AY929372	Larrea tridentata var. arenaria_JF267301	Larrea tridentata_AY935860	Larrea tridentata_AM396502	-	Larrea tridentata_AY968516	Larrea tridentata_Y15022	Larrea tridentata_AM397180	-
Lasthenia_1	-	Lasthenia californica_AF550680	-	Lasthenia_californica_MF963676	-	-	Lasthenia_californica_MF963287	-	-
Lasthenia_2	-	Lasthenia fremontii_AF391607	-	Lasthenia_fremontii_MF963675	-	-	Lasthenia_fremontii_MF963286	-	-
Lathrocasis	-	Lathrocasis tenerrima_EU339739	-	Lathrocasis tenerrima_L34192	-	-	-	Lathrocasis tenerrima_EU348390	-
Lathyrus	-	Lathyrus japonicus_AY839361	-	Lathyrus japonicus_JX505800	-	-	Lathyrus japonicus subsp. maritimus_HM850107	Lathyrus japonicus_JX505669	-
Layia	-	Layia heterotricha_AF229313	Layia heterotricha_KJ434429	Layia heterotricha_AY215818	-	Layia heterotricha_AF384742	Layia heterotricha_AY215136	Layia heterotricha_AY216196	-
Leersia	Leersia oryzoides_JN169835	Leersia oryzoides_AF169236	Leersia oryzoides_AJ419157	Leersia oryzoides_FN908060	-	Leersia oryzoides_HE575734	Leersia oryzoides_FN870396	-	-
Legenere	-	Legenere_limosa_MF963814	-	Legenere_limosa_MF963451	-	-	Legenere_limosa_MF963071	-	-
Lemna_1	-	Lemna aequinoctialis_KJ400866	-	Lemna aequinoctialis_AY034190	-	-	Lemna aequinoctialis_AY034228	-	-
Lemna_2	Lemna minor_S67398	Lemna trisulca_KJ400904	Lemna trisulca_HQ901530	Lemna trisulca_AY034199	-	Lemna trisulca_HQ901553	Lemna trisulca_AY034237	Lemna trisulca_DQ222863	-
Lepechinia	-	Lepechinia calycina_KF307439	-	-	-	-	Lepechinia calycina_AY570386	Lepechinia calycina_AY570458	-
Lepidium	-	Lepidium virginicum_AF128109	-	Lepidium virginicum_HM850737	-	-	Lepidium virginicum_HM850120	Lepidium virginicum_DQ821405	-
Leptochloa_1	-	Disakisperma dubium_GU359145	-	Disakisperma dubium_AF312344	-	Disakisperma dubium_JN681740	Disakisperma dubium_JN681677	Disakisperma dubium_EF156707	-
Leptochloa_2	-	Diplachne fusca subsp. uninervia_GU359147	-	Diplachne fusca_HE575867	-	Diplachne fusca_HE575778	Diplachne fusca_HE575827	Diplachne fusca subsp. uninervia_EF156708	-
Leptochloa_3	-	Leptochloa_panicea_MF963841	-	Leptochloa_panicea_MF963476	-	-	Leptochloa_panicea_MF963093	Dinebra panicea subsp. brachiata_EF156709	-
Leptochloa_4	-	Leptochloa_viscida_MF964058	-	Leptochloa_viscida_MF963672	-	Dinebra viscida_GU359752	Leptochloa_viscida_MF963283	-	-
Leptosiphon	-	Leptosiphon ciliatus_EU339821	-	Leptosiphon ciliatus_L48589	-	Leptosiphon ciliatus_AF207981	-	Leptosiphon ciliatus_EU628464	-
Leptosyne	-	Leptosyne_gigantea_MF963979	-	Leptosyne_gigantea_MF963601	-	-	Leptosyne_gigantea_MF963236	Leptosyne gigantea_EU047872	-
Lessingia	-	Lessingia ramulosa_AF251620	-	Lessingia_ramulosa_MF963677	-	-	Lessingia_ramulosa_MF963288	-	-
Leucocrinum	Leucocrinum montanum_HM640712	Leucocrinum montanum_KP008363	Leucocrinum montanum_JX903787	Leucocrinum montanum_HM640595	-	Leucocrinum montanum_JX903369	Leucocrinum montanum_Z77252	Leucocrinum montanum_KP008219	-
Leucosyris	-	Leucosyris_arida_MF964064	-	Leucosyris_arida_MF963678	-	-	Leucosyris_arida_MF963289	Leucosyris carnosa_GU480728	-
Leucothoe	-	Leucothoe davisiae_JF801553	-	Leucothoe davisiae_JF801296	-	Leucothoe davisiae_FJ008972	-	Leucothoe davisiae_JF801627	-
Lewisia	-	Lewisia cantelovii_L78029	-	Lewisia cantelovii_AY042607	-	Lewisia pygmaea_AF194847	-	-	-
Ligusticum	-	Ligusticum_grayi_MF963958	-	Ligusticum_grayi_MF963582	-	-	Ligusticum_grayi_MF963218	-	-
Lilaeopsis	-	Lilaeopsis_masonii_MF963858	-	-	-	-	Lilaeopsis_masonii_MF963113	-	-
Lilium	-	Lilium columbianum_AF090963	-	Lilium columbianum_AB030847	-	Lilium kelleyanum_AF276005	Lilium columbianum_AB034927	-	-
Limnanthes	-	Limnanthes_douglasii_MF963998	Limnanthes douglasii_AF209619	Limnanthes_douglasii_MF963619	-	-	Limnanthes_douglasii_MF963257	-	-
Limonium	-	Limonium_californicum_MF964171	-	Limonium_californicum_MF963782	-	-	Limonium_californicum_MF963419	-	-
Limosella	-	Limosella aquatica_AJ550588	-	Limosella aquatica_FN773544	-	Limosella aquatica_AJ619558	Limosella aquatica_JN890684	Limosella aquatica_FN794063	-
Linanthus_1	-	Linanthus filiformis_EU628259	-	Linanthus filiformis_L34185	-	-	-	Linanthus filiformis_EU628468	-
Linanthus_2	-	Linanthus demissus_EU339819	-	Linanthus demissus_L48590	-	Linanthus californicus_AF207980	-	Linanthus demissus_EU348469	-
Lindernia	-	Lindernia_dubia_MF964014	-	Lindernia_dubia_MF963633	-	Lindernia dubia_EF527446	Lindernia_dubia_MF963273	Lindernia dubia_JQ669047	-
Linnaea	-	Linnaea borealis_AY236181	Linnaea borealis_GQ983619	Linnaea borealis_AF446911	Linnaea borealis_GU351243	Linnaea borealis_AF060166	Linnaea borealis_HQ680732	Linnaea borealis_AF366912	Linnaea borealis_GQ983907
Listera	Neottia cordata_KJ023674	Neottia cordata_KJ023678	-	Neottia cordata_JN894435	-	-	Neottia cordata_JN965648	-	-
Lithophragma	-	Lithophragma affine_AF158916	-	Lithophragma affine_L34130	-	-	-	-	-
Lithospermum	-	Lithospermum incisum_FJ763225	-	Lithospermum incisum_EU599681	-	Lithospermum incisum_EU599769	Lithospermum incisum_EU599857	Lithospermum incisum_FJ763283	-
Lobelia	-	Lobelia cardinalis_AY350630	Lobelia cardinalis_EU437598	Lobelia cardinalis_EU713263	-	Lobelia cardinalis_AF130187	Lobelia cardinalis_EU713370	Lobelia cardinalis_DQ356231	-
Loeflingia	-	Loeflingia_squarrosa_MF964124	-	-	-	Loeflingia squarrosa_AY090620	Loeflingia_squarrosa_MF963375	Loeflingia squarrosa_JN589659	-
Loeseliastrum_1	-	Loeseliastrum depressum_EU628276	-	Loeseliastrum depressum_EU628531	-	-	-	Loeseliastrum depressum_EU348411	-
Loeseliastrum_2	-	Langloisia matthewsii_EU339763	-	Langloisia matthewsii_EU628533	-	Langloisia matthewsii_AF207983	-	Langloisia matthewsii_EU628487	-
Logfia	-	Logfia_depressa_MF963967	-	Logfia_depressa_MF963722	-	-	Logfia_depressa_MF963333	Filago depressa_FN645806	-
Lomatium+	Lomatium triternatum_U42498	Lomatium triternatum var. anomalum_HQ426100	-	Vesper multinervatus_KF620109	-	-	-	-	-
Lonicera	-	Lonicera involucrata_FJ745386	-	Lonicera involucrata_GU168650	-	-	-	Lonicera involucrata_GU168707	-
Ludwigia	Ludwigia palustris_AM235545	Ludwigia palustris_FN263231	-	Ludwigia palustris_KC996808	-	Ludwigia palustris_AM235437	Ludwigia palustris_AM235670	-	-
Luetkea	-	Luetkea pectinata_DQ851235	-	Luetkea pectinata_DQ851227	-	-	Luetkea pectinata_DQ250750	Luetkea pectinata_DQ851233	-
Luina	-	Luina hypoleuca_GU818593	-	-	-	Luina hypoleuca_GU817883	Luina hypoleuca_GU817774	Luina hypoleuca_GU818030	-
Lupinus_petioled	-	Lupinus argenteus_AY338931	-	Lupinus argenteus_AY386956	-	-	Lupinus albifrons_Z70053	-	-
Lupinus_sessile	-	Lupinus brevicaulis_DQ524213	-	Lupinus brevicaulis_EU025879	-	-	Lupinus microcarpus var. densiflorus_Z70062	-	-
Luzula	-	Luzula parviflora_FJ873788	Luzula parviflora_EU832857	Luzula parviflora_KJ840935	-	-	Luzula parviflora_EU832957	Luzula comosa_DQ099457	-
Lycium	-	Lycium pallidum_DQ124631	-	Lycium pallidum_AB036642	-	Lycium pallidum_EU580908	Lycium pallidum_AB051025	Lycium pallidum_DQ124596	-
Lycopodiella	Lycopodiella inundata_U18512	-	-	-	-	-	Lycopodiella inundata_Y07938	-	-
Lycopodium	Lycopodium clavatum var. clavatum_DQ629409	-	Lycopodium clavatum var. clavatum_DQ646094	-	-	-	Lycopodium clavatum_Y07936	Lycopodium clavatum_KF977454	Lycopodium clavatum_DQ026612
Lycopus	-	Lycopus uniflorus_DQ667302	-	-	-	-	Lycopus uniflorus_KJ841397	Lycopus uniflorus_DQ667488	-
Lyonothamnus	Lyonothamnus floribundus_DQ886371	Lyonothamnus floribundus subsp. asplenifolius_AF179557	-	Lyonothamnus floribundus_AF288107	-	Lyonothamnus floribundus_EU669111	Lyonothamnus floribundus_U06811	Lyonothamnus floribundus_AF348548	-
Lyrocarpa	-	Lyrocarpa_coulteri_MF963965	-	Lyrocarpa_coulteri_MF963588	-	Lyrocarpa coulteri_JQ323049	Lyrocarpa_coulteri_MF963225	-	-
Lysichiton	-	-	-	Lysichiton americanus_AM920549	-	Lysichiton americanus_DQ400879	Lysichiton americanus_AM905728	Lysichiton americanus_DQ400863	-
Lysimachia	-	Lysimachia thyrsiflora_AF547725	-	-	-	Lysimachia thyrsiflora_AY839959	-	-	-
Lythrum	-	Lythrum_californicum_MF964073	-	Lythrum_californicum_MF963454	-	-	Lythrum_californicum_MF963134	-	-
Machaeranthera	-	Machaeranthera_tanacetifolia_MF964019	-	Machaeranthera_tanacetifolia_MF963762	-	-	-	Machaeranthera tanacetifolia_GU480722	-
Madia_lineage	-	Madia sativa_EU853464	-	Madia sativa_AY215823	-	Madia elegans_L39374	Madia sativa_AY215141	Madia sativa_AY216201	-
Maianthemum	Maianthemum stellatum_JQ283913	Maianthemum stellatum_EU850032	Maianthemum stellatum_JQ273633	Maianthemum stellatum_EU850270	-	Maianthemum stellatum_JQ276810	Maianthemum stellatum_JQ273928	Maianthemum stellatum_EU850202	Maianthemum stellatum_JQ274321
Malacothamnus	-	Malacothamnus fasciculatus_AY591839	-	Malacothamnus palmeri_AF542604	-	-	-	-	-
Malacothrix_1	-	Atrichoseris platyphylla_AF473654	-	-	-	-	-	-	-
Malacothrix_2	-	Malacothrix_incana_MF964052	-	Malacothrix_saxatilis_MF963535	-	Malacothrix saxatilis_AF218335	Malacothrix_saxatilis_MF963169	-	-
Malaxis	-	Malaxis monophyllos var. brachypoda_AY907108	-	Malaxis monophyllos var. brachypoda_AY907175	-	-	Malaxis monophyllos_KF852724	-	-
Malosma	-	Malosma laurina_AY641510	-	Malosma_laurina_MF963605	-	Malosma laurina_AY643121	Malosma_laurina_MF963241	Malosma laurina_AY640461	-
Malperia	-	Malperia_tenuis_MF964032	-	Malperia_tenuis_MF963647	-	-	Malperia_tenuis_MF963301	-	-
Malus	-	Malus fusca_JQ392446	-	Malus fusca_JQ391023	-	-	Malus fusca_JQ391357	Malus fusca_JQ392305	-
Malva	-	Malva assurgentiflora_EF419460	-	Malva assurgentiflora_EU346780	-	Malva assurgentiflora_EU346819	-	Malva assurgentiflora_EF419708	-
Malvella	-	Malvella_leprosa_MF963817	-	Malvella_leprosa_MF963455	-	-	Malvella_leprosa_MF963074	-	-
Mammillaria	-	-	-	Mammillaria tetrancistra_FN997418	-	-	-	Mammillaria tetrancistra_JX977076	-
Marah	Marah macrocarpa_AF008956	Marah macrocarpa_JN560192	Marah macrocarpa_AY968439	Marah macrocarpa_AY968453	-	Marah macrocarpa_AY968506	Marah macrocarpa_AY968524	Marah macrocarpa_AY968387	-
Marina	-	Marina parryi_AY426811	-	Marina parryi_AY391810	-	-	-	-	-
Marsilea	-	-	Marsilea oligospora_DQ643280	-	-	-	Marsilea_oligospora_MF963410	Marsilea oligospora_DQ643377	-
Matelea	-	Matelea_parvifolia_MF964167	-	Matelea_parvifolia_MF963778	-	-	Matelea_parvifolia_MF963415	-	-
Matricaria	-	Matricaria_discoidea_MF963818	-	Matricaria_occidentalis_MF963679	-	-	Matricaria_occidentalis_MF963290	-	-
Maurandella	-	Maurandya antirrhiniflora_AF513878	-	Maurandya antirrhiniflora_AY492151	-	Maurandya antirrhiniflora_AJ250387	-	-	-
Meconella	-	Meconella_californica_MF963975	-	Meconella_californica_MF963597	-	-	-	-	-
Melica	-	Melica imperfecta_L36519	-	Melica_imperfecta_MF963608	-	-	Melica_imperfecta_MF963246	-	-
Menodora	-	Menodora scabra_AY904020	-	-	-	Menodora spinescens_DQ673272	Menodora spinescens_DQ673299	Menodora scabra_AY836545	-
Mentha	-	Mentha canadensis_JN407476	-	Mentha canadensis_KC473338	-	-	Mentha canadensis_KC473279	Mentha canadensis_KC414276	-
Mentzelia_Bartonia	-	Mentzelia laevicaulis var. parviflora_HM357362	-	Mentzelia laevicaulis_AF503306	-	-	-	Mentzelia laevicaulis_AY254271	-
Mentzelia_Bicuspidaria	-	Mentzelia hirsutissima_HM357377	-	Mentzelia hirsutissima_AF503305	-	-	-	Mentzelia hirsutissima_AY254267	-
Mentzelia_Micromentzelia	-	Mentzelia torreyi_AF503197	-	Mentzelia torreyi_AF503302	-	-	-	Mentzelia torreyi_AY254279	-
Mentzelia_Trachyphytum	Mentzelia lindleyi_AJ235987	-	Mentzelia lindleyi_AJ236235	Mentzelia lindleyi_AF503307	-	Mentzelia lindleyi_AJ236261	Mentzelia lindleyi_JF308669	Mentzelia lindleyi_JF321199	-
Menyanthes	Menyanthes trifoliata_AJ236009	Menyanthes trifoliata_DQ276850	Menyanthes trifoliata_AJ235533	Menyanthes trifoliata_EF173062	Menyanthes trifoliata_GU351250	Menyanthes trifoliata_L39388	Menyanthes trifoliata_EF173093	Menyanthes trifoliata_KM191908	Menyanthes trifoliata_GQ983925
Menziesia	-	Menziesia ferruginea_EU855847	-	Menziesia ferruginea_EU855881	-	Menziesia ferruginea_EU855937	-	Menziesia ferruginea_AB080045	-
Mertensia	-	Mertensia bella_JQ388508	-	Mertensia bella_JQ388537	-	Mertensia bella_JQ388565	-	Mertensia bella_JQ388588	-
Micranthes	Micranthes integrifolia_U42810	Micranthes ferruginea_KF196317	-	Micranthes integrifolia_L20131	-	Micranthes integrifolia_EF207478	Micranthes integrifolia_L01953	Micranthes integrifolia_LM654449	-
Micropus	-	Micropus_californicus_MF963947	-	Micropus_californicus_MF963719	-	-	Micropus_californicus_MF963330	Micropus californicus_FN645800	-
Microseris+	-	Uropappus lindleyi_AF386495	-	Uropappus lindleyi_AJ633242	-	Uropappus lindleyi_AF218334	-	Microseris laciniata_AF118905	-
Mimulus_Diplacus	-	Diplacus puniceus_AY575387	-	Diplacus aurantiacus_AY849605	-	Diplacus aurantiacus_AF188186	Diplacus aurantiacus_AF026835	Diplacus aurantiacus_AY575494	-
Mimulus_Erythranthe	-	Erythranthe guttata_AF478927	Erythranthe guttata_KJ161980	Erythranthe guttata_AY667471	Erythranthe guttata_HQ593753	Erythranthe guttata_KJ161984	Erythranthe moschata_HM850178	Erythranthe arvensis_AY575534	Erythranthe guttata_KJ161985
Mimulus_Mimetanthe	-	Mimulus_pilosus_MF963819	-	Mimulus_pilosus_MF963457	-	-	Mimulus_pilosus_MF963075	-	-
Mimulus_Mimulus	-	Mimulus ringens_AY575454	-	Mimulus ringens_KM212090	-	-	Mimulus ringens_KM212146	Mimulus ringens_AY575546	-
Minuartia+Sagina	-	Sabulina rubella_KF737481	-	Sabulina rubella_FJ404850	-	-	Sabulina rubella_KC483193	Sabulina californica_FJ404991	-
Mirabilis	-	Mirabilis_laevis_MF963922	-	Mirabilis_laevis_MF963552	-	-	Mirabilis_laevis_MF963186	-	-
Mitellastra	-	Mitellastra_caulescens_MF964021	-	Mitellastra_caulescens_MF963458	-	-	Mitella_caulescens_MF963279	-	-
Moehringia	-	Moehringia_macrophylla_MF964022	-	Moehringia macrophylla_FJ404852	-	-	Moehringia_macrophylla_MF963280	Moehringia macrophylla_FJ405001	-
Monarda	-	Monarda pectinata_AF369174	-	-	-	-	-	-	-
Monardella	-	Monardella odoratissima_GU381417	-	Monardella odoratissima_GU381744	-	-	-	Monardella odoratissima_GU381581	-
Moneses	-	Moneses uniflora_AF133750	-	Moneses uniflora_JN966381	-	-	Moneses uniflora_JN965681	Moneses uniflora_FJ357287	-
Monolopia	-	Monolopia congdonii_AF229295	-	Monolopia congdonii_AY215819	-	Monolopia congdonii_AF384743	Monolopia congdonii_AY215137	Monolopia congdonii_AY216197	-
Monoptilon	-	Monoptilon bellioides_AF046981	-	Monoptilon_bellioides_MF963489	-	-	Monoptilon_bellioides_MF963108	-	-
Monotropa_1	-	Monotropa hypopitys_JF441035	-	Monotropa hypopitys_AF440421	-	-	Monotropa hypopitys_KF997344	-	-
Monotropa_2	Monotropa uniflora_L25680	Monotropa uniflora_AB600869	-	-	-	-	-	-	-
Montia	-	Montia diffusa_AY764071	-	Montia diffusa_AY764121	-	Montia diffusa_AF194848	Montia fontana_JQ933413	-	-
Morella	-	Morella californica_AJ626782	-	-	-	-	Morella californica_AJ626763	Morella californica_DQ501438	-
Mortonia	-	Mortonia_utahensis_MF963820	-	Mortonia_utahensis_MF963459	-	-	Mortonia_utahensis_MF963076	-	-
Muhlenbergia	-	Muhlenbergia alopecuroides_GU359152	-	Muhlenbergia alopecuroides_JF729122	-	Muhlenbergia alopecuroides_JN681745	Muhlenbergia alopecuroides_JN681683	Muhlenbergia alopecuroides_EF156711	-
Muilla	Muilla maritima_AF206966	-	Muilla maritima_AY147634	Muilla maritima_HM640642	-	Muilla maritima_AY147790	Muilla maritima_HM640524	Muilla maritima_AF508486	-
Munroa	-	Munroa squarrosa_EF153069	-	Munroa squarrosa_JN681623	-	Munroa squarrosa_JN681750	Munroa squarrosa_JN681692	Munroa squarrosa_EF156718	-
Munzothamnus	-	Munzothamnus blairii_AF473614	-	Munzothamnus_blairii_MF963611	-	-	Munzothamnus_blairii_MF963249	-	-
Myosotis	-	Myosotis laxa subsp. caespitosa_AY092914	-	Myosotis laxa subsp. caespitosa_AY092865	-	Myosotis laxa subsp. caespitosa_AY092851	Myosotis laxa_HQ590187	Myosotis laxa subsp. caespitosa_GQ285262	-
Myosurus	-	Myosurus minimus_AJ347913	Myosurus minimus_EU053888	Myosurus minimus_FJ626502	-	-	Myosurus minimus_DQ099441	Myosurus minimus_AJ413305	-
Myrica	-	Myrica hartwegii_AJ784876	-	-	-	-	Myrica hartwegii_DQ310503	Myrica hartwegii_DQ310507	-
Myriophyllum	Myriophyllum sibiricum_U42551	Myriophyllum sibiricum_FJ426356	Myriophyllum sibiricum_AJ235538	Myriophyllum sibiricum_AF274623	-	Myriophyllum verticillatum_KC737272	Myriophyllum sibiricum_L11195	Myriophyllum hippuroides_HQ605743	Myriophyllum verticillatum_KC737509
Najas	Najas marina_JF975485	Najas flexilis_EF526383	Najas flexilis_HQ901519	Najas flexilis_HM240463	-	-	Najas flexilis_U03731	-	-
Nama_1	-	Eriodictyon californicum_AF091159	Eriodictyon californicum_HQ384783	Eriodictyon californicum_HQ384573	-	Eriodictyon californicum_AF047820	Eriodictyon californicum_HQ384925	Eriodictyon californicum_HQ412981	Eriodictyon californicum_HQ385131
Nama_2	-	Nama demissa_AF091174	Nama demissa var. demissa_HQ384782	Nama demissa var. demissa_HQ384572	-	Nama demissa_AF047767	Nama demissa_KF158101	Nama demissa var. demissa_HQ412980	-
Narthecium	Narthecium californicum_EU186220	-	-	Narthecium_californicum_MF963477	-	-	Narthecium_californicum_MF963094	Narthecium californicum_EU186240	-
Nasturtium	-	Nasturtium officinale_AY254531	-	Nasturtium officinale_AY483225	-	Nasturtium officinale_DQ288801	Nasturtium officinale_HM850197	Nasturtium officinale_AY030271	-
Navarretia_1	-	Navarretia intertexta subsp. intertexta_U73882	-	Navarretia intertexta_HQ912015	-	Navarretia intertexta_AF207985	-	Navarretia intertexta_KC145226	-
Navarretia_2	-	Navarretia leptalea subsp. leptalea_AF008199	-	Navarretia leptalea subsp. leptalea_L34195	-	Navarretia leptalea_AF207971	-	Navarretia leptalea_AY997973	-
Nemacladus	-	Nemacladus_glanduliferus_MF963913	-	Nemacladus_glanduliferus_MF963547	-	-	Nemacladus_glanduliferus_MF963179	-	-
Nemophila	-	Nemophila menziesii_AF091183	-	-	-	Nemophila menziesii_AF047809	Nemophila menziesii_KF158108	Nemophila menziesii_KF158201	-
Neoholmgrenia	-	Neoholmgrenia andina_AY271555	-	-	-	-	-	Neoholmgrenia andina_AY264543	-
Neviusia	-	Neviusia_cliftonii_MF963992	-	Neviusia_cliftonii_MF963613	-	-	Neviusia_cliftonii_MF963251	-	-
Nicolletia	-	Nicolletia occidentalis_AF413582	-	Nicolletia_occidentalis_MF963573	-	Nicolletia occidentalis_AF405250	Nicolletia_occidentalis_MF963209	-	-
Nicotiana_Petunioides	-	Nicotiana attenuata_AJ492427	-	Nicotiana attenuata_AB040009	-	Nicotiana attenuata_AJ585898	Nicotiana attenuata_JF419563	Nicotiana attenuata_AY098697	-
Nicotiana_Polydicliae+Trigonophyllae	-	Nicotiana quadrivalvis var. bigelovii_AJ492452	Nicotiana quadrivalvis var. bigelovii_X61316	Nicotiana quadrivalvis var. bigelovii_AB040012	-	Nicotiana quadrivalvis var. bigelovii_AJ585933	-	-	-
Nitrophila	-	Nitrophila occidentalis_FJ409841	-	Nitrophila occidentalis_AY514840	-	Nitrophila occidentalis_AY959893	Nitrophila occidentalis_AY270109	-	-
Noccaea	-	Noccaea fendleri_AY154806	-	Noccaea_fendleri_MF963578	-	-	Noccaea_fendleri_MF963213	Noccaea fendleri subsp. idahoensis_AY154802	-
Nolina	-	-	Nolina bigelovii_JX903726	Nolina bigelovii_JX903543	-	Nolina bigelovii_JX903307	Nolina bigelovii_JX903132	-	-
Nothocalais	-	Nothocalais troximoides_AF473651	-	Nothocalais_troximoides_MF963490	-	-	Nothocalais_troximoides_MF963109	-	-
Nothochelone	-	Nothochelone nemorosa_AF343537	-	Nothochelone nemorosa_AF375203	-	-	-	-	-
Notholaena	-	Notholaena_californica_MF964143	-	-	-	-	Notholaena_californica_MF963313	-	-
Notholithocarpus	Notholithocarpus densiflorus var. densiflorus_GU476436	Notholithocarpus densiflorus var. densiflorus_DQ499086	-	Notholithocarpus densiflorus_FJ185047	-	Notholithocarpus densiflorus_FJ185081	Notholithocarpus densiflorus_LM652970	-	-
Nuphar	-	Nuphar polysepala_AF067577	-	Nuphar polysepala_AF117085	-	-	Nuphar_lutea_MF963392	-	-
Nuttallanthus	-	Nuttallanthus texanus_AY878113	-	-	-	Nuttallanthus texanus_JN848491	-	Nuttallanthus texanus_JN663608	-
Odontostomum	-	-	Odontostomum hartwegii_AJ235547	Odontostomum hartwegii_JX903647	-	Odontostomum hartwegii_JX903499	Odontostomum hartwegii_Z77314	Odontostomum hartwegii_KC161548	-
Oemleria	-	Oemleria cerasiformis_AF318715	-	Oemleria cerasiformis_AF288110	-	Oemleria cerasiformis_EU669115	Oemleria cerasiformis_U06816	Oemleria cerasiformis_AF348551	-
Oenanthe	-	Oenanthe sarmentosa_AY360252	-	Oenanthe sarmentosa_U58571	-	-	-	-	-
Oenothera	-	Oenothera cespitosa_AY271570	-	-	-	-	Oenothera cespitosa_JN796943	Oenothera cespitosa_AY264558	-
Oligomeris	-	Oligomeris linifolia_FJ212176	-	Oligomeris linifolia_AY483240	-	Oligomeris linifolia_AY483255	Oligomeris linifolia_AY483272	Oligomeris linifolia_DQ987039	-
Olneya	-	Olneya tesota_AF398823	-	Olneya tesota_AF543857	-	-	-	-	-
Olsynium	-	Olsynium douglasii_JN389211	-	Olsynium douglasii_JN565607	-	-	Olsynium douglasii_JQ670550	Olsynium douglasii_JQ670629	-
Ophioglossum	-	-	-	-	-	-	Ophioglossum pusillum_AY138413	-	-
Opuntia	-	Opuntia engelmannii var. engelmannii_JF786938	-	Opuntia engelmannii_FN997509	-	-	Opuntia engelmannii_JN796944	Opuntia engelmannii var. engelmannii_JF712750	-
Orcuttia+Tuctoria+Neostapfia	-	Neostapfia colusana_EF153071	-	Neostapfia colusana_AF312351	-	Neostapfia colusana_JN681752	Neostapfia colusana_JN681694	Neostapfia colusana_EF156720	-
Oreocarya	-	Oreocarya confertiflora_JQ513405	-	Oreocarya confertiflora_KF287790	-	Oreocarya confertiflora_KF287874	-	Oreocarya confertiflora_JQ582307	-
Oreostemma	-	Oreostemma alpigenum_AF046978	-	Aster_alpigenus_MF963773	-	-	Aster_alpigenus_MF963383	Oreostemma alpigenum var. alpigenum_GU480715	-
Ornithostaphylos	-	Ornithostaphylos oppositifolia_AF091962	-	Ornithostaphylos_oppositifolia_MF963627	-	-	-	-	-
Orobanche_Gymnocaulis	Orobanche fasciculata_U59961	Orobanche fasciculata_KC480371	-	Orobanche fasciculata_AF051994	Orobanche uniflora_DQ110351	-	Orobanche fasciculata_U73970	-	-
Orobanche_Myzorrhiza	-	Orobanche corymbosa_KC480369	-	Orobanche corymbosa_AF051993	-	-	Orobanche corymbosa_U73969	-	-
Orochaenactis	-	Orochaenactis thysanocarpha_AF374903	-	Orochaenactis_thysanocarpha_MF963491	-	-	Orochaenactis_thysanocarpha_MF963110	-	-
Orthilia	-	Orthilia secunda_AF133747	-	Orthilia secunda_JN894293	-	-	Orthilia secunda_AF419838	Orthilia secunda_FJ357291	-
Orthocarpus	Orthocarpus luteus_U59956	Orthocarpus luteus_EF103727	-	Orthocarpus bracteosus_KC542172	-	-	Orthocarpus luteus_JX848479	Orthocarpus luteus_EF103883	-
Oryctes	-	Oryctes nevadensis_AY665864	-	-	-	Oryctes nevadensis_EU580923	-	Oryctes nevadensis_EU581039	-
Osmorhiza	-	Osmorhiza berteroi_AF453962	-	Osmorhiza berteroi_JF954800	-	Osmorhiza berteroi_AF431997	Osmorhiza berteroi_JF942708	Osmorhiza berteroi_AF432006	-
Oxalis	-	Oxalis_oregana_MF963901	-	Oxalis_oregana_MF963536	-	-	Oxalis_oregana_MF963170	Oxalis oregana_JN639536	-
Oxypolis	-	Oxypolis_occidentalis_MF964144	-	-	-	-	-	-	-
Oxyria	-	Oxyria digyna_JN235076	-	Oxyria digyna_EU840459	-	Oxyria digyna_EU840375	Oxyria digyna_EU840291	Oxyria digyna_KF586491	-
Oxytropis	-	Oxytropis borealis var. viscida_AF121758	-	Oxytropis borealis var. viscida_EU025909	-	-	Oxytropis borealis var. borealis_KC483247	-	-
Ozomelis	-	Ozomelis_diversifolia_MF963821	-	Ozomelis_diversifolia_MF963460	-	-	Ozomelis_diversifolia_MF963135	-	-
Packera	-	Packera eurycephala_GU818614	-	Packera pauciflora_KJ840956	-	Packera eurycephala_EF537982	Packera eurycephala_GU817778	Packera eurycephala_EF538113	-
Paeonia	Paeonia brownii_AF274602	Paeonia brownii_U27674	Paeonia brownii_AF274682	Paeonia brownii_AF033588	-	Paeonia brownii_EF207473	Paeonia brownii_AF274592	-	-
Palafoxia	-	Palafoxia arida_AF374881	-	Palafoxia arida_AY215836	-	Palafoxia arida_L39463	Palafoxia arida_AY215154	Palafoxia arida_AY216214	-
Panicum	-	Panicum capillare_AY129700	-	Panicum capillare_AF164423	-	Panicum capillare_AM849174	Panicum capillare_AM849355	Panicum capillare_JQ041847	-
Papaver	-	Papaver_heterophyllum_MF964099	-	Papaver_heterophyllum_MF963695	-	-	Papaver_heterophyllum_MF963351	Papaver californicum_DQ251169	-
Parietaria	-	Parietaria_hespera_MF964128	-	Parietaria_hespera_MF963771	-	Parietaria pensylvanica_AF500383	Parietaria_hespera_MF963407	Parietaria pensylvanica_AF501611	-
Parkinsonia	-	-	-	Parkinsonia florida_AY386856	-	-	Parkinsonia florida_AY904408	Parkinsonia florida_AY899718	-
Parnassia	Parnassia palustris_AY929353	Parnassia palustris_JF977428	Parnassia palustris_AJ235552	Parnassia palustris_JF802457	Parnassia palustris_AY121491	Parnassia palustris_EU002249	Parnassia palustris_AY935731	Parnassia palustris_AY935766	-
Paronychia	-	Paronychia_ahartii_MF963822	-	Paronychia_ahartii_MF963520	-	-	Paronychia_ahartii_MF963077	-	-
Paspalum	-	Paspalum distichum var. indutum_HQ600487	-	Paspalum distichum_FN908063	-	Paspalum distichum_HE575755	Paspalum distichum_FN870399	Paspalum distichum_EU871100	-
Paxistima	-	Paxistima myrsinites_EU328757	-	Paxistima myrsinites_EU328965	-	-	-	Paxistima myrsinites_EU328892	-
Pectiantia_1	-	Pectiantia_pentandra_MF963823	-	Pectiantia_pentandra_MF963461	-	-	Pectiantia_pentandra_MF963136	-	-
Pectiantia_2	-	Mitella breweri_AB248858	-	Mitella breweri_AB492647	-	-	-	-	-
Pectis	-	Pectis papposa_AF374933	-	Pectis papposa var. papposa_KJ525272	-	Pectis papposa_AF405264	Pectis papposa_HQ534148	-	-
Pectocarya+Harpagonella	-	Harpagonella_palmeri_MF964162	-	Harpagonella_palmeri_MF963772	-	-	Harpagonella_palmeri_MF963409	Harpagonella palmeri_KC542590	-
Pedicularis	Pedicularis racemosa_U59959	Pedicularis groenlandica_AY911246	Pedicularis groenlandica_HQ384706	Pedicularis groenlandica_HQ384503	-	Pedicularis groenlandica_HQ384818	Pedicularis groenlandica_HQ384873	Pedicularis groenlandica_HQ412930	Pedicularis groenlandica_HQ385042
Pediomelum	-	Pediomelum californicum_EF517876	-	Pediomelum californicum_EF549973	-	-	-	Pediomelum californicum_EF543386	-
Pellaea_1	-	Pellaea_breweri_MF963964	-	-	-	-	-	Pellaea breweri_DQ914179	-
Pellaea_2	-	-	Pellaea truncata_EF452048	-	-	-	Pellaea truncata_EF452164	Pellaea truncata_EU831176	-
Penstemon	-	Penstemon azureus_AF375178	-	Penstemon azureus_AF375216	-	-	Penstemon procerus_JX848482	-	-
Pentachaeta+Rigiopappus+Tracyina	-	Rigiopappus leptocladus_AY171037	-	Rigiopappus_leptocladus_MF963570	-	-	Rigiopappus_leptocladus_MF963206	-	-
Pentagramma	-	-	Pentagramma triangularis_EF452049	-	-	-	Pentagramma triangularis_JX313531	-	-
Peraphyllum	-	Peraphyllum ramosissimum_JQ392481	-	Peraphyllum ramosissimum_DQ860469	-	-	Peraphyllum ramosissimum_JQ391401	Peraphyllum ramosissimum_DQ863241	-
Pericome	-	Pericome caudata_AF374866	-	Pericome caudata_AY215838	-	Pericome caudata_AF384760	Pericome caudata_AY215156	Pericome caudata_AY216216	-
Perideridia	-	Perideridia gairdneri subsp. borealis_AY246951	-	Perideridia gairdneri_U58574	-	-	-	-	-
Peritoma+	-	Cleomella arborea_KF217219	-	Cleomella arborea_EU371813	-	Cleomella arborea_AY122389	-	-	-
Perityle	-	Perityle emoryi_AF374868	-	-	-	Perityle emoryi_GU817892	Perityle emoryi_GU817779	Perityle emoryi_GU818045	-
Persicaria	-	Persicaria lapathifolia_FJ503013	-	Persicaria lapathifolia_HM357922	-	Persicaria lapathifolia_FJ550628	Persicaria lapathifolia_FM883630	Persicaria lapathifolia_HQ843157	-
Petalonyx	Petalonyx nitidus_AJ235989	Petalonyx nitidus_AF503193	Petalonyx nitidus_AJ236232	Petalonyx nitidus_AF503296	-	Petalonyx nitidus_AJ236262	Petalonyx nitidus_AF299086	Petalonyx nitidus_AY254289	-
Petasites	-	-	-	Petasites frigidus var. palmatus_JN966416	-	-	Petasites frigidus var. palmatus_JN965722	-	-
Peteria	-	Peteria thompsoniae_AF398824	-	Peteria thompsoniae_AF547190	-	-	-	-	-
Petrophytum	-	Petrophytum caespitosum_DQ851236	-	Petrophytum caespitosum_DQ851229	-	-	-	Petrophytum caespitosum_DQ851234	-
Petunia	-	Calibrachoa parviflora_DQ208030	Calibrachoa parviflora_AM233356	Calibrachoa parviflora_KJ507347	-	Calibrachoa parviflora_EU580869	-	Calibrachoa parviflora_EU580968	-
Peucephyllum	-	Peucephyllum schottii_AF374880	-	Peucephyllum schottii_AY215842	-	Peucephyllum schottii_AF384764	Peucephyllum schottii_AY215160	Peucephyllum schottii_AY216220	-
Phacelia_Baretiana	-	Phacelia bolanderi_AF091187	-	Phacelia_bolanderi_MF963713	-	Phacelia bolanderi_AF047762	Phacelia_bolanderi_MF963335	-	-
Phacelia_Euglypta+	Phacelia bicolor_L49292	Phacelia bicolor_AF091186	-	Phacelia_bicolor_MF963738	-	Phacelia bicolor_AF047819	Phacelia_bicolor_MF963379	-	-
Phacelia_Eutoca+Cosmantha	-	Phacelia sericea_AF091201	-	-	-	Phacelia sericea_AF047778	Phacelia sericea_KF158106	Phacelia sericea_KF158199	-
Phacelia_Glandulosae	-	Phacelia_crenulata_MF964106	-	Phacelia_crenulata_MF963767	-	Phacelia crenulata var. crenulata_JQ249959	Phacelia_crenulata_MF963358	Phacelia crenulata var. minutiflora_JQ582360	-
Phacelia_Gymnobytha	-	Phacelia grandiflora_AF091190	Phacelia grandiflora_AJ504837	-	-	Phacelia grandiflora_AF047818	-	-	-
Phacelia_Pachyphyllae	-	Phacelia pachyphylla_AY630323	-	-	-	Phacelia pachyphylla_JQ250000	-	-	-
Phacelia_Phacelia	-	Phacelia heterophylla_AF091192	-	-	-	Phacelia heterophylla_AF047805	Phacelia heterophylla_AF258344	-	-
Phacelia_Pulchellae	-	Phacelia_barnebyana_MF964093	-	Phacelia_barnebyana_MF963765	-	Phacelia cookei_JQ249957	Phacelia_barnebyana_MF963403	-	-
Phacelia_Ramosissimae	-	Phacelia tanacetifolia_FJ814654	-	Phacelia tanacetifolia_EU599650	-	Phacelia tanacetifolia_EU599738	Phacelia tanacetifolia_EU599826	Phacelia tanacetifolia_EU599914	-
Phacelia_Whitlavia	-	Phacelia campanularia_AF091188	-	-	-	Phacelia campanularia_AF047786	Phacelia campanularia_KF158107	Phacelia campanularia_KF158200	-
Phalacroseris	-	Phalacroseris_bolanderi_MF964013	-	Phalacroseris_bolanderi_MF963632	-	-	Phalacroseris_bolanderi_MF963272	-	-
Phalaris_1	-	Phalaris arundinacea_KF753779	-	Phalaris arundinacea_AF164396	-	Phalaris arundinacea_AY589121	Phalaris arundinacea_AJ784827	Phalaris arundinacea_EF137615	-
Phalaris_2	-	Phalaris_lemmonii_MF964010	-	Phalaris_lemmonii_MF963631	-	-	Phalaris_lemmonii_MF963268	Phalaris angusta_KF753787	-
Phaseolus	-	Phaseolus filiformis_AF115206	-	Phaseolus filiformis_DQ445973	-	-	-	-	-
Philadelphus	Philadelphus lewisii_AJ235984	Philadelphus lewisii_KF201894	Philadelphus lewisii_AJ236231	Philadelphus lewisii_KF202034	-	Philadelphus lewisii_AJ236254	Philadelphus lewisii_L11198	-	-
Phleum	-	Phleum alpinum_GU444005	-	Phleum_alpinum_MF963464	-	-	Phleum_alpinum_MF963088	-	-
Phlox+Microsteris	Phlox hoodii_L49293	Phlox hoodii_AF067554	-	Phlox hoodii_L34205	-	Microsteris gracilis_AF207984	Phlox hoodii_JX848508	Phlox hoodii subsp. hoodii_EF433279	-
Phoenicaulis	-	Phoenicaulis cheiranthoides_DQ399121	-	Phoenicaulis cheiranthoides_DQ406768	-	Phoenicaulis cheiranthoides_DQ288812	-	-	-
Pholisma	Pholisma arenarium_U59935	Pholisma arenarium_AF091203	-	Pholisma arenarium_DQ197226	Pholisma arenarium_EU281128	-	Pholisma arenarium_AJ428894	Pholisma arenarium_KF158217	-
Pholistoma	-	Pholistoma auritum_AF091204	-	-	-	Pholistoma membranaceum_JQ249939	Pholistoma membranaceum_KF158100	Pholistoma membranaceum_KF158196	-
Phoradendron_1	Phoradendron californicum_AF039070	Phoradendron californicum_KP176954	-	Phoradendron californicum_EF584639	-	-	Phoradendron californicum_EF584613	-	-
Phoradendron_2	Phoradendron leucarpum_X16607	Phoradendron villosum_AF178713	Phoradendron leucarpum_GQ997715	Phoradendron leucarpum_GQ997723	-	-	Phoradendron leucarpum_GQ997750	-	Phoradendron leucarpum_GQ997771
Phragmites	Phragmites australis_JX560314	Phragmites australis_AF019810	Phragmites australis_EF422973	Phragmites australis_EU732697	-	Phragmites australis_U21997	Phragmites australis_KF537347	Phragmites australis_AY651843	-
Phyla	Phyla lanceolata_AJ236051	Phyla nodiflora_JN705423	Phyla lanceolata_AJ236162	Phyla lanceolata_HM853861	-	Phyla lanceolata_HM216766	Phyla lanceolata_AF206810	Phyla lanceolata_HM216659	-
Phyllodoce	-	Phyllodoce breweri_HM182009	-	Phyllodoce breweri_HM182020	-	Phyllodoce breweri_HM182029	Phyllodoce breweri_HM182034	-	-
Phyllospadix	-	Phyllospadix_scouleri_MF963881	-	-	-	-	Phyllospadix_scouleri_MF963149	-	-
Physalis	-	Physalis acutifolia_AY665876	Physalis acutifolia_AM233322	Physalis acutifolia_EF438864	-	-	-	-	-
Physaria	-	Physaria_ludoviciana_MF963834	-	-	-	Physaria kingii_JQ323074	Physaria_ludoviciana_MF963086	-	-
Physocarpus	-	Physocarpus alternans_AY555318	-	Physocarpus alternans_EU025931	-	-	-	Physocarpus alternans_AY555407	-
Picea_1	-	-	-	Picea breweriana_AY035197	-	-	Picea breweriana_EF440574	Picea breweriana_JX508520	-
Picea_2	-	-	-	Picea engelmannii_AY035196	-	-	Picea engelmannii_EU364778	Picea engelmannii_JX508523	-
Pickeringia	-	Pickeringia montana var. tomentosa_JQ676954	-	Pickeringia montana var. tomentosa_JQ669636	-	-	-	-	-
Pilostyles	Pilostyles thurberi_HM592266	-	-	-	Pilostyles thurberi_AY739003	-	-	-	-
Pilularia	-	Pilularia_americana_MF964017	Pilularia americana_DQ643288	-	-	-	Pilularia_americana_MF963276	Pilularia americana_EU269727	-
Pinguicula	-	Pinguicula macroceras_AB198353	-	Pinguicula macroceras_AF531796	-	-	-	-	-
Pinus_Attenuatae	-	Pinus attenuata_AF037020	-	Pinus attenuata_KC156963	-	-	Pinus attenuata_DQ353724	Pinus attenuata_AB081131	-
Pinus_Balfournianae	-	Pinus balfouriana_AF344000	-	Pinus balfouriana_AY115798	Pinus balfouriana_KM244231	-	Pinus balfouriana_X63661	-	-
Pinus_Cembroides	-	Pinus edulis_AF343993	-	Pinus edulis_AY115765	-	-	Pinus edulis_X58137	-	-
Pinus_Contortae	-	Pinus contorta_AF037014	-	Pinus contorta_AY497266	Pinus contorta_KM244228	-	Pinus contorta_AY497230	Pinus contorta_AB081124	-
Pinus_Ponderosae	-	Pinus ponderosa_AF037011	-	Pinus ponderosa_AY497270	Pinus ponderosa_KM244226	-	Pinus ponderosa_AY497234	Pinus ponderosa_AB081127	-
Pinus_Strobus	Pinus monticola_AY527222	Pinus monticola_AY619694	-	Pinus monticola_EF546718	Pinus monticola_KM244244	-	Pinus monticola_AY497223	Pinus monticola_JN040953	-
Piperia	-	-	-	-	-	-	Platanthera foetida_FN870899	-	-
Pityopus	Pityopus californicus_HQ448764	Pityopus californicus_AF351992	-	-	-	-	-	-	-
Plagiobothrys_Allocarya+	-	Plagiobothrys nothofulvus_JX128897	-	Plagiobothrys_nothofulvus_MF963764	-	-	Plagiobothrys_nothofulvus_MF963402	Plagiobothrys arizonicus_GQ285264	-
Plagiobothrys_Amsinckiopsis+	-	Amsinckia tessellata_JQ513394	-	Amsinckia tessellata_JF488867	-	Amsinckia tessellata_KF158024	Amsinckia tessellata_KF158093	Amsinckia tessellata_KC542477	-
Plagiobothrys_Sonnea	-	Plagiobothrys_hispidus_MF964153	-	Plagiobothrys_hispidus_MF963763	-	-	-	Plagiobothrys hispidus_JQ582352	-
Planodes	-	Planodes_virginicum_MF964140	-	Planodes_virginicum_MF963747	-	Planodes virginica_DQ288814	Planodes_virginicum_MF963390	-	-
Plantago	-	Plantago maritima_AY101879	-	Plantago maritima_KC475294	-	-	Plantago maritima_HQ593829	Plantago maritima_AY101934	Plantago patagonica_KT178768
Platanthera	-	Platanthera_yosemitensis_MF963824	-	Platanthera_yosemitensis_MF963462	-	-	Platanthera_yosemitensis_MF963078	-	-
Platanus	-	Platanus racemosa var. racemosa_AM492107	-	Platanus racemosa_EU169656	-	-	Platanus racemosa_DQ352366	Platanus racemosa_DQ352356	-
Platystemon	-	Platystemon_californicus_MF964130	Platystemon californicus_U86399	Platystemon_californicus_MF963739	-	-	Platystemon_californicus_MF963380	-	-
Plectritis	-	Plectritis macrocera_AY236195	-	Plectritis macrocera_AF446925	-	Plectritis macrocera_AF447045	Plectritis macrocera_AF446955	Plectritis macrocera_KM358537	-
Pleiacanthus	-	Pleiacanthus spinosus_AJ633464	-	Pleiacanthus spinosus_AJ633244	-	-	-	-	-
Pleuricospora	-	Pleuricospora fimbriolata_AF352006	-	Pleuricospora_fimbriolata_MF963551	-	-	-	-	-
Pleurocoronis	-	Pleurocoronis_pluriseta_MF963860	-	Pleurocoronis_pluriseta_MF963712	-	-	Pleurocoronis_pluriseta_MF963114	-	-
Pleuropogon	-	Pleuropogon_californicus_MF964040	-	-	-	Pleuropogon refractus_GU222749	Pleuropogon_hooverianus_MF963220	-	-
Pluchea	-	Pluchea_odorata_MF964156	-	Pluchea_odorata_MF963766	-	Pluchea sericea_L39452	Pluchea_odorata_MF963404	-	-
Pogogyne	-	Pogogyne zizyphoroides_KC591682	-	Pogogyne zizyphoroides_GU381735	-	-	-	Pogogyne zizyphoroides_GU381572	-
Polanisia	-	Polanisia dodecandra_KF217237	-	Polanisia dodecandra_AY483234	-	Polanisia dodecandra_DQ288815	Polanisia dodecandra_AY167984	-	-
Polemonium	Polemonium californicum_L49294	Polemonium californicum_JX879107	-	Polemonium californicum_L34204	-	-	-	Polemonium californicum_EU628449	-
Poliomintha	-	Poliomintha incana_JQ669129	-	Poliomintha incana_GU381741	-	-	-	Poliomintha incana_GU381578	-
Polycarpon	-	Polycarpon_depressum_MF964169	-	Polycarpon_depressum_MF963780	-	-	Polycarpon_depressum_MF963417	-	-
Polyctenium	-	Polyctenium fremontii_DQ452065	-	Polyctenium fremontii_DQ406769	-	Polyctenium fremontii_DQ288816	-	-	-
Polygala_1	-	Polygala_cornuta_MF963908	-	Polygala_cornuta_MF963543	-	-	-	Rhinotropis cornuta var. fishiae_GQ888811	-
Polygala_2	-	Rhinotropis californica_GQ888937	-	Rhinotropis californica_AY386842	-	-	-	Rhinotropis californica_GQ888807	-
Polygala_3	-	Polygala_acanthoclada_MF964108	-	Polygala_acanthoclada_MF963703	-	-	Polygala_acanthoclada_MF963360	Rhinotropis acanthoclada_GQ888793	-
Polygonum	-	Polygonum_paronychia_MF964049	-	Polygonum_paronychia_MF963662	-	-	Polygonum_paronychia_MF963315	-	-
Polypodium	-	-	Polypodium glycyrrhiza_AY459518	-	-	-	Polypodium glycyrrhiza_U21146	Polypodium glycyrrhiza_GU476671	-
Polystichum	-	-	Polystichum lemmonii_EF463437	-	-	-	Polystichum lemmonii_EF463218	Polystichum lemmonii_EF177280	Polystichum lonchitis_KC890813
Populus_1	Populus tremuloides_AF206999	-	Populus tremuloides_AF209658	Populus tremuloides_JF429913	-	Populus tremuloides_AY757172	Populus tremuloides_AF206812	-	-
Populus_2	Populus trichocarpa_AY652861	Populus trichocarpa_JQ898636	-	Populus trichocarpa_KF940886	-	-	Populus trichocarpa_KF940826	-	-
Porophyllum	-	Porophyllum gracile_AF374932	-	Porophyllum_gracile_MF963466	-	Porophyllum gracile_KJ525161	Porophyllum_gracile_MF963080	-	-
Porterella	-	Porterella_carnosula_MF964067	-	-	-	-	Porterella_carnosula_MF963292	-	-
Portulaca	-	Portulaca_halimoides_MF964100	-	Portulaca_halimoides_MF963696	-	Portulaca halimoides_JF508699	Portulaca_halimoides_MF963352	-	-
Potamogeton_1	-	Potamogeton alpinus_HQ167655	Potamogeton alpinus_AB250110	Potamogeton alpinus_JN894621	-	-	Potamogeton alpinus_AB196845	Potamogeton alpinus_DQ786423	-
Potamogeton_2	Potamogeton berchtoldii_DQ007410	Potamogeton berchtoldii_GQ247392	Potamogeton berchtoldii_AF197600	Potamogeton berchtoldii_JN894617	Potamogeton berchtoldii_AF197724	-	Potamogeton berchtoldii_FJ956852	Potamogeton berchtoldii subsp. clystocarpus_AY714273	-
Potentilla_1	-	Potentilla_biennis_MF964096	-	Potentilla_biennis_MF963692	-	-	Potentilla_biennis_MF963347	Potentilla biennis_FR872938	-
Potentilla_2	-	Potentilla anserina_FN430824	-	Potentilla anserina_AF288113	-	-	Potentilla anserina_JX848521	Potentilla anserina_AF348556	-
Potentilla_3	-	Potentilla gracilis_FN430805	-	Potentilla gracilis var. elmeri_EU025933	-	-	Potentilla gracilis_JX848528	Potentilla gracilis_FR873002	-
Poteridium	-	Poteridium annuum_AY635030	-	Poteridium annuum_AB073689	-	-	-	Poteridium annuum_AY634766	-
Prenanthella	-	Prenanthella_exigua_MF963861	-	Prenanthella_exigua_MF963495	-	-	Prenanthella_exigua_MF963115	-	-
Primula_1	-	Primula suffrutescens_EU887000	-	Primula suffrutescens_AY647509	-	-	-	Primula suffrutescens_AY647725	-
Primula_2	-	Primula fragrans_EU887001	-	Primula fragrans_AY647477	-	-	-	Primula fragrans_AY647692	-
Proboscidea	-	Proboscidea altheifolia_AY178641	-	Proboscidea_althaeifolia_MF963699	-	-	Proboscidea_althaeifolia_MF963355	-	-
Prosartes	-	-	-	Prosartes smithii_AY624474	-	Prosartes smithii_AY225002	Prosartes smithii_JN417452	-	-
Prosopis	-	Prosopis glandulosa_AF174630	-	Prosopis glandulosa var. torreyana_AY386851	-	-	-	-	-
Prunella	-	Prunella vulgaris_JQ669130	-	Prunella vulgaris_FJ395426	-	-	Prunella vulgaris_Z37433	Prunella vulgaris_DQ667508	-
Prunus	Prunus virginiana_DQ886377	Prunus virginiana_EU669101	-	Prunus virginiana_AF288118	-	Prunus virginiana_EU669126	Prunus virginiana_HQ590227	Prunus virginiana_AF348561	-
Psathyrotes	-	Psathyrotes annua_AF229264	Psathyrotes annua_KJ434435	Psathyrotes annua_AY215848	-	Psathyrotes annua_AF384770	Psathyrotes annua_AY215166	Psathyrotes annua_AY216225	-
Pseudognaphalium	-	Pseudognaphalium californicum_HM244709	-	Pseudognaphalium californicum_HM445640	-	Pseudognaphalium californicum_HM445676	-	Pseudognaphalium californicum_HM364545	-
Pseudorontium	-	Antirrhinum cyathiferum_AF513884	-	-	-	Antirrhinum cyathiferum_JN848493	-	-	-
Pseudostellaria	-	Pseudostellaria jamesiana_JN589138	-	Pseudostellaria jamesiana_FJ404861	-	-	Pseudostellaria_jamesiana_MF963180	Pseudostellaria jamesiana_FJ405010	-
Pseudotrillium	-	Pseudotrillium rivale_AB018822	Pseudotrillium rivale_KM242724	Pseudotrillium rivale_AB017404	-	Pseudotrillium rivale_KM242871	Pseudotrillium rivale_D28166	Pseudotrillium rivale_HG475380	-
Pseudotsuga	Pseudotsuga menziesii_AB026941	Pseudotsuga menziesii_AF041353	Pseudotsuga menziesii_AY664826	Pseudotsuga menziesii_AF143439	-	-	Pseudotsuga menziesii_X52937	-	Pseudotsuga menziesii_AY188223
Psilocarphus	-	Psilocarphus_brevissimus_MF964018	-	Psilocarphus_brevissimus_MF963636	-	-	Psilocarphus_brevissimus_MF963277	Psilocarphus brevissimus_FN645802	-
Psilostrophe	-	Psilostrophe cooperi_AF229276	-	Psilostrophe_cooperi_MF963733	-	-	Psilostrophe_cooperi_MF963405	-	-
Psorothamnus_1	-	Psorothamnus arborescens var. pubescens_AY426814	-	Psorothamnus arborescens var. pubescens_AY391814	-	-	-	-	-
Psorothamnus_2	-	Psorothamnus emoryi var. arenarius_AY426815	-	Psorothamnus emoryi var. emoryi_AY391816	Psorothamnus emoryi_EU281132	-	-	-	-
Ptelea	-	Ptelea_crenulata_MF963937	-	Ptelea_crenulata_MF963565	-	-	Ptelea_crenulata_MF963201	-	-
Pteridium	Pteridium aquilinum_U18628	Pteridium aquilinum subsp. latiusculum_AF183564	Pteridium aquilinum_U93835	-	-	-	Pteridium aquilinum_U05939	Pteridium aquilinum_AY300044	Pteridium aquilinum subsp. feei_KT345845
Pterospora	Pterospora andromedea_U59943	Pterospora andromedea_AF352008	-	Pterospora_andromedea_MF963474	-	-	-	Pterospora andromedea_KC170097	-
Puccinellia	-	Puccinellia pumila_GQ283124	-	Puccinellia pumila_KC475605	-	-	Puccinellia pumila_KC483780	-	-
Purshia	Purshia tridentata_DQ886378	Purshia tridentata_DQ886357	-	Purshia tridentata_AF288119	-	-	Purshia tridentata_U06821	Purshia tridentata_AF348562	-
Pycnanthemum	-	Pycnanthemum californicum_AF369169	-	-	-	-	-	-	-
Pyrola	Pyrola picta_U59936	Pyrola asarifolia_AF133736	-	Pyrola asarifolia_KJ840976	-	-	Pyrola asarifolia_KJ841503	Pyrola asarifolia_FJ378611	-
Pyrrocoma	-	Pyrrocoma lanceolata_U97642	-	-	-	-	Pyrrocoma lanceolata_JX848422	-	-
Quercus_intermediate	-	Quercus tomentella_AF098437	-	Quercus tomentella_FJ185058	-	Quercus tomentella_FJ185087	Quercus tomentella_KF418907	Quercus tomentella_KF419051	-
Quercus_red	-	Quercus agrifolia_AF098415	-	Quercus agrifolia_LM652873	-	-	Quercus agrifolia_LM652973	-	-
Quercus_white	-	Quercus berberidifolia_KM200956	-	Quercus berberidifolia_LM652883	-	-	Quercus berberidifolia_KF683138	-	-
Rafinesquia	-	Rafinesquia californica_AF473611	-	Rafinesquia_californica_MF963497	-	-	Rafinesquia_californica_MF963117	-	-
Raillardella	-	Raillardella argentea_AF229309	-	Raillardella argentea_AY215851	-	Raillardella argentea_AF384773	Raillardella argentea_AY215169	Raillardella argentea_AY216228	-
Ranunculus_1	-	Ranunculus_hystriculus_MF964078	-	Kumlienia hystricula_GU257983	-	-	Ranunculus_hystriculus_MF963151	-	-
Ranunculus_2	-	Halerpestes cymbalaria_AY680196	Halerpestes cymbalaria_EU053883	Halerpestes cymbalaria_AY954237	-	-	Halerpestes cymbalaria_AY954490	Halerpestes cymbalaria_FJ626544	-
Rhamnus	-	Ventia crocea_AY626434	-	Ventia alnifolia_EU749367	-	-	Ventia alnifolia_EU676975	Ventia crocea_AY626415	-
Rhodiola	-	Rhodiola integrifolia_GQ374203	-	Rhodiola integrifolia_KJ570462	-	-	Rhodiola integrifolia_KJ570557	Rhodiola integrifolia_GQ374230	-
Rhododendron	-	Rhododendron occidentale_AF072487	-	Rhododendron occidentale_AY494184	-	-	-	Rhododendron occidentale_AY496925	-
Rhus_1	-	Rhus aromatica_AY641493	-	Rhus aromatica_AY594486	-	Rhus aromatica_AY643107	-	Rhus aromatica_AY640447	-
Rhus_2	-	Rhus ovata_AY641502	-	Rhus_ovata_MF963575	-	Rhus ovata_AY643113	Rhus_ovata_MF963245	Rhus ovata_AY640454	-
Rhynchospora	-	-	-	Rhynchospora alba_JN894695	-	Rhynchospora alba_AM999949	Rhynchospora alba_AM999856	Rhynchospora alba_AY344174	-
Ribes_Calobotrya	-	Ribes sanguineum_AF426335	-	Ribes_sanguineum_MF963542	-	-	Ribes_sanguineum_MF963176	-	-
Ribes_Coreosma	-	Ribes hudsonianum_AF426372	-	Ribes hudsonianum_JN966501	-	-	Ribes hudsonianum_JN965813	-	-
Ribes_Grossularia	-	Ribes speciosum_AF426362	Ribes speciosum_AJ235583	Ribes_speciosum_MF963574	-	-	Ribes_speciosum_MF963210	-	-
Ribes_Grossularioides	-	Ribes lacustre_AF426366	-	Ribes lacustre_HQ593414	-	-	Ribes lacustre_HQ590240	-	-
Ribes_Heritiera	-	Ribes_laxiflorum_MF964024	-	Ribes_laxiflorum_MF963640	-	-	Ribes_laxiflorum_MF963282	-	-
Ribes_Symphocalyx	Ribes aureum_L28143	Ribes aureum_AJ293766	Ribes aureum_AF528859	Ribes aureum_GU226266	-	Ribes aureum_EF207477	Ribes aureum_L11204	-	-
Ribes_Viburnifolium	-	Ribes_viburnifolium_MF963906	-	Ribes_viburnifolium_MF963541	-	-	Ribes_viburnifolium_MF963175	-	-
Robinia	-	Robinia neomexicana_AF398818	-	Robinia neomexicana_AF543856	-	-	Robinia neomexicana_JN796950	-	-
Romanzoffia	-	Romanzoffia_californica_MF963999	-	Romanzoffia_californica_MF963620	-	Romanzoffia californica_AF047804	Romanzoffia_californica_MF963258	-	-
Romneya	-	Romneya_trichocalyx_MF964000	Romneya coulteri_U86395	Romneya_trichocalyx_MF963621	-	-	Romneya_trichocalyx_MF963259	-	-
Rorippa	-	Rorippa palustris_KC133366	-	Rorippa palustris_AF144355	-	Rorippa curvipes_AF198138	Rorippa palustris_JN965821	Rorippa palustris_EF426789	-
Rosa	-	Rosa woodsii_DQ242529	-	Rosa woodsii_EU025926	-	-	Rosa woodsii_U06824	Rosa woodsii var. ultramontana_DQ778894	-
Rotala	-	Rotala ramosior_KF494260	-	Rotala ramosior_GU228450	-	-	Rotala ramosior_AY905417	Rotala ramosior_AY905485	-
Rubus	-	Rubus spectabilis_AY083365	-	Rubus ursinus_AF288124	-	Rubus spectabilis_U95231	Rubus spectabilis_KF997292	Rubus spectabilis_EF055347	-
Rudbeckia	-	Rudbeckia_californica_MF964109	-	Rudbeckia_californica_MF963704	-	-	Rudbeckia_californica_MF963361	-	-
Rumex	-	-	-	Rumex occidentalis_JN966517	-	-	Rumex occidentalis_AF372546	Rumex paucifolius_AJ889019	-
Rupertia	-	Rupertia hallii_EF517833	-	Rupertia hallii_EF549936	-	-	-	Rupertia hallii_EF543366	-
Ruppia	Ruppia maritima_JN034103	Ruppia maritima_AB728734	Ruppia maritima_HQ901526	Ruppia maritima_JN893851	-	Ruppia maritima_HQ901550	Ruppia maritima_U03729	Ruppia maritima_JQ034343	-
Sagittaria	-	Sagittaria latifolia_HQ456403	Sagittaria latifolia_AF239788	Sagittaria latifolia_HQ456467	-	Sagittaria latifolia_AY007657	Sagittaria latifolia_L08767	-	-
Salicornia	-	Salicornia bigelovii_EU682686	-	-	-	-	Salicornia rubra_JN965833	-	-
Salix_Salix	-	Salix exigua var. hindsiana_EF060374	-	Salix exigua var. hindsiana_DQ875030	Salix lucida_DQ110358	-	Salix exigua_FJ788594	-	-
Salix_Vetrix	-	Salix bebbiana_EF060369	-	Salix bebbiana_EU790689	-	-	Salix bebbiana_HQ590255	-	-
Saltugilia	-	Saltugilia australis_AY997937	-	Saltugilia australis_EU628539	-	-	-	Saltugilia australis_AY997978	-
Salvia	-	Salvia clevelandii_DQ667219	-	-	-	-	Salvia clevelandii_AY570406	Salvia clevelandii_AY570473	-
Sambucus	-	Sambucus nigra_U88204	Sambucus nigra_AJ235591	Sambucus nigra_AY310458	-	Sambucus racemosa_AF447018	Sambucus nigra_HG765083	Sambucus nigra_DQ679816	Sambucus cerulea_GQ983967
Samolus	-	Samolus_parviflorus_MF964110	-	Samolus_parviflorus_MF963705	-	-	Samolus_parviflorus_MF963362	Samolus parviflorus_HQ284053	-
Sanguisorba	-	Sanguisorba officinalis_FJ980388	-	Sanguisorba officinalis_AB073696	-	-	Sanguisorba officinalis_AY395560	Sanguisorba officinalis_AY634774	-
Sanicula_1	-	Sanicula crassicaulis_AF031986	-	Sanicula_crassicaulis_MF963663	-	-	Sanicula_crassicaulis_MF963316	-	-
Sanicula_2	-	Sanicula bipinnatifida_AF031980	-	Sanicula_bipinnatifida_MF963664	-	-	Sanicula_bipinnatifida_MF963317	-	-
Sanicula_3	-	Sanicula graveolens_AF031990	-	Sanicula_graveolens_MF963494	-	-	Sanicula_graveolens_MF963118	-	-
Sanvitalia	-	Sanvitalia_abertii_MF963944	-	Sanvitalia_abertii_MF963665	-	-	Sanvitalia_abertii_MF963320	-	-
Sarcobatus	Sarcobatus vermiculatus_GQ497586	Sarcobatus vermiculatus_EF079501	Sarcobatus vermiculatus_GQ497660	Sarcobatus vermiculatus_AY042652	Sarcobatus vermiculatus_GU351298	Sarcobatus vermiculatus_HQ843286	Sarcobatus vermiculatus_AF132088	-	Sarcobatus vermiculatus_HQ843418
Sarcodes	Sarcodes sanguinea_U59945	Sarcodes sanguinea_AF352010	-	-	-	-	-	-	-
Saussurea	-	Saussurea americana_HM921418	-	Saussurea americana_KC969532	-	-	-	Saussurea americana_KC969611	-
Saxifraga_1	Saxifraga mertensiana_U42811	Saxifraga mertensiana_AY231367	Saxifraga mertensiana_AF209669	Saxifraga mertensiana_L34142	-	-	Saxifraga mertensiana_U06216	Saxifraga mertensiana_LM654502	-
Saxifraga_2	-	Saxifraga cespitosa_AF261170	-	Saxifraga cespitosa_JN966661	-	-	Saxifraga cespitosa_KC484040	-	-
Saxifragopsis	-	Saxifragopsis fragarioides_JQ895203	-	Saxifragopsis fragarioides_JQ895034	-	-	-	-	-
Sceptridium	-	-	-	-	-	-	Sceptridium multifidum_AB574666	-	-
Scheuchzeria	Scheuchzeria palustris_AF069202	Scheuchzeria palustris_KJ941156	Scheuchzeria palustris_AY147594	Scheuchzeria palustris_GQ452338	-	Scheuchzeria palustris_AF547007	Scheuchzeria palustris_U03728	Scheuchzeria palustris_DQ786414	-
Schoenoplectus	-	Schoenoplectus tabernaemontani_AB206268	-	Schoenoplectus tabernaemontani_JN895494	-	Schoenoplectus tabernaemontani_AM999960	Schoenoplectus tabernaemontani_GQ130365	Schoenoplectus tabernaemontani_JF313210	-
Schoenus	-	Schoenus nigricans_KF553460	-	Schoenus nigricans_JN896217	-	Schoenus nigricans_AM999963	Schoenus nigricans_Y12983	Schoenus nigricans_AY344173	-
Scirpus	-	Scirpus microcarpus_AF284961	-	Scirpus microcarpus_HQ593437	-	Scirpus microcarpus_AY129257	Scirpus microcarpus_HQ590265	-	-
Sclerocactus	-	Sclerocactus_polyancistrus_MF964137	-	Sclerocactus_polyancistrus_MF963745	-	-	Sclerocactus_polyancistrus_MF963387	-	-
Scleropogon	-	Scleropogon brevifolius_EF153080	-	Scleropogon brevifolius_JN681625	-	Scleropogon brevifolius_JN681759	Scleropogon brevifolius_JN681703	Scleropogon brevifolius_EF156729	-
Scoliopus	-	-	-	Scoliopus bigelovii_AY624477	-	Scoliopus bigelovii_AF276017	Scoliopus bigelovii_D28162	-	-
Scopulophila	-	Scopulophila_rixfordii_MF963915	-	Scopulophila_rixfordii_MF963714	-	Scopulophila rixfordii_AY090619	Scopulophila_rixfordii_MF963181	Scopulophila rixfordii_JN589712	-
Scribneria	-	Scribneria_bolanderi_MF963883	-	Scribneria_bolanderi_MF963512	-	-	Scribneria_bolanderi_MF963152	-	-
Scrophularia_1	-	Scrophularia lanceolata_HQ130080	-	Scrophularia lanceolata_KM212099	-	Scrophularia lanceolata_KC692686	Scrophularia lanceolata_KM212155	Scrophularia lanceolata_KC692641	-
Scrophularia_2	Scrophularia californica_AJ236031	Scrophularia californica_HQ130079	Scrophularia californica_AJ236175	Scrophularia californica_HQ384529	Scrophularia californica_HQ384796	Scrophularia californica subsp. floribunda_KC692683	Scrophularia californica_HQ384892	Scrophularia californica_HQ412946	Scrophularia californica_HQ385072
Scutellaria	-	-	-	Scutellaria galericulata_JN895418	-	Scutellaria bolanderi_U78704	Scutellaria bolanderi_L01954	-	-
Sedella	-	Sedella_pumila_MF963889	-	-	-	-	Sedella_pumila_MF963158	-	-
Sedum	-	Sedum oreganum_HE999673	-	-	-	-	Sedum lanceolatum_JX848453	Sedum lanceolatum_AY704316	-
Selaginella	-	Selaginella asprella_AF419022	-	-	-	-	Selaginella asprella_AF419064	-	-
Senecio	-	Senecio flaccidus var. flaccidus_EF538336	-	-	-	Senecio flaccidus var. flaccidus_GU817910	-	Senecio flaccidus var. flaccidus_GU818066	-
Senegalia	-	Senegalia_greggii_MF963827	-	Senegalia greggii_AY386854	-	-	Senegalia_greggii_MF963137	-	-
Senna	-	Senna_armata_MF964105	-	Senna armata_AM086844	-	-	Senna_armata_MF963357	-	-
Sequoia	Sequoia sempervirens_EF053171	Sequoia sempervirens_AF387521	Sequoia sempervirens_AJ621927	Sequoia sempervirens_AB030123	-	-	Sequoia sempervirens_L25755	-	Sequoia sempervirens_EF053194
Sequoiadendron	Sequoiadendron giganteum_EU161296	Sequoiadendron giganteum_AF387520	-	Sequoiadendron giganteum_JQ512480	-	-	Sequoiadendron giganteum_JQ512604	-	Sequoiadendron giganteum_AY188267
Sericocarpus	-	Sericocarpus_oregonensis_MF963828	-	Sericocarpus_oregonensis_MF963521	-	-	Sericocarpus_oregonensis_MF963081	-	-
Sesbania	-	Sesbania herbacea_JX453682	-	Sesbania herbacea_HQ730419	-	-	-	-	-
Sesuvium	-	Sesuvium verrucosum_AJ937564	-	-	-	-	Sesuvium verrucosum_AF132098	Sesuvium verrucosum_HE585090	-
Setaria	-	Setaria parviflora_AF019831	-	Setaria parviflora_FN908073	-	Setaria parviflora_AF499142	Setaria parviflora_FN870409	Setaria parviflora_GU561493	-
Shepherdia	Shepherdia canadensis_AF207020	Shepherdia canadensis_JQ517290	Shepherdia canadensis_AF209675	Shepherdia canadensis_KC475874	-	-	Shepherdia canadensis_U17039	Shepherdia argentea_AJ225794	-
Sibara	-	Sibara deserti_AF531648	-	Sibara_deserti_MF963734	-	Sibara deserti_EU718568	Sibara_deserti_MF963374	-	-
Sibaropsis	-	Sibaropsis_hammittii_MF964088	-	Sibaropsis_hammittii_MF963684	-	Sibaropsis hammittii_EU718571	Sibaropsis_hammittii_MF963339	Sibaropsis hammittii_EU620380	-
Sibbaldia	-	Sibbaldia procumbens_EU072593	-	Sibbaldia procumbens_KC475875	-	-	Sibbaldia procumbens_KC484096	Sibbaldia procumbens_AJ512235	-
Sidalcea	-	Sidalcea_malviflora_MF963903	-	Sidalcea_malviflora_MF963538	-	-	Sidalcea_malviflora_MF963172	-	-
Silene_1	-	Silene antirrhina_DQ908631	-	Silene antirrhina_FJ589512	-	Silene antirrhina_AY090625	-	-	Silene antirrhina_KT178775
Silene_2	-	Silene laciniata subsp. californica_DQ908644	-	Silene laciniata_FJ589537	-	-	Silene laciniata_EF418562	Silene douglasii_JN589748	-
Simmondsia	Simmondsia chinensis_AF094562	-	Simmondsia chinensis_AF093401	Simmondsia chinensis_AY514854	Simmondsia chinensis_DQ401397	-	Simmondsia chinensis_AF093732	-	Simmondsia chinensis_HQ843419
Sisyrinchium	-	Sisyrinchium californicum_JN389241	-	Sisyrinchium californicum_JN565637	-	-	Sisyrinchium californicum_JQ670567	Sisyrinchium californicum_JQ670645	-
Sium	-	Sium suave_AY548213	-	Sium suave_U58580	-	-	Sium suave_HQ590276	-	-
Smelowskia	-	Smelowskia ovalis var. ovalis_AY230594	-	-	-	-	-	-	-
Smilax	-	Smilax californica_JQ710979	-	Smilax californica_JQ711001	-	-	Smilax californica_JQ711023	Smilax californica_JQ711071	-
Solanum	-	-	-	-	-	-	-	-	-
Solanum_Americanum	-	Solanum americanum_EF108406	-	Solanum americanum_JN545023	-	-	Solanum americanum_HQ235619	Solanum americanum_GU323358	-
Solanum_Californian	-	Solanum_parishii_MF963977	-	Solanum_parishii_MF963599	-	Solanum wallacei_U47426	Solanum_parishii_MF963234	-	-
Solanum_Douglasii	-	Solanum_douglasii_MF963976	-	Solanum_douglasii_MF963598	-	-	Solanum_douglasii_MF963233	-	-
Sorbus	-	Sorbus californica_GQ368507	-	Sorbus californica_AF288126	-	-	Sorbus scopulina_U06827	Sorbus californica_AF348570	-
Sparganium_Sparganium	Sparganium eurycarpum_AF069220	Sparganium eurycarpum_KF265375	Sparganium eurycarpum_AF168946	Sparganium eurycarpum_HQ180886	-	Sparganium eurycarpum_HQ181134	Sparganium eurycarpum_HQ182450	Sparganium eurycarpum subsp. coreanum_JF319445	Sparganium eurycarpum_HQ183097
Sparganium_Xanthosparganium	-	Sparganium angustifolium_KF265368	-	Sparganium angustifolium_JN895154	-	-	Sparganium angustifolium_KC484139	Sparganium angustifolium_KF265401	-
Spartina	-	Sporobolus hookerianus_AF019844	-	Spartina_gracilis_MF963522	-	-	Spartina_gracilis_MF963139	Sporobolus foliosus_EU056308	-
Spergularia	-	Spergularia macrotheca_JN589147	-	Spergularia marina_JN895293	-	Spergularia marina_AY090621	Spergularia marina_HM850381	Spergularia macrotheca_JN589650	-
Spermolepis	-	-	-	Spermolepis echinata_U58581	-	-	-	-	-
Sphaeralcea	-	Sphaeralcea angustifolia_AY172192	-	-	-	-	-	-	-
Sphenopholis	-	Sphenopholis obtusata_HG797532	-	-	-	-	-	-	-
Spiraea	-	Spiraea_splendens_MF963904	-	Spiraea_splendens_MF963539	-	-	Spiraea_splendens_MF963173	Spiraea douglasii_DQ897581	-
Spiranthes	-	Spiranthes romanzoffiana_KM262382	Spiranthes romanzoffiana_FJ571203	Spiranthes romanzoffiana_KF997301	-	-	Spiranthes romanzoffiana_FJ571354	Spiranthes romanzoffiana_AY363055	-
Spirodela	-	-	-	Spirodela polyrhiza_AM920553	-	-	Spirodela polyrhiza_AM905731	Spirodela polyrhiza_AM933296	-
Sporobolus+Eragrostis	-	Eragrostis mexicana_GU359307	-	Eragrostis mexicana subsp. mexicana_HE586093	-	Eragrostis mexicana subsp. virescens_HE575775	Eragrostis mexicana subsp. virescens_HE575824	Eragrostis mexicana subsp. virescens_EF137565	-
Stachys	-	Stachys pilosa_KF529628	-	Stachys pilosa_HQ911559	-	-	Stachys pilosa_JX848474	Stachys pilosa_KF235707	-
Staphylea	-	Staphylea_bolanderi_MF964166	-	Staphylea_bolanderi_MF963777	-	-	Staphylea_bolanderi_MF963414	-	-
Stellaria	-	Stellaria longifolia_JN589146	-	Stellaria longifolia_JN589213	-	-	Stellaria longifolia_JX848448	Stellaria longifolia_JN589649	-
Stemodia	-	Stemodia durantifolia_AY492120	-	Stemodia durantifolia_AY492164	-	-	-	-	-
Stenanthium	-	-	Anticlea occidentalis_KM242693	Anticlea occidentalis_JN417393	-	Anticlea occidentalis_KM242836	-	Anticlea occidentalis_AF303697	-
Stephanomeria	-	Stephanomeria diegensis_AF473618	-	Stephanomeria diegensis_AJ633245	-	-	-	Stephanomeria exigua subsp. deanei_GQ429026	-
Stillingia	-	Stillingia spinulosa_AF537588	-	-	-	Stillingia spinulosa_AF538264	Stillingia paucidentata_AY794845	Stillingia paucidentata_AY794634	-
Stipa_Achnatherum	-	Achnatherum diegoense_JF697692	-	Achnatherum diegoense_JF697796	-	Achnatherum diegoense_JF697852	-	Achnatherum diegoense_GU192017	-
Stipa_Hesperostipa	-	Hesperostipa comata_EU489106	-	Hesperostipa comata_EU489185	-	Hesperostipa comata_GU222744	Hesperostipa comata_JX848499	Hesperostipa comata_GU192000	-
Stipa_Pappostipa	-	Pappostipa speciosa_EU194752	-	Pappostipa speciosa_EU489211	-	-	-	-	-
Stipa_Piptatheropsis	-	Piptatheropsis micrantha_GU254664	-	Piptatheropsis exigua_GU254677	-	-	-	-	-
Stipa_Stillmannii	-	Streptanthella longirostris_KC517453	-	Achnatherum stillmanii_JF697810	-	-	-	-	-
Streptanthella	-	Streptanthella_longirostris_MF964126	-	Streptanthella_longirostris_MF963736	-	Streptanthella longirostris_EU718578	Streptanthella_longirostris_MF963377	Streptanthella longirostris_GU246238	-
Streptopus	-	-	-	Streptopus amplexifolius_JN417358	-	Streptopus amplexifolius_AF276019	Streptopus amplexifolius_AF275992	-	-
Stuckenia_1	-	Stuckenia filiformis_KF270924	-	Stuckenia filiformis_JN894783	-	-	Stuckenia filiformis_FJ956862	Stuckenia filiformis subsp. occidentalis_DQ786419	-
Stuckenia_2	-	Stuckenia pectinata_EF526376	Stuckenia pectinata_AB250128	Stuckenia pectinata_JN894668	-	-	Stuckenia pectinata_AB196953	Stuckenia pectinata_DQ786420	-
Stutzia	-	Stutzia covillei_HM005840	-	-	-	-	Stutzia covillei_HM587609	-	-
Stylocline	-	Stylocline_gnaphaloides_MF964149	-	Stylocline_gnaphaloides_MF963758	-	-	Stylocline_gnaphaloides_MF963397	Stylocline psilocarphoides_FN645791	-
Styrax	-	Styrax redivivus_AF327490	-	Styrax_redivivus_MF963616	-	-	Styrax_redivivus_MF963253	-	-
Suaeda_1	-	Suaeda calceoliformis_DQ499351	-	Suaeda calceoliformis_KC475960	-	-	Suaeda calceoliformis_KC484183	-	-
Suaeda_2	-	Suaeda_nigra_MF963955	-	Suaeda_nigra_MF963580	-	-	Suaeda_nigra_MF963216	-	-
Subularia	-	Subularia_aquatica_MF963829	-	-	-	-	Subularia_aquatica_MF963138	-	-
Swallenia	-	Swallenia alexandrae_EF153086	-	Swallenia alexandrae_JN681626	-	Swallenia alexandrae_JN681615	Swallenia alexandrae_JN681705	Swallenia alexandrae_EF156735	-
Swertia	-	Swertia perennis_AJ580550	-	Swertia perennis_AJ010528	-	-	-	Swertia perennis_KF317163	-
Symphoricarpos	Symphoricarpos albus_U42513	Symphoricarpos albus_GQ268130	Symphoricarpos albus_AJ236208	Symphoricarpos albus_AY310459	-	Symphoricarpos albus_AF161291	Symphoricarpos albus_L11682	Symphoricarpos albus_GQ305401	-
Symphyotrichum+Almutaster	-	Symphyotrichum subulatum_JN315927	-	Symphyotrichum subulatum var. squamatum_HM850626	-	-	Symphyotrichum subulatum var. squamatum_HM849800	Symphyotrichum subulatum_JN315903	-
Tanacetum	-	-	-	Tanacetum bipinnatum subsp. huronense_KC475968	-	-	Tanacetum bipinnatum subsp. huronense_KC484190	-	-
Taraxacum	-	-	-	Taraxacum ceratophorum_JN966703	-	-	Taraxacum ceratophorum_KC484194	-	-
Taraxia_1	-	Taraxia ovata_AY271544	-	-	-	-	-	Taraxia ovata_AY264532	-
Taraxia_2	-	Camissonia_subacaulis_MF964161	-	-	-	-	-	Taraxia subacaulis_AY264533	-
Tauschia	-	-	-	Tauschia arguta_U58584	-	-	-	-	-
Taxus	Taxus brevifolia_EU107118	Taxus brevifolia_AF259295	Taxus brevifolia_AF528864	Taxus brevifolia_EU078561	-	Taxus brevifolia_AY902172	Taxus brevifolia_AF249666	Taxus brevifolia_EF660604	-
Tellima	-	Tellima grandiflora_AB248855	-	Tellima grandiflora_L34149	-	-	Tellima grandiflora_U06222	-	-
Tetracoccus	Tetracoccus dioicus_AY788158	-	Tetracoccus dioicus_AY788256	Tetracoccus dioicus_FJ670035	Tetracoccus dioicus_FJ670385	Tetracoccus dioicus_FJ670118	Tetracoccus dioicus_AY788190	-	-
Tetradymia+Lepidospartum	-	Lepidospartum_squamatum_MF963864	-	Lepidospartum_squamatum_MF963498	-	-	Lepidospartum_squamatum_MF963119	-	-
Tetraneuris	-	Tetraneuris acaulis_AF229282	-	Tetraneuris_acaulis_MF963499	-	-	Tetraneuris_acaulis_MF963120	-	-
Tetrapteron	-	Tetrapteron_palmeri_MF964091	-	Tetrapteron_palmeri_MF963688	-	-	Tetrapteron_palmeri_MF963343	Tetrapteron graciliflorum_AY264535	-
Teucrium	-	Teucrium cubense_JN575362	-	-	-	-	-	Teucrium cubense_JN408600	-
Thalictrum_1	-	Thalictrum alpinum_JX233662	-	Thalictrum alpinum_JN895143	-	-	Thalictrum alpinum var. elatum_JX258334	Thalictrum alpinum_JX573436	-
Thalictrum_2	-	Thalictrum fendleri_JX233690	-	-	-	-	Thalictrum fendleri_JX258358	Thalictrum fendleri_JX573459	-
Thamnosma	-	-	-	Thamnosma montana_EF489072	-	-	Thamnosma montana_FN552681	Thamnosma montana_EF489220	-
Thelypodeae_Caulanthus	-	Caulanthus_coulteri_MF964131	-	Caulanthus_coulteri_MF963740	-	Streptanthus cooperi_EU718528	Caulanthus_coulteri_MF963381	Caulanthus heterophyllus_EU620342	-
Thelypodeae_Guillenia	-	Caulanthus lasiophyllus_AF346645	-	Caulanthus_lasiophyllus_MF963744	-	Caulanthus lasiophyllus_EU718534	Caulanthus_lasiophyllus_MF963386	Caulanthus lasiophyllus_JF827262	-
Thelypodeae_Streptanthus	-	Stanleya pinnata_KC517457	Stanleya pinnata_AJ132284	Stanleya pinnata_JN585005	-	Stanleya pinnata_DQ288832	Stanleya pinnata_AJ235809	Stanleya pinnata_EU620381	-
Thelypodeae_Thelypodium	-	Thelypodium_integrifolium_MF964139	-	Thelypodium_integrifolium_MF963746	-	Thelypodium integrifolium_EU718606	Thelypodium_integrifolium_MF963389	Thelypodium flexuosum_AY958582	-
Thelypteris	-	-	-	-	-	-	-	Thelypteris nevadensis_AF425138	Thelypteris nevadensis_AF425178
Thermopsis	-	Thermopsis_gracilis_MF963866	-	Thermopsis_gracilis_MF963500	-	-	Thermopsis_gracilis_MF963121	-	-
Thuja	Thuja plicata_JF725733	Thuja plicata_AY380852	Thuja plicata_AY664836	Thuja plicata_AF152216	-	Thuja plicata_AY902177	Thuja plicata_AY237154	Thuja plicata_AY988228	Thuja plicata_AY188276
Thymophylla	-	Thymophylla pentachaeta_AF374934	-	Thymophylla_pentachaeta_MF963731	-	Thymophylla pentachaeta_L39467	Thymophylla_pentachaeta_MF963370	-	-
Thysanocarpus	-	Thysanocarpus_radians_MF963910	-	Thysanocarpus_radians_MF963546	-	Thysanocarpus curvipes_EU718613	Thysanocarpus_radians_MF963178	Thysanocarpus radians_GU246232	-
Tiarella	-	Tiarella trifoliata_AB248856	-	Tiarella trifoliata_L34151	-	-	-	-	-
Tidestromia	-	Tidestromia lanuginosa subsp. lanuginosa_EU567670	-	Tidestromia lanuginosa_AY514797	-	-	Tidestromia lanuginosa_AY270141	Tidestromia lanuginosa subsp. lanuginosa_EF688791	-
Tiquilia_Eddya	-	Tiquilia canescens_DQ197291	-	Tiquilia canescens_DQ197230	-	Tiquilia canescens_DQ197258	-	-	-
Tiquilia_Tiquilia	-	Tiquilia plicata_DQ197568	Tiquilia plicata_AJ504840	Tiquilia plicata_DQ197246	-	Tiquilia plicata_DQ197274	-	-	-
Tolmiea	-	Tolmiea_diplomenziesii_MF963936	-	Tolmiea_diplomenziesii_MF963718	-	-	Tolmiea_diplomenziesii_MF963200	-	-
Tonella	-	Tonella tenella_HQ652978	-	Tonella tenella_HQ653413	-	-	-	-	-
Torreya	-	Torreya californica_AB023997	Torreya californica_AJ621934	Torreya californica_AB023998	-	Torreya californica_AY902173	Torreya californica_EF660732	Torreya californica_EF660643	-
Torreyochloa	-	Torreyochloa pallida var. pauciflora_FJ377672	Torreyochloa pallida var. pauciflora_DQ781018	Torreyochloa pallida var. pauciflora_DQ786944	-	Torreyochloa pallida var. pauciflora_DQ786872	Torreyochloa pallida_KJ841624	Torreyochloa pallida_FJ394584	-
Townsendia	-	Townsendia_scapigera_MF963957	-	Townsendia_scapigera_MF963581	-	-	Townsendia_scapigera_MF963217	-	-
Toxicodendron	-	Toxicodendron diversilobum_AY677202	-	Toxicodendron_diversilobum_MF963629	-	Toxicodendron diversilobum_AY677205	Toxicodendron_diversilobum_MF963266	Toxicodendron diversilobum_AY677208	-
Toxicoscordion	-	Toxicoscordion fremontii var. fremontii_AF303721	Toxicoscordion fremontii_KM242726	Toxicoscordion fremontii_FR832849	-	Toxicoscordion fremontii_AY225007	Toxicoscordion fremontii_KM242959	Toxicoscordion fremontii var. fremontii_AF303688	-
Tragia	-	Tragia_ramosa_MF963830	-	Tragia_ramosa_MF963468	-	-	Tragia_ramosa_MF963082	-	-
Transberingia	-	Transberingia bursifolia_JX146966	-	Transberingia bursifolia_DQ406759	-	-	Transberingia bursifolia_FN598779	Transberingia bursifolia subsp. virgata_AF307553	-
Trautvetteria	-	Trautvetteria caroliniensis_FJ639909	Trautvetteria caroliniensis_EU053896	Trautvetteria caroliniensis_FJ626508	-	-	Trautvetteria caroliniensis_EU053925	Trautvetteria caroliniensis_FJ626550	-
Triantha	-	Triantha_occidentalis_MF963943	-	Triantha_occidentalis_MF963571	-	-	Triantha_occidentalis_MF963207	-	-
Trianthema	-	Trianthema portulacastrum_AJ937573	-	Trianthema portulacastrum_JN114775	-	-	Trianthema portulacastrum_M62572	Trianthema portulacastrum_HE585095	-
Tricardia	-	Tricardia watsonii_AF091209	-	Tricardia_watsonii_MF963769	-	Tricardia watsonii_AF047775	Tricardia_watsonii_MF963406	-	-
Trichocoronis	-	Trichocoronis wrightii_KJ637179	-	Trichocoronis wrightii_KJ637194	-	-	Trichocoronis wrightii_KJ637199	-	-
Trichophorum	-	Trichophorum pumilum_AB643647	-	Trichophorum pumilum_KJ513659	-	Trichophorum pumilum_KJ513566	Trichophorum pumilum_AJ811000	Trichophorum pumilum_AB643656	-
Trichoptilium	-	Trichoptilium incisum_AF229266	-	Trichoptilium_incisum_MF963501	-	-	Trichoptilium_incisum_MF963122	-	-
Trichostema	-	Trichostema_lanatum_MF963905	-	Trichostema_lanatum_MF963540	-	Trichostema lanatum_AY115900	Trichostema_lanatum_MF963174	-	-
Tridens	-	Tridentopsis mutica_GU359173	-	Tridentopsis mutica_JF729152	-	Tridentopsis mutica_GU359682	-	Tridentopsis mutica_EF156740	-
Trientalis	-	Trientalis europaea_AF547727	Trientalis europaea_AF213790	-	-	Trientalis europaea_AF213763	Trientalis europaea_U96655	Trientalis europaea_AY855130	-
Trifolium_1	-	Trifolium_breweri_MF963868	-	Trifolium_breweri_MF963502	-	-	Trifolium_breweri_MF963123	-	-
Trifolium_10	-	Trifolium_kingii_MF963869	-	Trifolium_kingii_MF963503	-	-	Trifolium_kingii_MF963124	-	-
Trifolium_11	-	Trifolium beckwithii_DQ312012	-	Trifolium beckwithii_AY386946	-	-	-	-	-
Trifolium_12	-	Trifolium_macrocephalum_MF963870	-	Trifolium_macrocephalum_MF963504	-	-	Trifolium_macrocephalum_MF963125	-	-
Trifolium_2	-	Trifolium willdenovii_DQ312194	-	Trifolium willdenovii_AF522137	-	-	-	-	-
Trifolium_3	-	Trifolium microcephalum_DQ312092	-	Trifolium microcephalum_AF522128	-	-	-	-	-
Trifolium_4	-	Trifolium albopurpureum_AF053143	-	Trifolium albopurpureum_AF522116	-	-	-	-	-
Trifolium_5	-	Trifolium_andersonii_MF963884	-	Trifolium_andersonii_MF963513	-	-	Trifolium_andersonii_MF963153	-	-
Trifolium_6	-	Trifolium_howellii_MF963885	-	Trifolium_howellii_MF963514	-	-	Trifolium_howellii_MF963154	-	-
Trifolium_7	-	Trifolium_eriocephalum_MF964020	-	Trifolium_eriocephalum_MF963637	-	-	Trifolium_eriocephalum_MF963278	-	-
Trifolium_8	-	Trifolium gymnocarpon_DQ312063	-	-	-	-	-	-	-
Trifolium_9	-	Trifolium_longipes_MF963887	-	Trifolium_longipes_MF963516	-	-	Trifolium_longipes_MF963156	-	-
Triglochin	Triglochin maritima_AF197586	Triglochin maritima_KP174257	Triglochin maritima_AF197601	Triglochin maritima_AB088782	Triglochin maritima_AF197725	Triglochin maritima_AF546998	Triglochin maritima_AB088811	Triglochin maritima_DQ786415	-
Trillium_1	-	Trillium ovatum_DQ404194	Trillium ovatum_KM242745	Trillium ovatum_AB017399	-	Trillium ovatum_KM242895	Trillium ovatum_AB018840	Trillium ovatum_DQ404262	-
Trillium_2	-	Trillium albidum_DQ404198	Trillium albidum_KM242730	Trillium albidum_AB017376	-	Trillium albidum_KM242881	Trillium albidum_KM242961	Trillium albidum_DQ404266	-
Triphysaria_1	Triphysaria eriantha_U38316	Triphysaria_eriantha_MF964015	-	Triphysaria_eriantha_MF963634	-	-	Triphysaria_eriantha_MF963274	Triphysaria eriantha_FJ939265	-
Triphysaria_2	-	Triphysaria_pusilla_MF964016	-	Triphysaria_pusilla_MF963635	-	-	Triphysaria_pusilla_MF963275	Triphysaria pusilla_EF103894	-
Trisetum	-	Trisetum cernuum subsp. canescens_FJ377673	Trisetum cernuum subsp. canescens_DQ781020	Trisetum cernuum subsp. canescens_AM234611	-	Trisetum cernuum subsp. canescens_DQ786874	Trisetum spicatum_KC484297	Trisetum spicatum_FJ394585	-
Trixis	-	Trixis_californica_MF963956	-	Trixis_californica_MF963666	-	Trixis californica_L39406	Trixis_californica_MF963321	-	-
Tropidocarpum	-	Tropidocarpum_capparideum_MF964094	-	Tropidocarpum_capparideum_MF963690	-	Tropidocarpum gracile_AY514394	Tropidocarpum_capparideum_MF963345	-	-
Tsuga	Tsuga mertensiana_AB026945	Tsuga mertensiana_EF395541	-	Tsuga mertensiana_AF143434	-	-	Tsuga mertensiana_AF145463	-	Tsuga mertensiana_AY188215
Turritis	-	Turritis glabra_DQ310526	-	Turritis glabra_AF144333	-	Turritis glabra_DQ288840	Turritis glabra_DQ310542	Turritis glabra_DQ310517	-
Typha_1	Typha latifolia_AF168880	Typha latifolia_KF265390	Typha latifolia_AF168951	Typha latifolia_AB088801	-	-	Typha latifolia_DQ069503	Typha latifolia_JF319484	Typha latifolia_DQ069455
Typha_2	Typha angustifolia_AY952385	Typha angustifolia_KF265388	-	Typha angustifolia_AY952419	-	Typha angustifolia_U79230	Typha angustifolia_AM110250	Typha angustifolia_JF319451	Typha angustifolia_X84147
Umbellularia	-	Umbellularia californica_AF272337	-	Umbellularia californica_AJ247190	-	-	Umbellularia californica_DQ182335	Umbellularia californica_KF586684	-
Urtica+Hesperocnide	-	Urtica dioica_KF137936	Urtica dioica_AJ235635	Urtica dioica_GU266610	-	-	Urtica dioica_AF500361	Urtica dioica_AY208725	-
Utricularia	-	Utricularia intermedia_DQ225109	Utricularia gibba_AJ235636	Utricularia intermedia_AF531839	Utricularia gibba_KC997778	-	Utricularia gibba_L13190	Utricularia gibba_AF482648	-
Vaccinium	-	Vaccinium uliginosum_DQ217769	Vaccinium uliginosum_AF420987	Vaccinium uliginosum_AF419717	Vaccinium uliginosum_AF421035	Vaccinium uliginosum_AF421078	Vaccinium uliginosum_AF421107	Vaccinium uliginosum_GU361903	-
Vahlodea	-	Vahlodea atropurpurea_AM041216	Vahlodea atropurpurea_DQ781021	Vahlodea atropurpurea_AM234549	-	Vahlodea atropurpurea_DQ786875	-	-	-
Valeriana	-	Valeriana californica_AY360098	-	Valeriana californica_AY362534	-	Valeriana californica_AY362471	Valeriana californica_AY362492	Valeriana californica_AY360118	-
Vancouveria	-	Vancouveria hexandra_JN010315	-	Vancouveria hexandra_JN010337	-	Vancouveria hexandra_AY145159	Vancouveria hexandra_EF173674	Vancouveria hexandra_FJ626560	-
Venegasia	-	Venegasia carpesioides_AF229301	-	Venegasia carpesioides_AY215876	-	Venegasia carpesioides_L39379	Venegasia carpesioides_AY215192	Venegasia carpesioides_AY216252	-
Veratrum_1	-	Veratrum fimbriatum_AF303705	-	Veratrum_fimbriatum_MF963624	-	-	Veratrum_fimbriatum_MF963262	Veratrum fimbriatum_AF303676	-
Veratrum_2	Veratrum californicum_L39863	Veratrum viride_JF807681	Veratrum viride_AJ235638	Veratrum viride_JF807733	-	Veratrum viride_AF276024	Veratrum viride_KM242997	Veratrum viride_AF303675	-
Verbena	Verbena bracteata_AJ236042	Verbena bracteata_FJ867408	Verbena bracteata_HQ384711	Verbena bracteata_HQ384506	Verbena bracteata_HQ384798	Verbena bracteata_L36418	Verbena bracteata_HQ384875	Verbena bracteata_HQ412931	Verbena bracteata_HQ385047
Verbesina	-	Verbesina_dissita_MF963974	-	Verbesina_dissita_MF963596	-	-	Verbesina_dissita_MF963232	-	-
Veronica+Synthyris	-	Veronica peregrina_AF313016	-	Veronica peregrina_HM851038	-	-	Veronica peregrina_HM850451	Veronica peregrina_AF486402	Veronica americana_KT178767
Viburnum	-	Viburnum ellipticum_AY265125	-	Viburnum ellipticum_HQ591579	-	Viburnum ellipticum_HQ591653	Viburnum ellipticum_HQ591722	-	-
Vicia	-	Vicia americana_HM470633	-	Vicia americana_AF522152	-	-	Vicia americana_JX848469	Vicia americana_JX505714	-
Viguiera	-	Viguiera_purisimae_MF964148	-	Viguiera_purisimae_MF963757	-	-	Viguiera_purisimae_MF963396	-	-
Viola	-	-	-	Viola macloskeyi subsp. pallens_HQ593503	-	-	Viola macloskeyi subsp. pallens_HQ590336	Viola macloskeyi_JF767198	-
Vitis	-	-	-	Vitis_californica_MF963544	-	-	Vitis_californica_MF963242	Vitis californica_GU815418	-
Washingtonia	Washingtonia filifera_AY012351	-	Washingtonia filifera_AY012408	Washingtonia filifera_HQ720328	-	Washingtonia filifera_AY044527	Washingtonia filifera_AY012465	-	-
Whipplea	-	-	Whipplea modesta_JF298858	Whipplea modesta_JF308696	-	Whipplea modesta_AJ400894	Whipplea modesta_AF323199	Whipplea modesta_JF321191	-
Wolffia	-	Wolffia columbiana_KJ400945	-	Wolffia columbiana_AY034217	-	-	Wolffia columbiana_AY034255	Wolffia columbiana_AM933299	-
Wolffiella	-	Wolffiella oblonga_KJ400924	-	Wolffiella oblonga_AY034204	-	-	Wolffiella oblonga_AY034242	Wolffiella oblonga_AM933298	-
Woodsia	-	-	Woodsia plummerae_JF832185	-	-	-	Woodsia plummerae_JF832088	-	-
Woodwardia	-	-	-	-	-	-	Woodwardia fimbriata_AB040597	-	Woodwardia fimbriata_AF533859
Wyethia+Balsamorhiza	-	Wyethia angustifolia_AY196737	-	Wyethia_angustifolia_MF963617	-	-	Wyethia_angustifolia_MF963254	-	-
Xanthisma	-	Xanthisma spinulosum_JQ011984	-	-	-	-	Xanthisma spinulosum_JX848434	-	-
Xanthium	-	Xanthium strumarium_DQ005983	-	Xanthium strumarium_HM850670	-	-	Xanthium strumarium_HM850473	-	-
Xerophyllum	Xerophyllum tenax_AF207057	-	Xerophyllum tenax_AJ132285	Xerophyllum tenax_JN417394	-	Xerophyllum tenax_KM242925	Xerophyllum tenax_AJ131949	Xerophyllum tenax_AF303669	-
Xylococcus	-	Xylococcus bicolor_AF091948	-	Xylococcus_bicolor_MF963533	-	-	-	-	-
Xylorhiza	-	Xylorhiza_tortifolia_MF963888	-	Xylorhiza_tortifolia_MF963517	-	-	Xylorhiza_tortifolia_MF963157	-	-
Yabea	-	Yabea_microcarpa_MF963832	-	Yabea_microcarpa_MF963470	-	-	Yabea_microcarpa_MF963084	-	-
Yucca_1	Yucca brevifolia_AF168882	Yucca_brevifolia_MF964125	-	Yucca_brevifolia_MF963735	-	-	Yucca_brevifolia_MF963376	Yucca brevifolia_EU092560	-
Yucca_2	-	-	Yucca schidigera_DQ069348	Yucca schidigera_DQ069588	-	Yucca schidigera_EU016683	Yucca schidigera_DQ069504	Yucca schidigera_EU092623	Yucca schidigera_DQ069456
Zannichellia	Zannichellia palustris_AF168883	Zannichellia palustris_EF526374	Zannichellia palustris_HQ901522	Zannichellia palustris_JN034096	-	Zannichellia palustris_HQ901547	Zannichellia palustris_U03725	Zannichellia palustris_DQ786418	-
Zeltnera	-	Zeltnera_muehlenbergii_MF963833	-	Zeltnera_muehlenbergii_MF963471	-	-	Zeltnera_muehlenbergii_MF963085	Zeltnera muehlenbergii_AF402190	-
Ziziphus	Sarcomphalus obtusifolius_AY929374	Sarcomphalus obtusifolius var. obtusifolius_DQ146596	Sarcomphalus obtusifolius_AY935863	Sarcomphalus obtusifolius_AY935939	-	Sarcomphalus obtusifolius_AY968519	-	Sarcomphalus obtusifolius var. canescens_DQ146552	-
Zostera	Zostera marina_HQ445940	Zostera marina_KM051458	-	Zostera marina_AB125355	-	-	Zostera marina_U03724	-	-
