# Supplementary material for: Spatial phylogenetics of the native California flora
Source: BMC Biol. 2017 Oct 26;15:96. doi: 10.1186/s12915-017-0435-x (PMC5658987; doi:10.1186/s12915-017-0435-x)
Supplement: Supplementary file 14 — All calibrations used to date the Californian plant phylogeny. (XLSX 129 kb) [file 12915_2017_435_MOESM14_ESM.xlsx]

## Sheet: Sheet1
OTU	Family	Order
Abies_1	Pinaceae	Pinales
Abies_2	Pinaceae	Pinales
Abies_3	Pinaceae	Pinales
Abronia_plus_Tripterocalyx	Nyctaginaceae	Caryophyllales
Abutilon	Malvaceae	Malvales
Acaena	Rosaceae	Rosales
Acalypha	Euphorbiaceae	Malpighiales
Acanthomintha	Lamiaceae	Lamiales
Acer	Sapindaceae	Sapindales
Achillea	Asteraceae	Asterales
Achlys	Berberidaceae	Ranunculales
Achyrachaena	Asteraceae	Asterales
Achyronychia	Caryophyllaceae	Caryophyllales
Acleisanthes	Nyctaginaceae	Caryophyllales
Acmispon	Fabaceae	Fabales
Aconitum	Ranunculaceae	Ranunculales
Aconogonon	Polygonaceae	Caryophyllales
Acourtia	Asteraceae	Asterales
Actaea	Ranunculaceae	Ranunculales
Adenocaulon	Asteraceae	Asterales
Adenophyllum	Asteraceae	Asterales
Adenostoma	Rosaceae	Rosales
Adiantum_1	Pteridaceae	Polypodiales
Adiantum_2	Pteridaceae	Polypodiales
Adolphia	Rhamnaceae	Rosales
Aesculus	Sapindaceae	Sapindales
Agastache	Lamiaceae	Lamiales
Agave	Asparagaceae	Asparagales
Ageratina	Asteraceae	Asterales
Agoseris	Asteraceae	Asterales
Agrimonia	Rosaceae	Rosales
Agrostis	Poaceae	Poales
Aliciella	Polemoniaceae	Ericales
Alisma	Alismataceae	Alismatales
Allenrolfea	Amaranthaceae	Caryophyllales
Allionia	Nyctaginaceae	Caryophyllales
Allium_acuminatum_clade	Amaryllidaceae	Asparagales
Allium_falcifolium_clade	Amaryllidaceae	Asparagales
Allium_haematochiton_clade	Amaryllidaceae	Asparagales
Allium_sanbornii_plus_campanulatum	Amaryllidaceae	Asparagales
Allium_validum_clade	Amaryllidaceae	Asparagales
Allophyllum	Polemoniaceae	Ericales
Allotropa	Ericaceae	Ericales
Alnus_Alnobetula	Betulaceae	Fagales
Alnus_Gymnothyrsus	Betulaceae	Fagales
Alopecurus	Poaceae	Poales
Aloysia	Verbenaceae	Lamiales
Amaranthus	Amaranthaceae	Caryophyllales
Amauriopsis_plus_Hymenothrix	Asteraceae	Asterales
Amblyopappus	Asteraceae	Asterales
Ambrosia	Asteraceae	Asterales
Amelanchier	Rosaceae	Rosales
Ammannia	Lythraceae	Myrtales
Amorpha	Fabaceae	Fabales
Amphiscirpus	Cyperaceae	Poales
Amsonia	Apocynaceae	Gentianales
Anagallis	Primulaceae	Ericales
Anaphalis	Asteraceae	Asterales
Ancistrocarphus	Asteraceae	Asterales
Andropogon	Poaceae	Poales
Androsace_1	Primulaceae	Ericales
Androsace_2	Primulaceae	Ericales
Androstephium	Asparagaceae	Asparagales
Anelsonia	Brassicaceae	Brassicales
Anemone	Ranunculaceae	Ranunculales
Anemopsis	Saururaceae	Piperales
Angelica_plus_	Apiaceae	Apiales
Antennaria	Asteraceae	Asterales
Anthoxanthum	Poaceae	Poales
Antirrhinum_plus_Mohavea	Plantaginaceae	Lamiales
Anulocaulis	Nyctaginaceae	Caryophyllales
Aphanes	Rosaceae	Rosales
Aphanisma	Amaranthaceae	Caryophyllales
Apiastrum	Apiaceae	Apiales
Apocynum	Apocynaceae	Gentianales
Aquilegia_1	Ranunculaceae	Ranunculales
Aquilegia_2	Ranunculaceae	Ranunculales
Arabis	Brassicaceae	Brassicales
Aralia	Araliaceae	Apiales
Arbutus	Ericaceae	Ericales
Arceuthobium	Viscaceae	Santalales
Arctomecon	Papaveraceae	Ranunculales
Arctostaphylos	Ericaceae	Ericales
Arenaria	Caryophyllaceae	Caryophyllales
Argemone	Papaveraceae	Ranunculales
Argyrochosma	Pteridaceae	Polypodiales
Aristida	Poaceae	Poales
Aristolochia	Aristolochiaceae	Piperales
Armeria	Plumbaginaceae	Caryophyllales
Arnica	Asteraceae	Asterales
Artemisia_Abrotanum	Asteraceae	Asterales
Artemisia_Artemisia	Asteraceae	Asterales
Artemisia_Dracunculus	Asteraceae	Asterales
Artemisia_Tridentatae	Asteraceae	Asterales
Arthrocnemum	Amaranthaceae	Caryophyllales
Aruncus	Rosaceae	Rosales
Asarum	Aristolochiaceae	Piperales
Asclepias	Apocynaceae	Gentianales
Aspidotis	Pteridaceae	Polypodiales
Asplenium	Aspleniaceae	Polypodiales
Astragalus_agrestis_clade	Fabaceae	Fabales
Astragalus_canadensis_clade	Fabaceae	Fabales
Astragalus_Neoastragalus	Fabaceae	Fabales
Astrolepis	Pteridaceae	Polypodiales
Athyrium	Athyriaceae	Polypodiales
Athysanus_plus_Draba_1	Brassicaceae	Brassicales
Atriplex	Amaranthaceae	Caryophyllales
Ayenia	Malvaceae	Malvales
Azolla	Salviniaceae	Salviniales
Baccharis	Asteraceae	Asterales
Bacopa	Plantaginaceae	Lamiales
Bahia	Asteraceae	Asterales
Bahiopsis	Asteraceae	Asterales
Baileya_1	Asteraceae	Asterales
Baileya_2	Asteraceae	Asterales
Barbarea	Brassicaceae	Brassicales
Batis	Bataceae	Brassicales
Bebbia	Asteraceae	Asterales
Beckmannia	Poaceae	Poales
Benitoa	Asteraceae	Asterales
Bensoniella	Saxifragaceae	Saxifragales
Berberis_1	Berberidaceae	Ranunculales
Berberis_2	Berberidaceae	Ranunculales
Berberis_3	Berberidaceae	Ranunculales
Bergerocactus	Cactaceae	Caryophyllales
Bergia	Elatinaceae	Malpighiales
Bernardia	Euphorbiaceae	Malpighiales
Berula	Apiaceae	Apiales
Betula	Betulaceae	Fagales
Bidens	Asteraceae	Asterales
Bistorta	Polygonaceae	Caryophyllales
Blechnum	Blechnaceae	Polypodiales
Blennosperma	Asteraceae	Asterales
Blepharidachne	Poaceae	Poales
Blepharipappus	Asteraceae	Asterales
Blepharizonia_plus_Hemizonia	Asteraceae	Asterales
Bloomeria_plus_Triteleia	Asparagaceae	Asparagales
Boechera_main_clade	Brassicaceae	Brassicales
Boechera_repanda_clade	Brassicaceae	Brassicales
Boerhavia_1	Nyctaginaceae	Caryophyllales
Boerhavia_2	Nyctaginaceae	Caryophyllales
Bolandra	Saxifragaceae	Saxifragales
Bolboschoenus	Cyperaceae	Poales
Bothriochloa	Poaceae	Poales
Botrychium	Ophioglossaceae	Ophioglossales
Botrypus	Ophioglossaceae	Ophioglossales
Bouteloua	Poaceae	Poales
Bowlesia	Apiaceae	Apiales
Boykinia_1	Saxifragaceae	Saxifragales
Boykinia_2	Saxifragaceae	Saxifragales
Brandegea	Cucurbitaceae	Cucurbitales
Brasenia	Cabombaceae	Nymphaeales
Brickellia	Asteraceae	Asterales
Brodiaea_plus_Dichelostemma	Asparagaceae	Asparagales
Bromus	Poaceae	Poales
Buddleja	Scrophulariaceae	Lamiales
Bulbostylis	Cyperaceae	Poales
Bursera	Burseraceae	Sapindales
Cacaliopsis	Asteraceae	Asterales
Calamagrostis	Poaceae	Poales
Calandrinia	Montiaceae	Caryophyllales
California	Geraniaceae	Geraniales
Calliandra	Fabaceae	Fabales
Calliscirpus	Cyperaceae	Poales
Callitriche	Plantaginaceae	Lamiales
Callitropsis	Cupressaceae	Cupressales
Calocedrus	Cupressaceae	Cupressales
Calochortus_Bay_Area_plus_Pacific_NW	Liliaceae	Liliales
Calochortus_Coast_Ranges_plus_Sierra_Nevada_plus_SW_CA	Liliaceae	Liliales
Calochortus_Great_Basin_plus_Rocky_Mountains	Liliaceae	Liliales
Calochortus_San_Diego	Liliaceae	Liliales
Caltha	Ranunculaceae	Ranunculales
Calycadenia_plus_Osmadenia	Asteraceae	Asterales
Calycanthus	Calycanthaceae	Laurales
Calypso	Orchidaceae	Asparagales
Calyptridium	Montiaceae	Caryophyllales
Calystegia	Convolvulaceae	Solanales
Camassia	Asparagaceae	Asparagales
Camissonia	Onagraceae	Myrtales
Camissoniopsis	Onagraceae	Myrtales
Campanula_plus_	Campanulaceae	Asterales
Campanula_Rotundifolia	Campanulaceae	Asterales
Campanula_Scabrella	Campanulaceae	Asterales
Canbya	Papaveraceae	Ranunculales
Cardamine	Brassicaceae	Brassicales
Cardionema	Caryophyllaceae	Caryophyllales
Carex_plus_Kobresia	Cyperaceae	Poales
Carlowrightia	Acanthaceae	Lamiales
Carnegiea	Cactaceae	Caryophyllales
Carpenteria	Hydrangeaceae	Cornales
Carsonia	Cleomaceae	Brassicales
Cascadia	Saxifragaceae	Saxifragales
Cassiope	Ericaceae	Ericales
Castela	Simaroubaceae	Sapindales
Castilleja_1	Orobanchaceae	Lamiales
Castilleja_2	Orobanchaceae	Lamiales
Castilleja_3	Orobanchaceae	Lamiales
Castilleja_4	Orobanchaceae	Lamiales
Ceanothus_Ceanothus	Rhamnaceae	Rosales
Ceanothus_Cerastes	Rhamnaceae	Rosales
Celtis	Cannabaceae	Rosales
Centromadia	Asteraceae	Asterales
Cephalanthera	Orchidaceae	Asparagales
Cephalanthus	Rubiaceae	Gentianales
Cerastium	Caryophyllaceae	Caryophyllales
Ceratophyllum	Ceratophyllaceae	Ceratophyllales
Cercis	Fabaceae	Fabales
Cercocarpus	Rosaceae	Rosales
Chaenactis	Asteraceae	Asterales
Chaetadelpha	Asteraceae	Asterales
Chaetopappa	Asteraceae	Asterales
Chamaebatia	Rosaceae	Rosales
Chamaebatiaria	Rosaceae	Rosales
Chamaecyparis	Cupressaceae	Cupressales
Chamaesaracha	Solanaceae	Solanales
Chamerion	Onagraceae	Myrtales
Cheilanthes	Pteridaceae	Polypodiales
Chenopodium_3	Amaranthaceae	Caryophyllales
Chenopodium_4_plus_5	Amaranthaceae	Caryophyllales
Chenopodium_7	Amaranthaceae	Caryophyllales
Chilopsis	Bignoniaceae	Lamiales
Chimaphila	Ericaceae	Ericales
Chloracantha	Asteraceae	Asterales
Chlorogalum_1	Asparagaceae	Asparagales
Chlorogalum_2	Asparagaceae	Asparagales
Chlorogalum_3	Asparagaceae	Asparagales
Chloropyron	Orobanchaceae	Lamiales
Chrysolepis	Fagaceae	Fagales
Chrysosplenium	Saxifragaceae	Saxifragales
Chrysothamnus_plus_	Asteraceae	Asterales
Chylismia	Onagraceae	Myrtales
Chylismiella	Onagraceae	Myrtales
Cicendia	Gentianaceae	Gentianales
Cicuta	Apiaceae	Apiales
Cinna_1	Poaceae	Poales
Cinna_2	Poaceae	Poales
Circaea	Onagraceae	Myrtales
Cirsium	Asteraceae	Asterales
Cistanthe	Montiaceae	Caryophyllales
Cladium	Cyperaceae	Poales
Clarkia_Eucharidium	Onagraceae	Myrtales
Clarkia_Fibula	Onagraceae	Myrtales
Clarkia_Myxocarpa	Onagraceae	Myrtales
Clarkia_Rhodanthos	Onagraceae	Myrtales
Clarkia_Sympherica_plus_Godetia_plus_Phaeostoma	Onagraceae	Myrtales
Claytonia	Montiaceae	Caryophyllales
Clematis	Ranunculaceae	Ranunculales
Cleomella_pro_parte_plus_Oxystylis_plus_Wislizenia	Cleomaceae	Brassicales
Clinopodium	Lamiaceae	Lamiales
Clintonia	Liliaceae	Liliales
Cneoridium	Rutaceae	Sapindales
Cochlearia	Brassicaceae	Brassicales
Coleogyne	Rosaceae	Rosales
Collinsia	Plantaginaceae	Lamiales
Collomia_1	Polemoniaceae	Ericales
Collomia_2	Polemoniaceae	Ericales
Collomia_3	Polemoniaceae	Ericales
Colubrina	Rhamnaceae	Rosales
Comandra	Comandraceae	Santalales
Comarostaphylis	Ericaceae	Ericales
Comarum	Rosaceae	Rosales
Comastoma	Gentianaceae	Gentianales
Condalia	Rhamnaceae	Rosales
Condea	Lamiaceae	Lamiales
Conioselinum	Apiaceae	Apiales
Constancea	Asteraceae	Asterales
Convolvulus	Convolvulaceae	Solanales
Coptis	Ranunculaceae	Ranunculales
Corallorhiza_1	Orchidaceae	Asparagales
Corallorhiza_2	Orchidaceae	Asparagales
Cordylanthus	Orobanchaceae	Lamiales
Corethrogyne	Asteraceae	Asterales
Corispermum	Amaranthaceae	Caryophyllales
Cornus_1	Cornaceae	Cornales
Cornus_2	Cornaceae	Cornales
Cornus_3	Cornaceae	Cornales
Corydalis	Papaveraceae	Ranunculales
Corylus	Betulaceae	Fagales
Coryphantha	Cactaceae	Caryophyllales
Crassula	Crassulaceae	Saxifragales
Crataegus	Rosaceae	Rosales
Crepis	Asteraceae	Asterales
Cressa	Convolvulaceae	Solanales
Crocanthemum	Cistaceae	Malvales
Crocidium	Asteraceae	Asterales
Crossosoma	Crossosomataceae	Crossosomatales
Croton	Euphorbiaceae	Malpighiales
Cryptantha	Boraginaceae	Boraginales
Cryptogramma	Pteridaceae	Polypodiales
Cucurbita_1	Cucurbitaceae	Cucurbitales
Cucurbita_2	Cucurbitaceae	Cucurbitales
Cuniculotinus	Asteraceae	Asterales
Cuscuta_1	Convolvulaceae	Solanales
Cuscuta_2	Convolvulaceae	Solanales
Cusickiella	Brassicaceae	Brassicales
Cycladenia	Apocynaceae	Gentianales
Cylindropuntia_plus_Grusonia	Cactaceae	Caryophyllales
Cynoglossum	Boraginaceae	Boraginales
Cyperus_plus_Lipocarpha	Cyperaceae	Poales
Cypripedium_1	Orchidaceae	Asparagales
Cypripedium_2	Orchidaceae	Asparagales
Cypripedium_3	Orchidaceae	Asparagales
Cystopteris	Cystopteridaceae	Polypodiales
Dalea	Fabaceae	Fabales
Damasonium	Alismataceae	Alismatales
Danthonia	Poaceae	Poales
Darlingtonia	Sarraceniaceae	Ericales
Darmera	Saxifragaceae	Saxifragales
Dasiphora	Rosaceae	Rosales
Dasyochloa	Poaceae	Poales
Datisca	Datiscaceae	Cucurbitales
Datura	Solanaceae	Solanales
Daucus	Apiaceae	Apiales
Deinandra	Asteraceae	Asterales
Delphinium	Ranunculaceae	Ranunculales
Dendromecon	Papaveraceae	Ranunculales
Deschampsia	Poaceae	Poales
Descurainia	Brassicaceae	Brassicales
Dicentra	Papaveraceae	Ranunculales
Dichelostemma_Capitatum	Asparagaceae	Asparagales
Dichondra	Convolvulaceae	Solanales
Dicoria	Asteraceae	Asterales
Dicranostegia	Orobanchaceae	Lamiales
Dieteria	Asteraceae	Asterales
Digitaria	Poaceae	Poales
Dimeresia	Asteraceae	Asterales
Dirca	Thymelaeaceae	Malvales
Dissanthelium_plus_Poa	Poaceae	Poales
Distichlis	Poaceae	Poales
Ditaxis	Euphorbiaceae	Malpighiales
Dithyrea	Brassicaceae	Brassicales
Downingia	Campanulaceae	Asterales
Draba_2	Brassicaceae	Brassicales
Draperia	Boraginaceae	Boraginales
Drosera	Droseraceae	Caryophyllales
Drymocallis	Rosaceae	Rosales
Dryopteris_1	Dryopteridaceae	Polypodiales
Dryopteris_2	Dryopteridaceae	Polypodiales
Dudleya	Crassulaceae	Saxifragales
Dulichium	Cyperaceae	Poales
Eatonella	Asteraceae	Asterales
Echinocactus_plus_Ferocactus	Cactaceae	Caryophyllales
Echinocereus	Cactaceae	Caryophyllales
Echinochloa	Poaceae	Poales
Echinodorus	Alismataceae	Alismatales
Eclipta	Asteraceae	Asterales
Ehrendorferia	Papaveraceae	Ranunculales
Elatine	Elatinaceae	Malpighiales
Eleocharis_1	Cyperaceae	Poales
Eleocharis_2	Cyperaceae	Poales
Elodea	Hydrocharitaceae	Alismatales
Elymus_plus_Hordeum	Poaceae	Poales
Emmenanthe	Boraginaceae	Boraginales
Empetrum	Ericaceae	Ericales
Encelia_1	Asteraceae	Asterales
Encelia_2	Asteraceae	Asterales
Enceliopsis	Asteraceae	Asterales
Enemion	Ranunculaceae	Ranunculales
Enneapogon	Poaceae	Poales
Ephedra_1	Ephedraceae	Ephedrales
Ephedra_2	Ephedraceae	Ephedrales
Ephedra_3	Ephedraceae	Ephedrales
Epilobium_Epilobium	Onagraceae	Myrtales
Epilobium_xerophytic	Onagraceae	Myrtales
Epipactis	Orchidaceae	Asparagales
Equisetum_1	Equisetaceae	Equisetales
Equisetum_2	Equisetaceae	Equisetales
Eremalche_1	Malvaceae	Malvales
Eremalche_2	Malvaceae	Malvales
Eremocarya	Boraginaceae	Boraginales
Eremogone	Caryophyllaceae	Caryophyllales
Eremothera	Onagraceae	Myrtales
Eriastrum	Polemoniaceae	Ericales
Ericameria	Asteraceae	Asterales
Erigeron	Asteraceae	Asterales
Eriochloa	Poaceae	Poales
Eriogonoideae_Dedeckera_plus_	Polygonaceae	Caryophyllales
Eriogonoideae_Eriogonum_plus_	Polygonaceae	Caryophyllales
Eriogonoideae_Gilmania	Polygonaceae	Caryophyllales
Eriogonoideae_Lastarriaea	Polygonaceae	Caryophyllales
Eriogonoideae_Oxytheca_plus_	Polygonaceae	Caryophyllales
Eriogonoideae_Pterostegieae	Polygonaceae	Caryophyllales
Eriogonoideae_Sidotheca	Polygonaceae	Caryophyllales
Erioneuron	Poaceae	Poales
Eriophorum	Cyperaceae	Poales
Eriophyllum_plus_	Asteraceae	Asterales
Erodium	Geraniaceae	Geraniales
Eryngium	Apiaceae	Apiales
Erysimum	Brassicaceae	Brassicales
Erythronium	Liliaceae	Liliales
Eschscholzia	Papaveraceae	Ranunculales
Eucephalus	Asteraceae	Asterales
Eucnide	Loasaceae	Cornales
Eucrypta_1	Boraginaceae	Boraginales
Eucrypta_2	Boraginaceae	Boraginales
Eulobus	Onagraceae	Myrtales
Euonymus	Celastraceae	Celastrales
Euphorbia_Anisophyllum	Euphorbiaceae	Malpighiales
Euphorbia_Helioscopia	Euphorbiaceae	Malpighiales
Euphorbia_Misera	Euphorbiaceae	Malpighiales
Euphorbia_Poinsettia	Euphorbiaceae	Malpighiales
Euphorbia_Tithyanus	Euphorbiaceae	Malpighiales
Euphrosyne	Asteraceae	Asterales
Eurybia	Asteraceae	Asterales
Eustoma	Gentianaceae	Gentianales
Euthamia	Asteraceae	Asterales
Extriplex	Amaranthaceae	Caryophyllales
Fagonia	Zygophyllaceae	Zygophyllales
Fallugia	Rosaceae	Rosales
Fendlerella	Hydrangeaceae	Cornales
Festuca	Poaceae	Poales
Fimbristylis	Cyperaceae	Poales
Floerkea	Limnanthaceae	Brassicales
Forestiera	Oleaceae	Lamiales
Fouquieria	Fouquieriaceae	Ericales
Fragaria_1	Rosaceae	Rosales
Fragaria_2	Rosaceae	Rosales
Frangula	Rhamnaceae	Rosales
Frankenia	Frankeniaceae	Caryophyllales
Frasera	Gentianaceae	Gentianales
Fraxinus_1	Oleaceae	Lamiales
Fraxinus_2	Oleaceae	Lamiales
Fremontodendron	Malvaceae	Malvales
Fritillaria	Liliaceae	Liliales
Funastrum	Apocynaceae	Gentianales
Galium	Rubiaceae	Gentianales
Gambelia	Plantaginaceae	Lamiales
Gamochaeta	Asteraceae	Asterales
Garrya	Garryaceae	Garryales
Gaultheria	Ericaceae	Ericales
Gayophytum	Onagraceae	Myrtales
Gentiana	Gentianaceae	Gentianales
Gentianella	Gentianaceae	Gentianales
Gentianopsis	Gentianaceae	Gentianales
Geraea	Asteraceae	Asterales
Geranium	Geraniaceae	Geraniales
Geum	Rosaceae	Rosales
Gilia_Arachnion	Polemoniaceae	Ericales
Gilia_Gilia	Polemoniaceae	Ericales
Gilia_Saltugilia	Polemoniaceae	Ericales
Glaux	Primulaceae	Ericales
Glehnia	Apiaceae	Apiales
Glossopetalon	Crossosomataceae	Crossosomatales
Glyceria	Poaceae	Poales
Glycyrrhiza	Fabaceae	Fabales
Glyptopleura	Asteraceae	Asterales
Gnaphalium	Asteraceae	Asterales
Goodyera	Orchidaceae	Asparagales
Gratiola	Plantaginaceae	Lamiales
Grayia	Amaranthaceae	Caryophyllales
Greeneocharis	Boraginaceae	Boraginales
Grindelia	Asteraceae	Asterales
Gutierrezia	Asteraceae	Asterales
Gymnosteris	Polemoniaceae	Ericales
Hackelia_plus_Lappula	Boraginaceae	Boraginales
Halimolobos	Brassicaceae	Brassicales
Hastingsia	Asparagaceae	Asparagales
Hazardia	Asteraceae	Asterales
Hecastocleis	Asteraceae	Asterales
Hedeoma	Lamiaceae	Lamiales
Helenium	Asteraceae	Asterales
Helianthella	Asteraceae	Asterales
Helianthus	Asteraceae	Asterales
Heliomeris	Asteraceae	Asterales
Heliotropium	Boraginaceae	Boraginales
Hemieva	Saxifragaceae	Saxifragales
Hemitomes	Ericaceae	Ericales
Heracleum	Apiaceae	Apiales
Herissantia	Malvaceae	Malvales
Hesperevax	Asteraceae	Asterales
Hesperidanthus	Brassicaceae	Brassicales
Hesperocallis	Asparagaceae	Asparagales
Hesperochiron	Boraginaceae	Boraginales
Hesperocyparis_1	Cupressaceae	Cupressales
Hesperocyparis_2	Cupressaceae	Cupressales
Hesperolinon_plus_	Linaceae	Malpighiales
Hesperomecon	Papaveraceae	Ranunculales
Hesperoyucca	Asparagaceae	Asparagales
Heteranthera	Pontederiaceae	Commelinales
Heteromeles	Rosaceae	Rosales
Heterotheca	Asteraceae	Asterales
Heuchera	Saxifragaceae	Saxifragales
Hibiscus	Malvaceae	Malvales
Hieracium	Asteraceae	Asterales
Hilaria	Poaceae	Poales
Hippuris	Plantaginaceae	Lamiales
Hoffmannseggia	Fabaceae	Fabales
Hoita	Fabaceae	Fabales
Holmgrenanthe	Plantaginaceae	Lamiales
Holocarpha	Asteraceae	Asterales
Holodiscus	Rosaceae	Rosales
Holozonia	Asteraceae	Asterales
Horkelia_plus_Horkeliella_plus_Ivesia	Rosaceae	Rosales
Horsfordia	Malvaceae	Malvales
Hosackia	Fabaceae	Fabales
Howellanthus	Boraginaceae	Boraginales
Howellia	Campanulaceae	Asterales
Hulsea	Asteraceae	Asterales
Hydrocotyle	Araliaceae	Apiales
Hydrophyllum	Boraginaceae	Boraginales
Hymenopappus	Asteraceae	Asterales
Hymenoxys	Asteraceae	Asterales
Hypericum	Clusiaceae	Malpighiales
Idahoa	Brassicaceae	Brassicales
Iliamna_2	Malvaceae	Malvales
Imperata	Poaceae	Poales
Ionactis	Asteraceae	Asterales
Ipomopsis_1	Polemoniaceae	Ericales
Ipomopsis_2	Polemoniaceae	Ericales
Ipomopsis_3	Polemoniaceae	Ericales
Iris	Iridaceae	Asparagales
Isocoma	Asteraceae	Asterales
Isoetes	Isoetaceae	Isoetales
Isolepis	Cyperaceae	Poales
Iva	Asteraceae	Asterales
Jamesia	Hydrangeaceae	Cornales
Jaumea	Asteraceae	Asterales
Jepsonia	Saxifragaceae	Saxifragales
Johnstonella	Boraginaceae	Boraginales
Juglans	Juglandaceae	Fagales
Juncus	Juncaceae	Poales
Juniperus_1	Cupressaceae	Cupressales
Juniperus_2	Cupressaceae	Cupressales
Justicia	Acanthaceae	Lamiales
Kallstroemia	Zygophyllaceae	Zygophyllales
Kalmia	Ericaceae	Ericales
Keckiella_1	Plantaginaceae	Lamiales
Keckiella_2	Plantaginaceae	Lamiales
Keckiella_3	Plantaginaceae	Lamiales
Kelloggia	Rubiaceae	Gentianales
Kochia	Amaranthaceae	Caryophyllales
Koeberlinia	Koeberliniaceae	Brassicales
Koeleria	Poaceae	Poales
Kopsiopsis	Orobanchaceae	Lamiales
Krameria	Krameriaceae	Zygophyllales
Krascheninnikovia	Amaranthaceae	Caryophyllales
Lactuca	Asteraceae	Asterales
Ladeania	Fabaceae	Fabales
Laennecia	Asteraceae	Asterales
Lagophylla	Asteraceae	Asterales
Landoltia	Araceae	Alismatales
Langloisia	Polemoniaceae	Ericales
Larrea	Zygophyllaceae	Zygophyllales
Lasthenia_1	Asteraceae	Asterales
Lasthenia_2	Asteraceae	Asterales
Lathrocasis	Polemoniaceae	Ericales
Lathyrus	Fabaceae	Fabales
Layia	Asteraceae	Asterales
Leersia	Poaceae	Poales
Legenere	Campanulaceae	Asterales
Lemna_1	Araceae	Alismatales
Lemna_2	Araceae	Alismatales
Lepechinia	Lamiaceae	Lamiales
Lepidium	Brassicaceae	Brassicales
Leptochloa_1	Poaceae	Poales
Leptochloa_2	Poaceae	Poales
Leptochloa_3	Poaceae	Poales
Leptochloa_4	Poaceae	Poales
Leptosiphon	Polemoniaceae	Ericales
Leptosyne	Asteraceae	Asterales
Lessingia	Asteraceae	Asterales
Leucocrinum	Asparagaceae	Asparagales
Leucosyris	Asteraceae	Asterales
Leucothoe	Ericaceae	Ericales
Lewisia	Montiaceae	Caryophyllales
Ligusticum	Apiaceae	Apiales
Lilaeopsis	Apiaceae	Apiales
Lilium	Liliaceae	Liliales
Limnanthes	Limnanthaceae	Brassicales
Limonium	Plumbaginaceae	Caryophyllales
Limosella	Scrophulariaceae	Lamiales
Linanthus_1	Polemoniaceae	Ericales
Linanthus_2	Polemoniaceae	Ericales
Lindernia	Linderniaceae	Lamiales
Linnaea	Caprifoliaceae	Dipsacales
Listera	Orchidaceae	Asparagales
Lithophragma	Saxifragaceae	Saxifragales
Lithospermum	Boraginaceae	Boraginales
Lobelia	Campanulaceae	Asterales
Loeflingia	Caryophyllaceae	Caryophyllales
Loeseliastrum_1	Polemoniaceae	Ericales
Loeseliastrum_2	Polemoniaceae	Ericales
Logfia	Asteraceae	Asterales
Lomatium_plus_	Apiaceae	Apiales
Lonicera	Caprifoliaceae	Dipsacales
Ludwigia	Onagraceae	Myrtales
Luetkea	Rosaceae	Rosales
Luina	Asteraceae	Asterales
Lupinus_petioled	Fabaceae	Fabales
Lupinus_sessile	Fabaceae	Fabales
Luzula	Juncaceae	Poales
Lycium	Solanaceae	Solanales
Lycopodiella	Lycopodiaceae	Lycopodiales
Lycopodium	Lycopodiaceae	Lycopodiales
Lycopus	Lamiaceae	Lamiales
Lyonothamnus	Rosaceae	Rosales
Lyrocarpa	Brassicaceae	Brassicales
Lysichiton	Araceae	Alismatales
Lysimachia	Primulaceae	Ericales
Lythrum	Lythraceae	Myrtales
Machaeranthera	Asteraceae	Asterales
Madia_lineage	Asteraceae	Asterales
Maianthemum	Asparagaceae	Asparagales
Malacothamnus	Malvaceae	Malvales
Malacothrix_1	Asteraceae	Asterales
Malacothrix_2	Asteraceae	Asterales
Malaxis	Orchidaceae	Asparagales
Malosma	Anacardiaceae	Sapindales
Malperia	Asteraceae	Asterales
Malus	Rosaceae	Rosales
Malva	Malvaceae	Malvales
Malvella	Malvaceae	Malvales
Mammillaria	Cactaceae	Caryophyllales
Marah	Cucurbitaceae	Cucurbitales
Marina	Fabaceae	Fabales
Marsilea	Marsileaceae	Salviniales
Matelea	Apocynaceae	Gentianales
Matricaria	Asteraceae	Asterales
Maurandella	Plantaginaceae	Lamiales
Meconella	Papaveraceae	Ranunculales
Melica	Poaceae	Poales
Menodora	Oleaceae	Lamiales
Mentha	Lamiaceae	Lamiales
Mentzelia_Bartonia	Loasaceae	Cornales
Mentzelia_Bicuspidaria	Loasaceae	Cornales
Mentzelia_Micromentzelia	Loasaceae	Cornales
Mentzelia_Trachyphytum	Loasaceae	Cornales
Menyanthes	Menyanthaceae	Asterales
Menziesia	Ericaceae	Ericales
Mertensia	Boraginaceae	Boraginales
Micranthes	Saxifragaceae	Saxifragales
Micropus	Asteraceae	Asterales
Microseris_plus_	Asteraceae	Asterales
Mimulus_Diplacus	Phrymaceae	Lamiales
Mimulus_Erythranthe	Phrymaceae	Lamiales
Mimulus_Mimetanthe	Phrymaceae	Lamiales
Mimulus_Mimulus	Phrymaceae	Lamiales
Minuartia_plus_Sagina	Caryophyllaceae	Caryophyllales
Mirabilis	Nyctaginaceae	Caryophyllales
Mitellastra	Saxifragaceae	Saxifragales
Moehringia	Caryophyllaceae	Caryophyllales
Monarda	Lamiaceae	Lamiales
Monardella	Lamiaceae	Lamiales
Moneses	Ericaceae	Ericales
Monolopia	Asteraceae	Asterales
Monoptilon	Asteraceae	Asterales
Monotropa_1	Ericaceae	Ericales
Monotropa_2	Ericaceae	Ericales
Montia	Montiaceae	Caryophyllales
Morella	Myricaceae	Fagales
Mortonia	Celastraceae	Celastrales
Muhlenbergia	Poaceae	Poales
Muilla	Asparagaceae	Asparagales
Munroa	Poaceae	Poales
Munzothamnus	Asteraceae	Asterales
Myosotis	Boraginaceae	Boraginales
Myosurus	Ranunculaceae	Ranunculales
Myrica	Myricaceae	Fagales
Myriophyllum	Haloragaceae	Saxifragales
Najas	Hydrocharitaceae	Alismatales
Nama_1	Boraginaceae	Boraginales
Nama_2	Boraginaceae	Boraginales
Narthecium	Nartheciaceae	Dioscoreales
Nasturtium	Brassicaceae	Brassicales
Navarretia_1	Polemoniaceae	Ericales
Navarretia_2	Polemoniaceae	Ericales
Nemacladus	Campanulaceae	Asterales
Nemophila	Boraginaceae	Boraginales
Neoholmgrenia	Onagraceae	Myrtales
Neviusia	Rosaceae	Rosales
Nicolletia	Asteraceae	Asterales
Nicotiana_Petunioides	Solanaceae	Solanales
Nicotiana_Polydicliae_plus_Trigonophyllae	Solanaceae	Solanales
Nitrophila	Amaranthaceae	Caryophyllales
Noccaea	Brassicaceae	Brassicales
Nolina	Asparagaceae	Asparagales
Nothocalais	Asteraceae	Asterales
Nothochelone	Plantaginaceae	Lamiales
Notholaena	Pteridaceae	Polypodiales
Notholithocarpus	Fagaceae	Fagales
Nuphar	Nymphaeaceae	Nymphaeales
Nuttallanthus	Plantaginaceae	Lamiales
Odontostomum	Tecophilaeaceae	Asparagales
Oemleria	Rosaceae	Rosales
Oenanthe	Apiaceae	Apiales
Oenothera	Onagraceae	Myrtales
Oligomeris	Resedaceae	Brassicales
Olneya	Fabaceae	Fabales
Olsynium	Iridaceae	Asparagales
Ophioglossum	Ophioglossaceae	Ophioglossales
Opuntia	Cactaceae	Caryophyllales
Orcuttia_plus_Tuctoria_plus_Neostapfia	Poaceae	Poales
Oreocarya	Boraginaceae	Boraginales
Oreostemma	Asteraceae	Asterales
Ornithostaphylos	Ericaceae	Ericales
Orobanche_Gymnocaulis	Orobanchaceae	Lamiales
Orobanche_Myzorrhiza	Orobanchaceae	Lamiales
Orochaenactis	Asteraceae	Asterales
Orthilia	Ericaceae	Ericales
Orthocarpus	Orobanchaceae	Lamiales
Oryctes	Solanaceae	Solanales
Osmorhiza	Apiaceae	Apiales
Oxalis	Oxalidaceae	Oxalidales
Oxypolis	Apiaceae	Apiales
Oxyria	Polygonaceae	Caryophyllales
Oxytropis	Fabaceae	Fabales
Ozomelis	Saxifragaceae	Saxifragales
Packera	Asteraceae	Asterales
Paeonia	Paeoniaceae	Saxifragales
Palafoxia	Asteraceae	Asterales
Panicum	Poaceae	Poales
Papaver	Papaveraceae	Ranunculales
Parietaria	Urticaceae	Rosales
Parkinsonia	Fabaceae	Fabales
Parnassia	Celastraceae	Celastrales
Paronychia	Caryophyllaceae	Caryophyllales
Paspalum	Poaceae	Poales
Paxistima	Celastraceae	Celastrales
Pectiantia_1	Saxifragaceae	Saxifragales
Pectiantia_2	Saxifragaceae	Saxifragales
Pectis	Asteraceae	Asterales
Pectocarya_plus_Harpagonella	Boraginaceae	Boraginales
Pedicularis	Orobanchaceae	Lamiales
Pediomelum	Fabaceae	Fabales
Pellaea_1	Pteridaceae	Polypodiales
Pellaea_2	Pteridaceae	Polypodiales
Penstemon	Plantaginaceae	Lamiales
Pentachaeta_plus_Rigiopappus_plus_Tracyina	Asteraceae	Asterales
Pentagramma	Pteridaceae	Polypodiales
Peraphyllum	Rosaceae	Rosales
Pericome	Asteraceae	Asterales
Perideridia	Apiaceae	Apiales
Peritoma_plus_	Cleomaceae	Brassicales
Perityle	Asteraceae	Asterales
Persicaria	Polygonaceae	Caryophyllales
Petalonyx	Loasaceae	Cornales
Petasites	Asteraceae	Asterales
Peteria	Fabaceae	Fabales
Petrophytum	Rosaceae	Rosales
Petunia	Solanaceae	Solanales
Peucephyllum	Asteraceae	Asterales
Phacelia_Baretiana	Boraginaceae	Boraginales
Phacelia_Euglypta_plus_	Boraginaceae	Boraginales
Phacelia_Eutoca_plus_Cosmantha	Boraginaceae	Boraginales
Phacelia_Glandulosae	Boraginaceae	Boraginales
Phacelia_Gymnobytha	Boraginaceae	Boraginales
Phacelia_Pachyphyllae	Boraginaceae	Boraginales
Phacelia_Phacelia	Boraginaceae	Boraginales
Phacelia_Pulchellae	Boraginaceae	Boraginales
Phacelia_Ramosissimae	Boraginaceae	Boraginales
Phacelia_Whitlavia	Boraginaceae	Boraginales
Phalacroseris	Asteraceae	Asterales
Phalaris_1	Poaceae	Poales
Phalaris_2	Poaceae	Poales
Phaseolus	Fabaceae	Fabales
Philadelphus	Hydrangeaceae	Cornales
Phleum	Poaceae	Poales
Phlox_plus_Microsteris	Polemoniaceae	Ericales
Phoenicaulis	Brassicaceae	Brassicales
Pholisma	Boraginaceae	Boraginales
Pholistoma	Boraginaceae	Boraginales
Phoradendron_1	Viscaceae	Santalales
Phoradendron_2	Viscaceae	Santalales
Phragmites	Poaceae	Poales
Phyla	Verbenaceae	Lamiales
Phyllodoce	Ericaceae	Ericales
Phyllospadix	Zosteraceae	Alismatales
Physalis	Solanaceae	Solanales
Physaria	Brassicaceae	Brassicales
Physocarpus	Rosaceae	Rosales
Picea_1	Pinaceae	Pinales
Picea_2	Pinaceae	Pinales
Pickeringia	Fabaceae	Fabales
Pilostyles	Apodanthaceae
Pilularia	Marsileaceae	Salviniales
Pinguicula	Lentibulariaceae	Lamiales
Pinus_Attenuatae	Pinaceae	Pinales
Pinus_Balfournianae	Pinaceae	Pinales
Pinus_Cembroides	Pinaceae	Pinales
Pinus_Contortae	Pinaceae	Pinales
Pinus_Ponderosae	Pinaceae	Pinales
Pinus_Strobus	Pinaceae	Pinales
Piperia	Orchidaceae	Asparagales
Pityopus	Ericaceae	Ericales
Plagiobothrys_Allocarya_plus_	Boraginaceae	Boraginales
Plagiobothrys_Amsinckiopsis_plus_	Boraginaceae	Boraginales
Plagiobothrys_Sonnea	Boraginaceae	Boraginales
Planodes	Brassicaceae	Brassicales
Plantago	Plantaginaceae	Lamiales
Platanthera	Orchidaceae	Asparagales
Platanus	Platanaceae	Proteales
Platystemon	Papaveraceae	Ranunculales
Plectritis	Caprifoliaceae	Dipsacales
Pleiacanthus	Asteraceae	Asterales
Pleuricospora	Ericaceae	Ericales
Pleurocoronis	Asteraceae	Asterales
Pleuropogon	Poaceae	Poales
Pluchea	Asteraceae	Asterales
Pogogyne	Lamiaceae	Lamiales
Polanisia	Cleomaceae	Brassicales
Polemonium	Polemoniaceae	Ericales
Poliomintha	Lamiaceae	Lamiales
Polycarpon	Caryophyllaceae	Caryophyllales
Polyctenium	Brassicaceae	Brassicales
Polygala_1	Polygalaceae	Fabales
Polygala_2	Polygalaceae	Fabales
Polygala_3	Polygalaceae	Fabales
Polygonum	Polygonaceae	Caryophyllales
Polypodium	Polypodiaceae	Polypodiales
Polystichum	Dryopteridaceae	Polypodiales
Populus_1	Salicaceae	Malpighiales
Populus_2	Salicaceae	Malpighiales
Porophyllum	Asteraceae	Asterales
Porterella	Campanulaceae	Asterales
Portulaca	Portulacaceae	Caryophyllales
Potamogeton_1	Potamogetonaceae	Alismatales
Potamogeton_2	Potamogetonaceae	Alismatales
Potentilla_1	Rosaceae	Rosales
Potentilla_2	Rosaceae	Rosales
Potentilla_3	Rosaceae	Rosales
Poteridium	Rosaceae	Rosales
Prenanthella	Asteraceae	Asterales
Primula_1	Primulaceae	Ericales
Primula_2	Primulaceae	Ericales
Proboscidea	Martyniaceae	Lamiales
Prosartes	Liliaceae	Liliales
Prosopis	Fabaceae	Fabales
Prunella	Lamiaceae	Lamiales
Prunus	Rosaceae	Rosales
Psathyrotes	Asteraceae	Asterales
Pseudognaphalium	Asteraceae	Asterales
Pseudorontium	Plantaginaceae	Lamiales
Pseudostellaria	Caryophyllaceae	Caryophyllales
Pseudotrillium	Melanthiaceae	Liliales
Pseudotsuga	Pinaceae	Pinales
Psilocarphus	Asteraceae	Asterales
Psilostrophe	Asteraceae	Asterales
Psorothamnus_1	Fabaceae	Fabales
Psorothamnus_2	Fabaceae	Fabales
Ptelea	Rutaceae	Sapindales
Pteridium	Dennstaedtiaceae	Polypodiales
Pterospora	Ericaceae	Ericales
Puccinellia	Poaceae	Poales
Purshia	Rosaceae	Rosales
Pycnanthemum	Lamiaceae	Lamiales
Pyrola	Ericaceae	Ericales
Pyrrocoma	Asteraceae	Asterales
Quercus_intermediate	Fagaceae	Fagales
Quercus_red	Fagaceae	Fagales
Quercus_white	Fagaceae	Fagales
Rafinesquia	Asteraceae	Asterales
Raillardella	Asteraceae	Asterales
Ranunculus_1	Ranunculaceae	Ranunculales
Ranunculus_2	Ranunculaceae	Ranunculales
Rhamnus	Rhamnaceae	Rosales
Rhodiola	Crassulaceae	Saxifragales
Rhododendron	Ericaceae	Ericales
Rhus_1	Anacardiaceae	Sapindales
Rhus_2	Anacardiaceae	Sapindales
Rhynchospora	Cyperaceae	Poales
Ribes_Calobotrya	Grossulariaceae	Saxifragales
Ribes_Coreosma	Grossulariaceae	Saxifragales
Ribes_Grossularia	Grossulariaceae	Saxifragales
Ribes_Grossularioides	Grossulariaceae	Saxifragales
Ribes_Heritiera	Grossulariaceae	Saxifragales
Ribes_Symphocalyx	Grossulariaceae	Saxifragales
Ribes_Viburnifolium	Grossulariaceae	Saxifragales
Robinia	Fabaceae	Fabales
Romanzoffia	Boraginaceae	Boraginales
Romneya	Papaveraceae	Ranunculales
Rorippa	Brassicaceae	Brassicales
Rosa	Rosaceae	Rosales
Rotala	Lythraceae	Myrtales
Rubus	Rosaceae	Rosales
Rudbeckia	Asteraceae	Asterales
Rumex	Polygonaceae	Caryophyllales
Rupertia	Fabaceae	Fabales
Ruppia	Ruppiaceae	Alismatales
Sagittaria	Alismataceae	Alismatales
Salicornia	Amaranthaceae	Caryophyllales
Salix_Salix	Salicaceae	Malpighiales
Salix_Vetrix	Salicaceae	Malpighiales
Saltugilia	Polemoniaceae	Ericales
Salvia	Lamiaceae	Lamiales
Sambucus	Adoxaceae	Dipsacales
Samolus	Primulaceae	Ericales
Sanguisorba	Rosaceae	Rosales
Sanicula_1	Apiaceae	Apiales
Sanicula_2	Apiaceae	Apiales
Sanicula_3	Apiaceae	Apiales
Sanvitalia	Asteraceae	Asterales
Sarcobatus	Sarcobataceae	Caryophyllales
Sarcodes	Ericaceae	Ericales
Saussurea	Asteraceae	Asterales
Saxifraga_1	Saxifragaceae	Saxifragales
Saxifraga_2	Saxifragaceae	Saxifragales
Saxifragopsis	Saxifragaceae	Saxifragales
Sceptridium	Ophioglossaceae	Ophioglossales
Scheuchzeria	Scheuchzeriaceae	Alismatales
Schoenoplectus	Cyperaceae	Poales
Schoenus	Cyperaceae	Poales
Scirpus	Cyperaceae	Poales
Sclerocactus	Cactaceae	Caryophyllales
Scleropogon	Poaceae	Poales
Scoliopus	Liliaceae	Liliales
Scopulophila	Caryophyllaceae	Caryophyllales
Scribneria	Poaceae	Poales
Scrophularia_1	Scrophulariaceae	Lamiales
Scrophularia_2	Scrophulariaceae	Lamiales
Scutellaria	Lamiaceae	Lamiales
Sedella	Crassulaceae	Saxifragales
Sedum	Crassulaceae	Saxifragales
Selaginella	Selaginellaceae	Selaginellales
Senecio	Asteraceae	Asterales
Senegalia	Fabaceae	Fabales
Senna	Fabaceae	Fabales
Sequoia	Cupressaceae	Cupressales
Sequoiadendron	Cupressaceae	Cupressales
Sericocarpus	Asteraceae	Asterales
Sesbania	Fabaceae	Fabales
Sesuvium	Aizoaceae	Caryophyllales
Setaria	Poaceae	Poales
Shepherdia	Elaeagnaceae	Rosales
Sibara	Brassicaceae	Brassicales
Sibaropsis	Brassicaceae	Brassicales
Sibbaldia	Rosaceae	Rosales
Sidalcea	Malvaceae	Malvales
Silene_1	Caryophyllaceae	Caryophyllales
Silene_2	Caryophyllaceae	Caryophyllales
Simmondsia	Simmondsiaceae	Caryophyllales
Sisyrinchium	Iridaceae	Asparagales
Sium	Apiaceae	Apiales
Smelowskia	Brassicaceae	Brassicales
Smilax	Smilacaceae	Liliales
Solanum_Americanum	Solanaceae	Solanales
Solanum_Californian	Solanaceae	Solanales
Solanum_Douglasii	Solanaceae	Solanales
Sorbus	Rosaceae	Rosales
Sparganium_Sparganium	Typhaceae	Poales
Sparganium_Xanthosparganium	Typhaceae	Poales
Spartina	Poaceae	Poales
Spergularia	Caryophyllaceae	Caryophyllales
Spermolepis	Apiaceae	Apiales
Sphaeralcea	Malvaceae	Malvales
Sphenopholis	Poaceae	Poales
Spiraea	Rosaceae	Rosales
Spiranthes	Orchidaceae	Asparagales
Spirodela	Araceae	Alismatales
Sporobolus_plus_Eragrostis	Poaceae	Poales
Stachys	Lamiaceae	Lamiales
Staphylea	Staphyleaceae	Crossosomatales
Stellaria	Caryophyllaceae	Caryophyllales
Stemodia	Plantaginaceae	Lamiales
Stenanthium	Melanthiaceae	Liliales
Stephanomeria	Asteraceae	Asterales
Stillingia	Euphorbiaceae	Malpighiales
Stipa_Achnatherum	Poaceae	Poales
Stipa_Hesperostipa	Poaceae	Poales
Stipa_Pappostipa	Poaceae	Poales
Stipa_Piptatheropsis	Poaceae	Poales
Stipa_Stillmannii	Poaceae	Poales
Streptanthella	Brassicaceae	Brassicales
Streptopus	Liliaceae	Liliales
Stuckenia_1	Potamogetonaceae	Alismatales
Stuckenia_2	Potamogetonaceae	Alismatales
Stutzia	Amaranthaceae	Caryophyllales
Stylocline	Asteraceae	Asterales
Styrax	Styracaceae	Ericales
Suaeda_1	Amaranthaceae	Caryophyllales
Suaeda_2	Amaranthaceae	Caryophyllales
Subularia	Brassicaceae	Brassicales
Swallenia	Poaceae	Poales
Swertia	Gentianaceae	Gentianales
Symphoricarpos	Caprifoliaceae	Dipsacales
Symphyotrichum_plus_Almutaster	Asteraceae	Asterales
Tanacetum	Asteraceae	Asterales
Taraxacum	Asteraceae	Asterales
Taraxia_1	Onagraceae	Myrtales
Taraxia_2	Onagraceae	Myrtales
Tauschia	Apiaceae	Apiales
Taxus	Taxaceae	Cupressales
Tellima	Saxifragaceae	Saxifragales
Tetracoccus	Picrodendraceae	Malpighiales
Tetradymia_plus_Lepidospartum	Asteraceae	Asterales
Tetraneuris	Asteraceae	Asterales
Tetrapteron	Onagraceae	Myrtales
Teucrium	Lamiaceae	Lamiales
Thalictrum_1	Ranunculaceae	Ranunculales
Thalictrum_2	Ranunculaceae	Ranunculales
Thamnosma	Rutaceae	Sapindales
Thelypodeae_Caulanthus	Brassicaceae	Brassicales
Thelypodeae_Guillenia	Brassicaceae	Brassicales
Thelypodeae_Streptanthus	Brassicaceae	Brassicales
Thelypodeae_Thelypodium	Brassicaceae	Brassicales
Thelypteris	Thelypteridaceae	Polypodiales
Thermopsis	Fabaceae	Fabales
Thuja	Cupressaceae	Cupressales
Thymophylla	Asteraceae	Asterales
Thysanocarpus	Brassicaceae	Brassicales
Tiarella	Saxifragaceae	Saxifragales
Tidestromia	Amaranthaceae	Caryophyllales
Tiquilia_Eddya	Boraginaceae	Boraginales
Tiquilia_Tiquilia	Boraginaceae	Boraginales
Tolmiea	Saxifragaceae	Saxifragales
Tonella	Plantaginaceae	Lamiales
Torreya	Taxaceae	Cupressales
Torreyochloa	Poaceae	Poales
Townsendia	Asteraceae	Asterales
Toxicodendron	Anacardiaceae	Sapindales
Toxicoscordion	Melanthiaceae	Liliales
Tragia	Euphorbiaceae	Malpighiales
Transberingia	Brassicaceae	Brassicales
Trautvetteria	Ranunculaceae	Ranunculales
Triantha	Tofieldiaceae	Alismatales
Trianthema	Aizoaceae	Caryophyllales
Tricardia	Boraginaceae	Boraginales
Trichocoronis	Asteraceae	Asterales
Trichophorum	Cyperaceae	Poales
Trichoptilium	Asteraceae	Asterales
Trichostema	Lamiaceae	Lamiales
Tridens	Poaceae	Poales
Trientalis	Primulaceae	Ericales
Trifolium_1	Fabaceae	Fabales
Trifolium_10	Fabaceae	Fabales
Trifolium_11	Fabaceae	Fabales
Trifolium_12	Fabaceae	Fabales
Trifolium_2	Fabaceae	Fabales
Trifolium_3	Fabaceae	Fabales
Trifolium_4	Fabaceae	Fabales
Trifolium_5	Fabaceae	Fabales
Trifolium_6	Fabaceae	Fabales
Trifolium_7	Fabaceae	Fabales
Trifolium_8	Fabaceae	Fabales
Trifolium_9	Fabaceae	Fabales
Triglochin	Juncaginaceae	Alismatales
Trillium_1	Melanthiaceae	Liliales
Trillium_2	Melanthiaceae	Liliales
Triphysaria_1	Orobanchaceae	Lamiales
Triphysaria_2	Orobanchaceae	Lamiales
Trisetum	Poaceae	Poales
Trixis	Asteraceae	Asterales
Tropidocarpum	Brassicaceae	Brassicales
Tsuga	Pinaceae	Pinales
Turritis	Brassicaceae	Brassicales
Typha_1	Typhaceae	Poales
Typha_2	Typhaceae	Poales
Umbellularia	Lauraceae	Laurales
Urtica_plus_Hesperocnide	Urticaceae	Rosales
Utricularia	Lentibulariaceae	Lamiales
Vaccinium	Ericaceae	Ericales
Vahlodea	Poaceae	Poales
Valeriana	Caprifoliaceae	Dipsacales
Vancouveria	Berberidaceae	Ranunculales
Venegasia	Asteraceae	Asterales
Veratrum_1	Melanthiaceae	Liliales
Veratrum_2	Melanthiaceae	Liliales
Verbena	Verbenaceae	Lamiales
Verbesina	Asteraceae	Asterales
Veronica_plus_Synthyris	Plantaginaceae	Lamiales
Viburnum	Adoxaceae	Dipsacales
Vicia	Fabaceae	Fabales
Viguiera	Asteraceae	Asterales
Viola	Violaceae	Malpighiales
Vitis	Vitaceae	Vitales
Washingtonia	Arecaceae	Arecales
Whipplea	Hydrangeaceae	Cornales
Wolffia	Araceae	Alismatales
Wolffiella	Araceae	Alismatales
Woodsia	Woodsiaceae	Polypodiales
Woodwardia	Blechnaceae	Polypodiales
Wyethia_plus_Balsamorhiza	Asteraceae	Asterales
Xanthisma	Asteraceae	Asterales
Xanthium	Asteraceae	Asterales
Xerophyllum	Melanthiaceae	Liliales
Xylococcus	Ericaceae	Ericales
Xylorhiza	Asteraceae	Asterales
Yabea	Apiaceae	Apiales
Yucca_1	Asparagaceae	Asparagales
Yucca_2	Asparagaceae	Asparagales
Zannichellia	Potamogetonaceae	Alismatales
Zeltnera	Gentianaceae	Gentianales
Ziziphus	Rhamnaceae	Rosales
Zostera	Zosteraceae	Alismatales

## Sheet: Families
OTU	Family
Carlowrightia	Acanthaceae
Justicia	Acanthaceae
Sambucus	Adoxaceae
Viburnum	Adoxaceae
Sesuvium	Aizoaceae
Trianthema	Aizoaceae
Alisma	Alismataceae
Damasonium	Alismataceae
Echinodorus	Alismataceae
Sagittaria	Alismataceae
Allenrolfea	Amaranthaceae
Amaranthus	Amaranthaceae
Aphanisma	Amaranthaceae
Arthrocnemum	Amaranthaceae
Atriplex	Amaranthaceae
Chenopodium_3	Amaranthaceae
Chenopodium_4_plus_5	Amaranthaceae
Chenopodium_7	Amaranthaceae
Corispermum	Amaranthaceae
Extriplex	Amaranthaceae
Grayia	Amaranthaceae
Kochia	Amaranthaceae
Krascheninnikovia	Amaranthaceae
Nitrophila	Amaranthaceae
Salicornia	Amaranthaceae
Stutzia	Amaranthaceae
Suaeda_1	Amaranthaceae
Suaeda_2	Amaranthaceae
Tidestromia	Amaranthaceae
Allium_acuminatum_clade	Amaryllidaceae
Allium_falcifolium_clade	Amaryllidaceae
Allium_haematochiton_clade	Amaryllidaceae
Allium_sanbornii_plus_campanulatum	Amaryllidaceae
Allium_validum_clade	Amaryllidaceae
Malosma	Anacardiaceae
Rhus_1	Anacardiaceae
Rhus_2	Anacardiaceae
Toxicodendron	Anacardiaceae
Angelica_plus_	Apiaceae
Apiastrum	Apiaceae
Berula	Apiaceae
Bowlesia	Apiaceae
Cicuta	Apiaceae
Conioselinum	Apiaceae
Daucus	Apiaceae
Eryngium	Apiaceae
Glehnia	Apiaceae
Heracleum	Apiaceae
Ligusticum	Apiaceae
Lilaeopsis	Apiaceae
Lomatium_plus_	Apiaceae
Oenanthe	Apiaceae
Osmorhiza	Apiaceae
Oxypolis	Apiaceae
Perideridia	Apiaceae
Sanicula_1	Apiaceae
Sanicula_2	Apiaceae
Sanicula_3	Apiaceae
Sium	Apiaceae
Spermolepis	Apiaceae
Tauschia	Apiaceae
Yabea	Apiaceae
Amsonia	Apocynaceae
Apocynum	Apocynaceae
Asclepias	Apocynaceae
Cycladenia	Apocynaceae
Funastrum	Apocynaceae
Matelea	Apocynaceae
Pilostyles	Apodanthaceae
Landoltia	Araceae
Lemna_1	Araceae
Lemna_2	Araceae
Lysichiton	Araceae
Spirodela	Araceae
Wolffia	Araceae
Wolffiella	Araceae
Aralia	Araliaceae
Hydrocotyle	Araliaceae
Washingtonia	Arecaceae
Aristolochia	Aristolochiaceae
Asarum	Aristolochiaceae
Agave	Asparagaceae
Androstephium	Asparagaceae
Bloomeria_plus_Triteleia	Asparagaceae
Brodiaea_plus_Dichelostemma	Asparagaceae
Camassia	Asparagaceae
Chlorogalum_1	Asparagaceae
Chlorogalum_2	Asparagaceae
Chlorogalum_3	Asparagaceae
Dichelostemma_Capitatum	Asparagaceae
Hastingsia	Asparagaceae
Hesperocallis	Asparagaceae
Hesperoyucca	Asparagaceae
Leucocrinum	Asparagaceae
Maianthemum	Asparagaceae
Muilla	Asparagaceae
Nolina	Asparagaceae
Yucca_1	Asparagaceae
Yucca_2	Asparagaceae
Asplenium	Aspleniaceae
Achillea	Asteraceae
Achyrachaena	Asteraceae
Acourtia	Asteraceae
Adenocaulon	Asteraceae
Adenophyllum	Asteraceae
Ageratina	Asteraceae
Agoseris	Asteraceae
Amauriopsis_plus_Hymenothrix	Asteraceae
Amblyopappus	Asteraceae
Ambrosia	Asteraceae
Anaphalis	Asteraceae
Ancistrocarphus	Asteraceae
Antennaria	Asteraceae
Arnica	Asteraceae
Artemisia_Abrotanum	Asteraceae
Artemisia_Artemisia	Asteraceae
Artemisia_Dracunculus	Asteraceae
Artemisia_Tridentatae	Asteraceae
Baccharis	Asteraceae
Bahia	Asteraceae
Bahiopsis	Asteraceae
Baileya_1	Asteraceae
Baileya_2	Asteraceae
Bebbia	Asteraceae
Benitoa	Asteraceae
Bidens	Asteraceae
Blennosperma	Asteraceae
Blepharipappus	Asteraceae
Blepharizonia_plus_Hemizonia	Asteraceae
Brickellia	Asteraceae
Cacaliopsis	Asteraceae
Calycadenia_plus_Osmadenia	Asteraceae
Centromadia	Asteraceae
Chaenactis	Asteraceae
Chaetadelpha	Asteraceae
Chaetopappa	Asteraceae
Chloracantha	Asteraceae
Chrysothamnus_plus_	Asteraceae
Cirsium	Asteraceae
Constancea	Asteraceae
Corethrogyne	Asteraceae
Crepis	Asteraceae
Crocidium	Asteraceae
Cuniculotinus	Asteraceae
Deinandra	Asteraceae
Dicoria	Asteraceae
Dieteria	Asteraceae
Dimeresia	Asteraceae
Eatonella	Asteraceae
Eclipta	Asteraceae
Encelia_1	Asteraceae
Encelia_2	Asteraceae
Enceliopsis	Asteraceae
Ericameria	Asteraceae
Erigeron	Asteraceae
Eriophyllum_plus_	Asteraceae
Eucephalus	Asteraceae
Euphrosyne	Asteraceae
Eurybia	Asteraceae
Euthamia	Asteraceae
Gamochaeta	Asteraceae
Geraea	Asteraceae
Glyptopleura	Asteraceae
Gnaphalium	Asteraceae
Grindelia	Asteraceae
Gutierrezia	Asteraceae
Hazardia	Asteraceae
Hecastocleis	Asteraceae
Helenium	Asteraceae
Helianthella	Asteraceae
Helianthus	Asteraceae
Heliomeris	Asteraceae
Hesperevax	Asteraceae
Heterotheca	Asteraceae
Hieracium	Asteraceae
Holocarpha	Asteraceae
Holozonia	Asteraceae
Hulsea	Asteraceae
Hymenopappus	Asteraceae
Hymenoxys	Asteraceae
Ionactis	Asteraceae
Isocoma	Asteraceae
Iva	Asteraceae
Jaumea	Asteraceae
Lactuca	Asteraceae
Laennecia	Asteraceae
Lagophylla	Asteraceae
Lasthenia_1	Asteraceae
Lasthenia_2	Asteraceae
Layia	Asteraceae
Leptosyne	Asteraceae
Lessingia	Asteraceae
Leucosyris	Asteraceae
Logfia	Asteraceae
Luina	Asteraceae
Machaeranthera	Asteraceae
Madia_lineage	Asteraceae
Malacothrix_1	Asteraceae
Malacothrix_2	Asteraceae
Malperia	Asteraceae
Matricaria	Asteraceae
Micropus	Asteraceae
Microseris_plus_	Asteraceae
Monolopia	Asteraceae
Monoptilon	Asteraceae
Munzothamnus	Asteraceae
Nicolletia	Asteraceae
Nothocalais	Asteraceae
Oreostemma	Asteraceae
Orochaenactis	Asteraceae
Packera	Asteraceae
Palafoxia	Asteraceae
Pectis	Asteraceae
Pentachaeta_plus_Rigiopappus_plus_Tracyina	Asteraceae
Pericome	Asteraceae
Perityle	Asteraceae
Petasites	Asteraceae
Peucephyllum	Asteraceae
Phalacroseris	Asteraceae
Pleiacanthus	Asteraceae
Pleurocoronis	Asteraceae
Pluchea	Asteraceae
Porophyllum	Asteraceae
Prenanthella	Asteraceae
Psathyrotes	Asteraceae
Pseudognaphalium	Asteraceae
Psilocarphus	Asteraceae
Psilostrophe	Asteraceae
Pyrrocoma	Asteraceae
Rafinesquia	Asteraceae
Raillardella	Asteraceae
Rudbeckia	Asteraceae
Sanvitalia	Asteraceae
Saussurea	Asteraceae
Senecio	Asteraceae
Sericocarpus	Asteraceae
Stephanomeria	Asteraceae
Stylocline	Asteraceae
Symphyotrichum_plus_Almutaster	Asteraceae
Tanacetum	Asteraceae
Taraxacum	Asteraceae
Tetradymia_plus_Lepidospartum	Asteraceae
Tetraneuris	Asteraceae
Thymophylla	Asteraceae
Townsendia	Asteraceae
Trichocoronis	Asteraceae
Trichoptilium	Asteraceae
Trixis	Asteraceae
Venegasia	Asteraceae
Verbesina	Asteraceae
Viguiera	Asteraceae
Wyethia_plus_Balsamorhiza	Asteraceae
Xanthisma	Asteraceae
Xanthium	Asteraceae
Xylorhiza	Asteraceae
Athyrium	Athyriaceae
Batis	Bataceae
Achlys	Berberidaceae
Berberis_1	Berberidaceae
Berberis_2	Berberidaceae
Berberis_3	Berberidaceae
Vancouveria	Berberidaceae
Alnus_Alnobetula	Betulaceae
Alnus_Gymnothyrsus	Betulaceae
Betula	Betulaceae
Corylus	Betulaceae
Chilopsis	Bignoniaceae
Blechnum	Blechnaceae
Woodwardia	Blechnaceae
Cryptantha	Boraginaceae
Cynoglossum	Boraginaceae
Draperia	Boraginaceae
Emmenanthe	Boraginaceae
Eremocarya	Boraginaceae
Eucrypta_1	Boraginaceae
Eucrypta_2	Boraginaceae
Greeneocharis	Boraginaceae
Hackelia_plus_Lappula	Boraginaceae
Heliotropium	Boraginaceae
Hesperochiron	Boraginaceae
Howellanthus	Boraginaceae
Hydrophyllum	Boraginaceae
Johnstonella	Boraginaceae
Lithospermum	Boraginaceae
Mertensia	Boraginaceae
Myosotis	Boraginaceae
Nama_1	Boraginaceae
Nama_2	Boraginaceae
Nemophila	Boraginaceae
Oreocarya	Boraginaceae
Pectocarya_plus_Harpagonella	Boraginaceae
Phacelia_Baretiana	Boraginaceae
Phacelia_Euglypta_plus_	Boraginaceae
Phacelia_Eutoca_plus_Cosmantha	Boraginaceae
Phacelia_Glandulosae	Boraginaceae
Phacelia_Gymnobytha	Boraginaceae
Phacelia_Pachyphyllae	Boraginaceae
Phacelia_Phacelia	Boraginaceae
Phacelia_Pulchellae	Boraginaceae
Phacelia_Ramosissimae	Boraginaceae
Phacelia_Whitlavia	Boraginaceae
Pholisma	Boraginaceae
Pholistoma	Boraginaceae
Plagiobothrys_Allocarya_plus_	Boraginaceae
Plagiobothrys_Amsinckiopsis_plus_	Boraginaceae
Plagiobothrys_Sonnea	Boraginaceae
Romanzoffia	Boraginaceae
Tiquilia_Eddya	Boraginaceae
Tiquilia_Tiquilia	Boraginaceae
Tricardia	Boraginaceae
Anelsonia	Brassicaceae
Arabis	Brassicaceae
Athysanus_plus_Draba_1	Brassicaceae
Barbarea	Brassicaceae
Boechera_main_clade	Brassicaceae
Boechera_repanda_clade	Brassicaceae
Cardamine	Brassicaceae
Cochlearia	Brassicaceae
Cusickiella	Brassicaceae
Descurainia	Brassicaceae
Dithyrea	Brassicaceae
Draba_2	Brassicaceae
Erysimum	Brassicaceae
Halimolobos	Brassicaceae
Hesperidanthus	Brassicaceae
Idahoa	Brassicaceae
Lepidium	Brassicaceae
Lyrocarpa	Brassicaceae
Nasturtium	Brassicaceae
Noccaea	Brassicaceae
Phoenicaulis	Brassicaceae
Physaria	Brassicaceae
Planodes	Brassicaceae
Polyctenium	Brassicaceae
Rorippa	Brassicaceae
Sibara	Brassicaceae
Sibaropsis	Brassicaceae
Smelowskia	Brassicaceae
Streptanthella	Brassicaceae
Subularia	Brassicaceae
Thelypodeae_Caulanthus	Brassicaceae
Thelypodeae_Guillenia	Brassicaceae
Thelypodeae_Streptanthus	Brassicaceae
Thelypodeae_Thelypodium	Brassicaceae
Thysanocarpus	Brassicaceae
Transberingia	Brassicaceae
Tropidocarpum	Brassicaceae
Turritis	Brassicaceae
Bursera	Burseraceae
Brasenia	Cabombaceae
Bergerocactus	Cactaceae
Carnegiea	Cactaceae
Coryphantha	Cactaceae
Cylindropuntia_plus_Grusonia	Cactaceae
Echinocactus_plus_Ferocactus	Cactaceae
Echinocereus	Cactaceae
Mammillaria	Cactaceae
Opuntia	Cactaceae
Sclerocactus	Cactaceae
Calycanthus	Calycanthaceae
Campanula_plus_	Campanulaceae
Campanula_Rotundifolia	Campanulaceae
Campanula_Scabrella	Campanulaceae
Downingia	Campanulaceae
Howellia	Campanulaceae
Legenere	Campanulaceae
Lobelia	Campanulaceae
Nemacladus	Campanulaceae
Porterella	Campanulaceae
Celtis	Cannabaceae
Linnaea	Caprifoliaceae
Lonicera	Caprifoliaceae
Plectritis	Caprifoliaceae
Symphoricarpos	Caprifoliaceae
Valeriana	Caprifoliaceae
Arenaria	Caryophyllaceae
Cardionema	Caryophyllaceae
Cerastium	Caryophyllaceae
Eremogone	Caryophyllaceae
Loeflingia	Caryophyllaceae
Minuartia_plus_Sagina	Caryophyllaceae
Moehringia	Caryophyllaceae
Paronychia	Caryophyllaceae
Polycarpon	Caryophyllaceae
Pseudostellaria	Caryophyllaceae
Scopulophila	Caryophyllaceae
Silene_1	Caryophyllaceae
Silene_2	Caryophyllaceae
Spergularia	Caryophyllaceae
Stellaria	Caryophyllaceae
Achyronychia	Caryophyllaceae
Euonymus	Celastraceae
Mortonia	Celastraceae
Parnassia	Celastraceae
Paxistima	Celastraceae
Ceratophyllum	Ceratophyllaceae
Crocanthemum	Cistaceae
Carsonia	Cleomaceae
Cleomella_pro_parte_plus_Oxystylis_plus_Wislizenia	Cleomaceae
Peritoma_plus_	Cleomaceae
Polanisia	Cleomaceae
Hypericum	Clusiaceae
Comandra	Comandraceae
Calystegia	Convolvulaceae
Convolvulus	Convolvulaceae
Cressa	Convolvulaceae
Cuscuta_1	Convolvulaceae
Cuscuta_2	Convolvulaceae
Dichondra	Convolvulaceae
Cornus_1	Cornaceae
Cornus_2	Cornaceae
Cornus_3	Cornaceae
Crassula	Crassulaceae
Dudleya	Crassulaceae
Rhodiola	Crassulaceae
Sedella	Crassulaceae
Sedum	Crassulaceae
Crossosoma	Crossosomataceae
Glossopetalon	Crossosomataceae
Brandegea	Cucurbitaceae
Cucurbita_1	Cucurbitaceae
Cucurbita_2	Cucurbitaceae
Marah	Cucurbitaceae
Callitropsis	Cupressaceae
Calocedrus	Cupressaceae
Chamaecyparis	Cupressaceae
Hesperocyparis_1	Cupressaceae
Hesperocyparis_2	Cupressaceae
Juniperus_1	Cupressaceae
Juniperus_2	Cupressaceae
Sequoia	Cupressaceae
Sequoiadendron	Cupressaceae
Thuja	Cupressaceae
Amphiscirpus	Cyperaceae
Bolboschoenus	Cyperaceae
Bulbostylis	Cyperaceae
Calliscirpus	Cyperaceae
Carex_plus_Kobresia	Cyperaceae
Cladium	Cyperaceae
Cyperus_plus_Lipocarpha	Cyperaceae
Dulichium	Cyperaceae
Eleocharis_1	Cyperaceae
Eleocharis_2	Cyperaceae
Eriophorum	Cyperaceae
Fimbristylis	Cyperaceae
Isolepis	Cyperaceae
Rhynchospora	Cyperaceae
Schoenoplectus	Cyperaceae
Schoenus	Cyperaceae
Scirpus	Cyperaceae
Trichophorum	Cyperaceae
Cystopteris	Cystopteridaceae
Datisca	Datiscaceae
Pteridium	Dennstaedtiaceae
Drosera	Droseraceae
Dryopteris_1	Dryopteridaceae
Dryopteris_2	Dryopteridaceae
Polystichum	Dryopteridaceae
Shepherdia	Elaeagnaceae
Bergia	Elatinaceae
Elatine	Elatinaceae
Ephedra_1	Ephedraceae
Ephedra_2	Ephedraceae
Ephedra_3	Ephedraceae
Equisetum_1	Equisetaceae
Equisetum_2	Equisetaceae
Allotropa	Ericaceae
Arbutus	Ericaceae
Arctostaphylos	Ericaceae
Cassiope	Ericaceae
Chimaphila	Ericaceae
Comarostaphylis	Ericaceae
Empetrum	Ericaceae
Gaultheria	Ericaceae
Hemitomes	Ericaceae
Kalmia	Ericaceae
Leucothoe	Ericaceae
Menziesia	Ericaceae
Moneses	Ericaceae
Monotropa_1	Ericaceae
Monotropa_2	Ericaceae
Ornithostaphylos	Ericaceae
Orthilia	Ericaceae
Phyllodoce	Ericaceae
Pityopus	Ericaceae
Pleuricospora	Ericaceae
Pterospora	Ericaceae
Pyrola	Ericaceae
Rhododendron	Ericaceae
Sarcodes	Ericaceae
Vaccinium	Ericaceae
Xylococcus	Ericaceae
Acalypha	Euphorbiaceae
Bernardia	Euphorbiaceae
Croton	Euphorbiaceae
Ditaxis	Euphorbiaceae
Euphorbia_Anisophyllum	Euphorbiaceae
Euphorbia_Helioscopia	Euphorbiaceae
Euphorbia_Misera	Euphorbiaceae
Euphorbia_Poinsettia	Euphorbiaceae
Euphorbia_Tithyanus	Euphorbiaceae
Stillingia	Euphorbiaceae
Tragia	Euphorbiaceae
Acmispon	Fabaceae
Amorpha	Fabaceae
Astragalus_agrestis_clade	Fabaceae
Astragalus_canadensis_clade	Fabaceae
Astragalus_Neoastragalus	Fabaceae
Calliandra	Fabaceae
Cercis	Fabaceae
Dalea	Fabaceae
Glycyrrhiza	Fabaceae
Hoffmannseggia	Fabaceae
Hoita	Fabaceae
Hosackia	Fabaceae
Ladeania	Fabaceae
Lathyrus	Fabaceae
Lupinus_petioled	Fabaceae
Lupinus_sessile	Fabaceae
Marina	Fabaceae
Olneya	Fabaceae
Oxytropis	Fabaceae
Parkinsonia	Fabaceae
Pediomelum	Fabaceae
Peteria	Fabaceae
Phaseolus	Fabaceae
Pickeringia	Fabaceae
Prosopis	Fabaceae
Psorothamnus_1	Fabaceae
Psorothamnus_2	Fabaceae
Robinia	Fabaceae
Rupertia	Fabaceae
Senegalia	Fabaceae
Senna	Fabaceae
Sesbania	Fabaceae
Thermopsis	Fabaceae
Trifolium_1	Fabaceae
Trifolium_10	Fabaceae
Trifolium_11	Fabaceae
Trifolium_12	Fabaceae
Trifolium_2	Fabaceae
Trifolium_3	Fabaceae
Trifolium_4	Fabaceae
Trifolium_5	Fabaceae
Trifolium_6	Fabaceae
Trifolium_7	Fabaceae
Trifolium_8	Fabaceae
Trifolium_9	Fabaceae
Vicia	Fabaceae
Chrysolepis	Fagaceae
Notholithocarpus	Fagaceae
Quercus_intermediate	Fagaceae
Quercus_red	Fagaceae
Quercus_white	Fagaceae
Fouquieria	Fouquieriaceae
Frankenia	Frankeniaceae
Garrya	Garryaceae
Cicendia	Gentianaceae
Comastoma	Gentianaceae
Eustoma	Gentianaceae
Frasera	Gentianaceae
Gentiana	Gentianaceae
Gentianella	Gentianaceae
Gentianopsis	Gentianaceae
Swertia	Gentianaceae
Zeltnera	Gentianaceae
California	Geraniaceae
Erodium	Geraniaceae
Geranium	Geraniaceae
Ribes_Calobotrya	Grossulariaceae
Ribes_Coreosma	Grossulariaceae
Ribes_Grossularia	Grossulariaceae
Ribes_Grossularioides	Grossulariaceae
Ribes_Heritiera	Grossulariaceae
Ribes_Symphocalyx	Grossulariaceae
Ribes_Viburnifolium	Grossulariaceae
Myriophyllum	Haloragaceae
Carpenteria	Hydrangeaceae
Fendlerella	Hydrangeaceae
Jamesia	Hydrangeaceae
Philadelphus	Hydrangeaceae
Whipplea	Hydrangeaceae
Elodea	Hydrocharitaceae
Najas	Hydrocharitaceae
Iris	Iridaceae
Olsynium	Iridaceae
Sisyrinchium	Iridaceae
Isoetes	Isoetaceae
Juglans	Juglandaceae
Juncus	Juncaceae
Luzula	Juncaceae
Triglochin	Juncaginaceae
Koeberlinia	Koeberliniaceae
Krameria	Krameriaceae
Acanthomintha	Lamiaceae
Agastache	Lamiaceae
Clinopodium	Lamiaceae
Condea	Lamiaceae
Hedeoma	Lamiaceae
Lepechinia	Lamiaceae
Lycopus	Lamiaceae
Mentha	Lamiaceae
Monarda	Lamiaceae
Monardella	Lamiaceae
Pogogyne	Lamiaceae
Poliomintha	Lamiaceae
Prunella	Lamiaceae
Pycnanthemum	Lamiaceae
Salvia	Lamiaceae
Scutellaria	Lamiaceae
Stachys	Lamiaceae
Teucrium	Lamiaceae
Trichostema	Lamiaceae
Umbellularia	Lauraceae
Pinguicula	Lentibulariaceae
Utricularia	Lentibulariaceae
Calochortus_Bay_Area_plus_Pacific_NW	Liliaceae
Calochortus_Coast_Ranges_plus_Sierra_Nevada_plus_SW_CA	Liliaceae
Calochortus_Great_Basin_plus_Rocky_Mountains	Liliaceae
Calochortus_San_Diego	Liliaceae
Clintonia	Liliaceae
Erythronium	Liliaceae
Fritillaria	Liliaceae
Lilium	Liliaceae
Prosartes	Liliaceae
Scoliopus	Liliaceae
Streptopus	Liliaceae
Floerkea	Limnanthaceae
Limnanthes	Limnanthaceae
Hesperolinon_plus_	Linaceae
Lindernia	Linderniaceae
Eucnide	Loasaceae
Mentzelia_Bartonia	Loasaceae
Mentzelia_Bicuspidaria	Loasaceae
Mentzelia_Micromentzelia	Loasaceae
Mentzelia_Trachyphytum	Loasaceae
Petalonyx	Loasaceae
Lycopodiella	Lycopodiaceae
Lycopodium	Lycopodiaceae
Ammannia	Lythraceae
Lythrum	Lythraceae
Rotala	Lythraceae
Abutilon	Malvaceae
Ayenia	Malvaceae
Eremalche_1	Malvaceae
Eremalche_2	Malvaceae
Fremontodendron	Malvaceae
Herissantia	Malvaceae
Hibiscus	Malvaceae
Horsfordia	Malvaceae
Iliamna_2	Malvaceae
Malacothamnus	Malvaceae
Malva	Malvaceae
Malvella	Malvaceae
Sidalcea	Malvaceae
Sphaeralcea	Malvaceae
Marsilea	Marsileaceae
Pilularia	Marsileaceae
Proboscidea	Martyniaceae
Pseudotrillium	Melanthiaceae
Stenanthium	Melanthiaceae
Toxicoscordion	Melanthiaceae
Trillium_1	Melanthiaceae
Trillium_2	Melanthiaceae
Veratrum_1	Melanthiaceae
Veratrum_2	Melanthiaceae
Xerophyllum	Melanthiaceae
Menyanthes	Menyanthaceae
Calandrinia	Montiaceae
Calyptridium	Montiaceae
Cistanthe	Montiaceae
Claytonia	Montiaceae
Lewisia	Montiaceae
Montia	Montiaceae
Morella	Myricaceae
Myrica	Myricaceae
Narthecium	Nartheciaceae
Abronia_plus_Tripterocalyx	Nyctaginaceae
Acleisanthes	Nyctaginaceae
Allionia	Nyctaginaceae
Anulocaulis	Nyctaginaceae
Boerhavia_1	Nyctaginaceae
Boerhavia_2	Nyctaginaceae
Mirabilis	Nyctaginaceae
Nuphar	Nymphaeaceae
Forestiera	Oleaceae
Fraxinus_1	Oleaceae
Fraxinus_2	Oleaceae
Menodora	Oleaceae
Camissonia	Onagraceae
Camissoniopsis	Onagraceae
Chamerion	Onagraceae
Chylismia	Onagraceae
Chylismiella	Onagraceae
Circaea	Onagraceae
Clarkia_Eucharidium	Onagraceae
Clarkia_Fibula	Onagraceae
Clarkia_Myxocarpa	Onagraceae
Clarkia_Rhodanthos	Onagraceae
Clarkia_Sympherica_plus_Godetia_plus_Phaeostoma	Onagraceae
Epilobium_Epilobium	Onagraceae
Epilobium_xerophytic	Onagraceae
Eremothera	Onagraceae
Eulobus	Onagraceae
Gayophytum	Onagraceae
Ludwigia	Onagraceae
Neoholmgrenia	Onagraceae
Oenothera	Onagraceae
Taraxia_1	Onagraceae
Taraxia_2	Onagraceae
Tetrapteron	Onagraceae
Botrychium	Ophioglossaceae
Botrypus	Ophioglossaceae
Ophioglossum	Ophioglossaceae
Sceptridium	Ophioglossaceae
Calypso	Orchidaceae
Cephalanthera	Orchidaceae
Corallorhiza_1	Orchidaceae
Corallorhiza_2	Orchidaceae
Cypripedium_1	Orchidaceae
Cypripedium_2	Orchidaceae
Cypripedium_3	Orchidaceae
Epipactis	Orchidaceae
Goodyera	Orchidaceae
Listera	Orchidaceae
Malaxis	Orchidaceae
Piperia	Orchidaceae
Platanthera	Orchidaceae
Spiranthes	Orchidaceae
Castilleja_1	Orobanchaceae
Castilleja_2	Orobanchaceae
Castilleja_3	Orobanchaceae
Castilleja_4	Orobanchaceae
Chloropyron	Orobanchaceae
Cordylanthus	Orobanchaceae
Dicranostegia	Orobanchaceae
Kopsiopsis	Orobanchaceae
Orobanche_Gymnocaulis	Orobanchaceae
Orobanche_Myzorrhiza	Orobanchaceae
Orthocarpus	Orobanchaceae
Pedicularis	Orobanchaceae
Triphysaria_1	Orobanchaceae
Triphysaria_2	Orobanchaceae
Oxalis	Oxalidaceae
Paeonia	Paeoniaceae
Arctomecon	Papaveraceae
Argemone	Papaveraceae
Canbya	Papaveraceae
Corydalis	Papaveraceae
Dendromecon	Papaveraceae
Dicentra	Papaveraceae
Ehrendorferia	Papaveraceae
Eschscholzia	Papaveraceae
Hesperomecon	Papaveraceae
Meconella	Papaveraceae
Papaver	Papaveraceae
Platystemon	Papaveraceae
Romneya	Papaveraceae
Mimulus_Diplacus	Phrymaceae
Mimulus_Erythranthe	Phrymaceae
Mimulus_Mimetanthe	Phrymaceae
Mimulus_Mimulus	Phrymaceae
Tetracoccus	Picrodendraceae
Abies_1	Pinaceae
Abies_2	Pinaceae
Abies_3	Pinaceae
Picea_1	Pinaceae
Picea_2	Pinaceae
Pinus_Attenuatae	Pinaceae
Pinus_Balfournianae	Pinaceae
Pinus_Cembroides	Pinaceae
Pinus_Contortae	Pinaceae
Pinus_Ponderosae	Pinaceae
Pinus_Strobus	Pinaceae
Pseudotsuga	Pinaceae
Tsuga	Pinaceae
Antirrhinum_plus_Mohavea	Plantaginaceae
Bacopa	Plantaginaceae
Callitriche	Plantaginaceae
Collinsia	Plantaginaceae
Gambelia	Plantaginaceae
Gratiola	Plantaginaceae
Hippuris	Plantaginaceae
Holmgrenanthe	Plantaginaceae
Keckiella_1	Plantaginaceae
Keckiella_2	Plantaginaceae
Keckiella_3	Plantaginaceae
Maurandella	Plantaginaceae
Nothochelone	Plantaginaceae
Nuttallanthus	Plantaginaceae
Penstemon	Plantaginaceae
Plantago	Plantaginaceae
Pseudorontium	Plantaginaceae
Stemodia	Plantaginaceae
Tonella	Plantaginaceae
Veronica_plus_Synthyris	Plantaginaceae
Platanus	Platanaceae
Armeria	Plumbaginaceae
Limonium	Plumbaginaceae
Agrostis	Poaceae
Alopecurus	Poaceae
Andropogon	Poaceae
Anthoxanthum	Poaceae
Aristida	Poaceae
Beckmannia	Poaceae
Blepharidachne	Poaceae
Bothriochloa	Poaceae
Bouteloua	Poaceae
Bromus	Poaceae
Calamagrostis	Poaceae
Cinna_1	Poaceae
Cinna_2	Poaceae
Danthonia	Poaceae
Dasyochloa	Poaceae
Deschampsia	Poaceae
Digitaria	Poaceae
Dissanthelium_plus_Poa	Poaceae
Distichlis	Poaceae
Echinochloa	Poaceae
Elymus_plus_Hordeum	Poaceae
Enneapogon	Poaceae
Eriochloa	Poaceae
Erioneuron	Poaceae
Festuca	Poaceae
Glyceria	Poaceae
Hilaria	Poaceae
Imperata	Poaceae
Koeleria	Poaceae
Leersia	Poaceae
Leptochloa_1	Poaceae
Leptochloa_2	Poaceae
Leptochloa_3	Poaceae
Leptochloa_4	Poaceae
Melica	Poaceae
Muhlenbergia	Poaceae
Munroa	Poaceae
Orcuttia_plus_Tuctoria_plus_Neostapfia	Poaceae
Panicum	Poaceae
Paspalum	Poaceae
Phalaris_1	Poaceae
Phalaris_2	Poaceae
Phleum	Poaceae
Phragmites	Poaceae
Pleuropogon	Poaceae
Puccinellia	Poaceae
Scleropogon	Poaceae
Scribneria	Poaceae
Setaria	Poaceae
Spartina	Poaceae
Sphenopholis	Poaceae
Sporobolus_plus_Eragrostis	Poaceae
Stipa_Achnatherum	Poaceae
Stipa_Hesperostipa	Poaceae
Stipa_Pappostipa	Poaceae
Stipa_Piptatheropsis	Poaceae
Stipa_Stillmannii	Poaceae
Swallenia	Poaceae
Torreyochloa	Poaceae
Tridens	Poaceae
Trisetum	Poaceae
Vahlodea	Poaceae
Aliciella	Polemoniaceae
Allophyllum	Polemoniaceae
Collomia_1	Polemoniaceae
Collomia_2	Polemoniaceae
Collomia_3	Polemoniaceae
Eriastrum	Polemoniaceae
Gilia_Arachnion	Polemoniaceae
Gilia_Gilia	Polemoniaceae
Gilia_Saltugilia	Polemoniaceae
Gymnosteris	Polemoniaceae
Ipomopsis_1	Polemoniaceae
Ipomopsis_2	Polemoniaceae
Ipomopsis_3	Polemoniaceae
Langloisia	Polemoniaceae
Lathrocasis	Polemoniaceae
Leptosiphon	Polemoniaceae
Linanthus_1	Polemoniaceae
Linanthus_2	Polemoniaceae
Loeseliastrum_1	Polemoniaceae
Loeseliastrum_2	Polemoniaceae
Navarretia_1	Polemoniaceae
Navarretia_2	Polemoniaceae
Phlox_plus_Microsteris	Polemoniaceae
Polemonium	Polemoniaceae
Saltugilia	Polemoniaceae
Polygala_1	Polygalaceae
Polygala_2	Polygalaceae
Polygala_3	Polygalaceae
Aconogonon	Polygonaceae
Bistorta	Polygonaceae
Eriogonoideae_Dedeckera_plus_	Polygonaceae
Eriogonoideae_Eriogonum_plus_	Polygonaceae
Eriogonoideae_Gilmania	Polygonaceae
Eriogonoideae_Lastarriaea	Polygonaceae
Eriogonoideae_Oxytheca_plus_	Polygonaceae
Eriogonoideae_Pterostegieae	Polygonaceae
Eriogonoideae_Sidotheca	Polygonaceae
Oxyria	Polygonaceae
Persicaria	Polygonaceae
Polygonum	Polygonaceae
Rumex	Polygonaceae
Polypodium	Polypodiaceae
Heteranthera	Pontederiaceae
Portulaca	Portulacaceae
Potamogeton_1	Potamogetonaceae
Potamogeton_2	Potamogetonaceae
Stuckenia_1	Potamogetonaceae
Stuckenia_2	Potamogetonaceae
Zannichellia	Potamogetonaceae
Anagallis	Primulaceae
Androsace_1	Primulaceae
Androsace_2	Primulaceae
Glaux	Primulaceae
Lysimachia	Primulaceae
Primula_1	Primulaceae
Primula_2	Primulaceae
Samolus	Primulaceae
Trientalis	Primulaceae
Adiantum_1	Pteridaceae
Adiantum_2	Pteridaceae
Argyrochosma	Pteridaceae
Aspidotis	Pteridaceae
Astrolepis	Pteridaceae
Cheilanthes	Pteridaceae
Cryptogramma	Pteridaceae
Notholaena	Pteridaceae
Pellaea_1	Pteridaceae
Pellaea_2	Pteridaceae
Pentagramma	Pteridaceae
Aconitum	Ranunculaceae
Actaea	Ranunculaceae
Anemone	Ranunculaceae
Aquilegia_1	Ranunculaceae
Aquilegia_2	Ranunculaceae
Caltha	Ranunculaceae
Clematis	Ranunculaceae
Coptis	Ranunculaceae
Delphinium	Ranunculaceae
Enemion	Ranunculaceae
Myosurus	Ranunculaceae
Ranunculus_1	Ranunculaceae
Ranunculus_2	Ranunculaceae
Thalictrum_1	Ranunculaceae
Thalictrum_2	Ranunculaceae
Trautvetteria	Ranunculaceae
Oligomeris	Resedaceae
Adolphia	Rhamnaceae
Ceanothus_Ceanothus	Rhamnaceae
Ceanothus_Cerastes	Rhamnaceae
Colubrina	Rhamnaceae
Condalia	Rhamnaceae
Frangula	Rhamnaceae
Rhamnus	Rhamnaceae
Ziziphus	Rhamnaceae
Acaena	Rosaceae
Adenostoma	Rosaceae
Agrimonia	Rosaceae
Amelanchier	Rosaceae
Aphanes	Rosaceae
Aruncus	Rosaceae
Cercocarpus	Rosaceae
Chamaebatia	Rosaceae
Chamaebatiaria	Rosaceae
Coleogyne	Rosaceae
Comarum	Rosaceae
Crataegus	Rosaceae
Dasiphora	Rosaceae
Drymocallis	Rosaceae
Fallugia	Rosaceae
Fragaria_1	Rosaceae
Fragaria_2	Rosaceae
Geum	Rosaceae
Heteromeles	Rosaceae
Holodiscus	Rosaceae
Horkelia_plus_Horkeliella_plus_Ivesia	Rosaceae
Luetkea	Rosaceae
Lyonothamnus	Rosaceae
Malus	Rosaceae
Neviusia	Rosaceae
Oemleria	Rosaceae
Peraphyllum	Rosaceae
Petrophytum	Rosaceae
Physocarpus	Rosaceae
Potentilla_1	Rosaceae
Potentilla_2	Rosaceae
Potentilla_3	Rosaceae
Poteridium	Rosaceae
Prunus	Rosaceae
Purshia	Rosaceae
Rosa	Rosaceae
Rubus	Rosaceae
Sanguisorba	Rosaceae
Sibbaldia	Rosaceae
Sorbus	Rosaceae
Spiraea	Rosaceae
Cephalanthus	Rubiaceae
Galium	Rubiaceae
Kelloggia	Rubiaceae
Ruppia	Ruppiaceae
Cneoridium	Rutaceae
Ptelea	Rutaceae
Thamnosma	Rutaceae
Populus_1	Salicaceae
Populus_2	Salicaceae
Salix_Salix	Salicaceae
Salix_Vetrix	Salicaceae
Azolla	Salviniaceae
Acer	Sapindaceae
Aesculus	Sapindaceae
Sarcobatus	Sarcobataceae
Darlingtonia	Sarraceniaceae
Anemopsis	Saururaceae
Bensoniella	Saxifragaceae
Bolandra	Saxifragaceae
Boykinia_1	Saxifragaceae
Boykinia_2	Saxifragaceae
Cascadia	Saxifragaceae
Chrysosplenium	Saxifragaceae
Darmera	Saxifragaceae
Hemieva	Saxifragaceae
Heuchera	Saxifragaceae
Jepsonia	Saxifragaceae
Lithophragma	Saxifragaceae
Micranthes	Saxifragaceae
Mitellastra	Saxifragaceae
Ozomelis	Saxifragaceae
Pectiantia_1	Saxifragaceae
Pectiantia_2	Saxifragaceae
Saxifraga_1	Saxifragaceae
Saxifraga_2	Saxifragaceae
Saxifragopsis	Saxifragaceae
Tellima	Saxifragaceae
Tiarella	Saxifragaceae
Tolmiea	Saxifragaceae
Scheuchzeria	Scheuchzeriaceae
Buddleja	Scrophulariaceae
Limosella	Scrophulariaceae
Scrophularia_1	Scrophulariaceae
Scrophularia_2	Scrophulariaceae
Selaginella	Selaginellaceae
Castela	Simaroubaceae
Simmondsia	Simmondsiaceae
Smilax	Smilacaceae
Chamaesaracha	Solanaceae
Datura	Solanaceae
Lycium	Solanaceae
Nicotiana_Petunioides	Solanaceae
Nicotiana_Polydicliae_plus_Trigonophyllae	Solanaceae
Oryctes	Solanaceae
Petunia	Solanaceae
Physalis	Solanaceae
Solanum_Americanum	Solanaceae
Solanum_Californian	Solanaceae
Solanum_Douglasii	Solanaceae
Staphylea	Staphyleaceae
Styrax	Styracaceae
Taxus	Taxaceae
Torreya	Taxaceae
Odontostomum	Tecophilaeaceae
Thelypteris	Thelypteridaceae
Dirca	Thymelaeaceae
Triantha	Tofieldiaceae
Sparganium_Sparganium	Typhaceae
Sparganium_Xanthosparganium	Typhaceae
Typha_1	Typhaceae
Typha_2	Typhaceae
Parietaria	Urticaceae
Urtica_plus_Hesperocnide	Urticaceae
Aloysia	Verbenaceae
Phyla	Verbenaceae
Verbena	Verbenaceae
Viola	Violaceae
Arceuthobium	Viscaceae
Phoradendron_1	Viscaceae
Phoradendron_2	Viscaceae
Vitis	Vitaceae
Woodsia	Woodsiaceae
Phyllospadix	Zosteraceae
Zostera	Zosteraceae
Fagonia	Zygophyllaceae
Kallstroemia	Zygophyllaceae
Larrea	Zygophyllaceae

## Sheet: Orders
OTU	Order
Alisma	Alismatales
Damasonium	Alismatales
Echinodorus	Alismatales
Elodea	Alismatales
Landoltia	Alismatales
Lemna_1	Alismatales
Lemna_2	Alismatales
Lysichiton	Alismatales
Najas	Alismatales
Phyllospadix	Alismatales
Potamogeton_1	Alismatales
Potamogeton_2	Alismatales
Ruppia	Alismatales
Sagittaria	Alismatales
Scheuchzeria	Alismatales
Spirodela	Alismatales
Stuckenia_1	Alismatales
Stuckenia_2	Alismatales
Triantha	Alismatales
Triglochin	Alismatales
Wolffia	Alismatales
Wolffiella	Alismatales
Zannichellia	Alismatales
Zostera	Alismatales
Angelica_plus_	Apiales
Apiastrum	Apiales
Aralia	Apiales
Berula	Apiales
Bowlesia	Apiales
Cicuta	Apiales
Conioselinum	Apiales
Daucus	Apiales
Eryngium	Apiales
Glehnia	Apiales
Heracleum	Apiales
Hydrocotyle	Apiales
Ligusticum	Apiales
Lilaeopsis	Apiales
Lomatium_plus_	Apiales
Oenanthe	Apiales
Osmorhiza	Apiales
Oxypolis	Apiales
Perideridia	Apiales
Sanicula_1	Apiales
Sanicula_2	Apiales
Sanicula_3	Apiales
Sium	Apiales
Spermolepis	Apiales
Tauschia	Apiales
Yabea	Apiales
Washingtonia	Arecales
Agave	Asparagales
Allium_acuminatum_clade	Asparagales
Allium_falcifolium_clade	Asparagales
Allium_haematochiton_clade	Asparagales
Allium_sanbornii_plus_campanulatum	Asparagales
Allium_validum_clade	Asparagales
Androstephium	Asparagales
Bloomeria_plus_Triteleia	Asparagales
Brodiaea_plus_Dichelostemma	Asparagales
Calypso	Asparagales
Camassia	Asparagales
Cephalanthera	Asparagales
Chlorogalum_1	Asparagales
Chlorogalum_2	Asparagales
Chlorogalum_3	Asparagales
Corallorhiza_1	Asparagales
Corallorhiza_2	Asparagales
Cypripedium_1	Asparagales
Cypripedium_2	Asparagales
Cypripedium_3	Asparagales
Dichelostemma_Capitatum	Asparagales
Epipactis	Asparagales
Goodyera	Asparagales
Hastingsia	Asparagales
Hesperocallis	Asparagales
Hesperoyucca	Asparagales
Iris	Asparagales
Leucocrinum	Asparagales
Listera	Asparagales
Maianthemum	Asparagales
Malaxis	Asparagales
Muilla	Asparagales
Nolina	Asparagales
Odontostomum	Asparagales
Olsynium	Asparagales
Piperia	Asparagales
Platanthera	Asparagales
Sisyrinchium	Asparagales
Spiranthes	Asparagales
Yucca_1	Asparagales
Yucca_2	Asparagales
Achillea	Asterales
Achyrachaena	Asterales
Acourtia	Asterales
Adenocaulon	Asterales
Adenophyllum	Asterales
Ageratina	Asterales
Agoseris	Asterales
Amauriopsis_plus_Hymenothrix	Asterales
Amblyopappus	Asterales
Ambrosia	Asterales
Anaphalis	Asterales
Ancistrocarphus	Asterales
Antennaria	Asterales
Arnica	Asterales
Artemisia_Abrotanum	Asterales
Artemisia_Artemisia	Asterales
Artemisia_Dracunculus	Asterales
Artemisia_Tridentatae	Asterales
Baccharis	Asterales
Bahia	Asterales
Bahiopsis	Asterales
Baileya_1	Asterales
Baileya_2	Asterales
Bebbia	Asterales
Benitoa	Asterales
Bidens	Asterales
Blennosperma	Asterales
Blepharipappus	Asterales
Blepharizonia_plus_Hemizonia	Asterales
Brickellia	Asterales
Cacaliopsis	Asterales
Calycadenia_plus_Osmadenia	Asterales
Campanula_plus_	Asterales
Campanula_Rotundifolia	Asterales
Campanula_Scabrella	Asterales
Centromadia	Asterales
Chaenactis	Asterales
Chaetadelpha	Asterales
Chaetopappa	Asterales
Chloracantha	Asterales
Chrysothamnus_plus_	Asterales
Cirsium	Asterales
Constancea	Asterales
Corethrogyne	Asterales
Crepis	Asterales
Crocidium	Asterales
Cuniculotinus	Asterales
Deinandra	Asterales
Dicoria	Asterales
Dieteria	Asterales
Dimeresia	Asterales
Downingia	Asterales
Eatonella	Asterales
Eclipta	Asterales
Encelia_1	Asterales
Encelia_2	Asterales
Enceliopsis	Asterales
Ericameria	Asterales
Erigeron	Asterales
Eriophyllum_plus_	Asterales
Eucephalus	Asterales
Euphrosyne	Asterales
Eurybia	Asterales
Euthamia	Asterales
Gamochaeta	Asterales
Geraea	Asterales
Glyptopleura	Asterales
Gnaphalium	Asterales
Grindelia	Asterales
Gutierrezia	Asterales
Hazardia	Asterales
Hecastocleis	Asterales
Helenium	Asterales
Helianthella	Asterales
Helianthus	Asterales
Heliomeris	Asterales
Hesperevax	Asterales
Heterotheca	Asterales
Hieracium	Asterales
Holocarpha	Asterales
Holozonia	Asterales
Howellia	Asterales
Hulsea	Asterales
Hymenopappus	Asterales
Hymenoxys	Asterales
Ionactis	Asterales
Isocoma	Asterales
Iva	Asterales
Jaumea	Asterales
Lactuca	Asterales
Laennecia	Asterales
Lagophylla	Asterales
Lasthenia_1	Asterales
Lasthenia_2	Asterales
Layia	Asterales
Legenere	Asterales
Leptosyne	Asterales
Lessingia	Asterales
Leucosyris	Asterales
Lobelia	Asterales
Logfia	Asterales
Luina	Asterales
Machaeranthera	Asterales
Madia_lineage	Asterales
Malacothrix_1	Asterales
Malacothrix_2	Asterales
Malperia	Asterales
Matricaria	Asterales
Menyanthes	Asterales
Micropus	Asterales
Microseris_plus_	Asterales
Monolopia	Asterales
Monoptilon	Asterales
Munzothamnus	Asterales
Nemacladus	Asterales
Nicolletia	Asterales
Nothocalais	Asterales
Oreostemma	Asterales
Orochaenactis	Asterales
Packera	Asterales
Palafoxia	Asterales
Pectis	Asterales
Pentachaeta_plus_Rigiopappus_plus_Tracyina	Asterales
Pericome	Asterales
Perityle	Asterales
Petasites	Asterales
Peucephyllum	Asterales
Phalacroseris	Asterales
Pleiacanthus	Asterales
Pleurocoronis	Asterales
Pluchea	Asterales
Porophyllum	Asterales
Porterella	Asterales
Prenanthella	Asterales
Psathyrotes	Asterales
Pseudognaphalium	Asterales
Psilocarphus	Asterales
Psilostrophe	Asterales
Pyrrocoma	Asterales
Rafinesquia	Asterales
Raillardella	Asterales
Rudbeckia	Asterales
Sanvitalia	Asterales
Saussurea	Asterales
Senecio	Asterales
Sericocarpus	Asterales
Stephanomeria	Asterales
Stylocline	Asterales
Symphyotrichum_plus_Almutaster	Asterales
Tanacetum	Asterales
Taraxacum	Asterales
Tetradymia_plus_Lepidospartum	Asterales
Tetraneuris	Asterales
Thymophylla	Asterales
Townsendia	Asterales
Trichocoronis	Asterales
Trichoptilium	Asterales
Trixis	Asterales
Venegasia	Asterales
Verbesina	Asterales
Viguiera	Asterales
Wyethia_plus_Balsamorhiza	Asterales
Xanthisma	Asterales
Xanthium	Asterales
Xylorhiza	Asterales
Cryptantha	Boraginales
Cynoglossum	Boraginales
Draperia	Boraginales
Emmenanthe	Boraginales
Eremocarya	Boraginales
Eucrypta_1	Boraginales
Eucrypta_2	Boraginales
Greeneocharis	Boraginales
Hackelia_plus_Lappula	Boraginales
Heliotropium	Boraginales
Hesperochiron	Boraginales
Howellanthus	Boraginales
Hydrophyllum	Boraginales
Johnstonella	Boraginales
Lithospermum	Boraginales
Mertensia	Boraginales
Myosotis	Boraginales
Nama_1	Boraginales
Nama_2	Boraginales
Nemophila	Boraginales
Oreocarya	Boraginales
Pectocarya_plus_Harpagonella	Boraginales
Phacelia_Baretiana	Boraginales
Phacelia_Euglypta_plus_	Boraginales
Phacelia_Eutoca_plus_Cosmantha	Boraginales
Phacelia_Glandulosae	Boraginales
Phacelia_Gymnobytha	Boraginales
Phacelia_Pachyphyllae	Boraginales
Phacelia_Phacelia	Boraginales
Phacelia_Pulchellae	Boraginales
Phacelia_Ramosissimae	Boraginales
Phacelia_Whitlavia	Boraginales
Pholisma	Boraginales
Pholistoma	Boraginales
Plagiobothrys_Allocarya_plus_	Boraginales
Plagiobothrys_Amsinckiopsis_plus_	Boraginales
Plagiobothrys_Sonnea	Boraginales
Romanzoffia	Boraginales
Tiquilia_Eddya	Boraginales
Tiquilia_Tiquilia	Boraginales
Tricardia	Boraginales
Anelsonia	Brassicales
Arabis	Brassicales
Athysanus_plus_Draba_1	Brassicales
Barbarea	Brassicales
Batis	Brassicales
Boechera_main_clade	Brassicales
Boechera_repanda_clade	Brassicales
Cardamine	Brassicales
Carsonia	Brassicales
Cleomella_pro_parte_plus_Oxystylis_plus_Wislizenia	Brassicales
Cochlearia	Brassicales
Cusickiella	Brassicales
Descurainia	Brassicales
Dithyrea	Brassicales
Draba_2	Brassicales
Erysimum	Brassicales
Floerkea	Brassicales
Halimolobos	Brassicales
Hesperidanthus	Brassicales
Idahoa	Brassicales
Koeberlinia	Brassicales
Lepidium	Brassicales
Limnanthes	Brassicales
Lyrocarpa	Brassicales
Nasturtium	Brassicales
Noccaea	Brassicales
Oligomeris	Brassicales
Peritoma_plus_	Brassicales
Phoenicaulis	Brassicales
Physaria	Brassicales
Planodes	Brassicales
Polanisia	Brassicales
Polyctenium	Brassicales
Rorippa	Brassicales
Sibara	Brassicales
Sibaropsis	Brassicales
Smelowskia	Brassicales
Streptanthella	Brassicales
Subularia	Brassicales
Thelypodeae_Caulanthus	Brassicales
Thelypodeae_Guillenia	Brassicales
Thelypodeae_Streptanthus	Brassicales
Thelypodeae_Thelypodium	Brassicales
Thysanocarpus	Brassicales
Transberingia	Brassicales
Tropidocarpum	Brassicales
Turritis	Brassicales
Abronia_plus_Tripterocalyx	Caryophyllales
Acleisanthes	Caryophyllales
Aconogonon	Caryophyllales
Allenrolfea	Caryophyllales
Allionia	Caryophyllales
Amaranthus	Caryophyllales
Anulocaulis	Caryophyllales
Aphanisma	Caryophyllales
Arenaria	Caryophyllales
Armeria	Caryophyllales
Arthrocnemum	Caryophyllales
Atriplex	Caryophyllales
Bergerocactus	Caryophyllales
Bistorta	Caryophyllales
Boerhavia_1	Caryophyllales
Boerhavia_2	Caryophyllales
Calandrinia	Caryophyllales
Calyptridium	Caryophyllales
Cardionema	Caryophyllales
Carnegiea	Caryophyllales
Cerastium	Caryophyllales
Chenopodium_3	Caryophyllales
Chenopodium_4_plus_5	Caryophyllales
Chenopodium_7	Caryophyllales
Cistanthe	Caryophyllales
Claytonia	Caryophyllales
Corispermum	Caryophyllales
Coryphantha	Caryophyllales
Cylindropuntia_plus_Grusonia	Caryophyllales
Drosera	Caryophyllales
Echinocactus_plus_Ferocactus	Caryophyllales
Echinocereus	Caryophyllales
Eremogone	Caryophyllales
Eriogonoideae_Dedeckera_plus_	Caryophyllales
Eriogonoideae_Eriogonum_plus_	Caryophyllales
Eriogonoideae_Gilmania	Caryophyllales
Eriogonoideae_Lastarriaea	Caryophyllales
Eriogonoideae_Oxytheca_plus_	Caryophyllales
Eriogonoideae_Pterostegieae	Caryophyllales
Eriogonoideae_Sidotheca	Caryophyllales
Extriplex	Caryophyllales
Frankenia	Caryophyllales
Grayia	Caryophyllales
Kochia	Caryophyllales
Krascheninnikovia	Caryophyllales
Lewisia	Caryophyllales
Limonium	Caryophyllales
Loeflingia	Caryophyllales
Mammillaria	Caryophyllales
Minuartia_plus_Sagina	Caryophyllales
Mirabilis	Caryophyllales
Moehringia	Caryophyllales
Montia	Caryophyllales
Nitrophila	Caryophyllales
Opuntia	Caryophyllales
Oxyria	Caryophyllales
Paronychia	Caryophyllales
Persicaria	Caryophyllales
Polycarpon	Caryophyllales
Polygonum	Caryophyllales
Portulaca	Caryophyllales
Pseudostellaria	Caryophyllales
Rumex	Caryophyllales
Salicornia	Caryophyllales
Sarcobatus	Caryophyllales
Sclerocactus	Caryophyllales
Scopulophila	Caryophyllales
Sesuvium	Caryophyllales
Silene_1	Caryophyllales
Silene_2	Caryophyllales
Simmondsia	Caryophyllales
Spergularia	Caryophyllales
Stellaria	Caryophyllales
Stutzia	Caryophyllales
Suaeda_1	Caryophyllales
Suaeda_2	Caryophyllales
Tidestromia	Caryophyllales
Trianthema	Caryophyllales
Achyronychia	Caryophyllales
Euonymus	Celastrales
Mortonia	Celastrales
Parnassia	Celastrales
Paxistima	Celastrales
Ceratophyllum	Ceratophyllales
Heteranthera	Commelinales
Carpenteria	Cornales
Cornus_1	Cornales
Cornus_2	Cornales
Cornus_3	Cornales
Eucnide	Cornales
Fendlerella	Cornales
Jamesia	Cornales
Mentzelia_Bartonia	Cornales
Mentzelia_Bicuspidaria	Cornales
Mentzelia_Micromentzelia	Cornales
Mentzelia_Trachyphytum	Cornales
Petalonyx	Cornales
Philadelphus	Cornales
Whipplea	Cornales
Crossosoma	Crossosomatales
Glossopetalon	Crossosomatales
Staphylea	Crossosomatales
Brandegea	Cucurbitales
Cucurbita_1	Cucurbitales
Cucurbita_2	Cucurbitales
Datisca	Cucurbitales
Marah	Cucurbitales
Callitropsis	Cupressales
Calocedrus	Cupressales
Chamaecyparis	Cupressales
Hesperocyparis_1	Cupressales
Hesperocyparis_2	Cupressales
Juniperus_1	Cupressales
Juniperus_2	Cupressales
Sequoia	Cupressales
Sequoiadendron	Cupressales
Taxus	Cupressales
Thuja	Cupressales
Torreya	Cupressales
Narthecium	Dioscoreales
Linnaea	Dipsacales
Lonicera	Dipsacales
Plectritis	Dipsacales
Sambucus	Dipsacales
Symphoricarpos	Dipsacales
Valeriana	Dipsacales
Viburnum	Dipsacales
Ephedra_1	Ephedrales
Ephedra_2	Ephedrales
Ephedra_3	Ephedrales
Equisetum_1	Equisetales
Equisetum_2	Equisetales
Aliciella	Ericales
Allophyllum	Ericales
Allotropa	Ericales
Anagallis	Ericales
Androsace_1	Ericales
Androsace_2	Ericales
Arbutus	Ericales
Arctostaphylos	Ericales
Cassiope	Ericales
Chimaphila	Ericales
Collomia_1	Ericales
Collomia_2	Ericales
Collomia_3	Ericales
Comarostaphylis	Ericales
Darlingtonia	Ericales
Empetrum	Ericales
Eriastrum	Ericales
Fouquieria	Ericales
Gaultheria	Ericales
Gilia_Arachnion	Ericales
Gilia_Gilia	Ericales
Gilia_Saltugilia	Ericales
Glaux	Ericales
Gymnosteris	Ericales
Hemitomes	Ericales
Ipomopsis_1	Ericales
Ipomopsis_2	Ericales
Ipomopsis_3	Ericales
Kalmia	Ericales
Langloisia	Ericales
Lathrocasis	Ericales
Leptosiphon	Ericales
Leucothoe	Ericales
Linanthus_1	Ericales
Linanthus_2	Ericales
Loeseliastrum_1	Ericales
Loeseliastrum_2	Ericales
Lysimachia	Ericales
Menziesia	Ericales
Moneses	Ericales
Monotropa_1	Ericales
Monotropa_2	Ericales
Navarretia_1	Ericales
Navarretia_2	Ericales
Ornithostaphylos	Ericales
Orthilia	Ericales
Phlox_plus_Microsteris	Ericales
Phyllodoce	Ericales
Pityopus	Ericales
Pleuricospora	Ericales
Polemonium	Ericales
Primula_1	Ericales
Primula_2	Ericales
Pterospora	Ericales
Pyrola	Ericales
Rhododendron	Ericales
Saltugilia	Ericales
Samolus	Ericales
Sarcodes	Ericales
Styrax	Ericales
Trientalis	Ericales
Vaccinium	Ericales
Xylococcus	Ericales
Acmispon	Fabales
Amorpha	Fabales
Astragalus_agrestis_clade	Fabales
Astragalus_canadensis_clade	Fabales
Astragalus_Neoastragalus	Fabales
Calliandra	Fabales
Cercis	Fabales
Dalea	Fabales
Glycyrrhiza	Fabales
Hoffmannseggia	Fabales
Hoita	Fabales
Hosackia	Fabales
Ladeania	Fabales
Lathyrus	Fabales
Lupinus_petioled	Fabales
Lupinus_sessile	Fabales
Marina	Fabales
Olneya	Fabales
Oxytropis	Fabales
Parkinsonia	Fabales
Pediomelum	Fabales
Peteria	Fabales
Phaseolus	Fabales
Pickeringia	Fabales
Polygala_1	Fabales
Polygala_2	Fabales
Polygala_3	Fabales
Prosopis	Fabales
Psorothamnus_1	Fabales
Psorothamnus_2	Fabales
Robinia	Fabales
Rupertia	Fabales
Senegalia	Fabales
Senna	Fabales
Sesbania	Fabales
Thermopsis	Fabales
Trifolium_1	Fabales
Trifolium_10	Fabales
Trifolium_11	Fabales
Trifolium_12	Fabales
Trifolium_2	Fabales
Trifolium_3	Fabales
Trifolium_4	Fabales
Trifolium_5	Fabales
Trifolium_6	Fabales
Trifolium_7	Fabales
Trifolium_8	Fabales
Trifolium_9	Fabales
Vicia	Fabales
Alnus_Alnobetula	Fagales
Alnus_Gymnothyrsus	Fagales
Betula	Fagales
Chrysolepis	Fagales
Corylus	Fagales
Juglans	Fagales
Morella	Fagales
Myrica	Fagales
Notholithocarpus	Fagales
Quercus_intermediate	Fagales
Quercus_red	Fagales
Quercus_white	Fagales
Garrya	Garryales
Amsonia	Gentianales
Apocynum	Gentianales
Asclepias	Gentianales
Cephalanthus	Gentianales
Cicendia	Gentianales
Comastoma	Gentianales
Cycladenia	Gentianales
Eustoma	Gentianales
Frasera	Gentianales
Funastrum	Gentianales
Galium	Gentianales
Gentiana	Gentianales
Gentianella	Gentianales
Gentianopsis	Gentianales
Kelloggia	Gentianales
Matelea	Gentianales
Swertia	Gentianales
Zeltnera	Gentianales
California	Geraniales
Erodium	Geraniales
Geranium	Geraniales
Isoetes	Isoetales
Acanthomintha	Lamiales
Agastache	Lamiales
Aloysia	Lamiales
Antirrhinum_plus_Mohavea	Lamiales
Bacopa	Lamiales
Buddleja	Lamiales
Callitriche	Lamiales
Carlowrightia	Lamiales
Castilleja_1	Lamiales
Castilleja_2	Lamiales
Castilleja_3	Lamiales
Castilleja_4	Lamiales
Chilopsis	Lamiales
Chloropyron	Lamiales
Clinopodium	Lamiales
Collinsia	Lamiales
Condea	Lamiales
Cordylanthus	Lamiales
Dicranostegia	Lamiales
Forestiera	Lamiales
Fraxinus_1	Lamiales
Fraxinus_2	Lamiales
Gambelia	Lamiales
Gratiola	Lamiales
Hedeoma	Lamiales
Hippuris	Lamiales
Holmgrenanthe	Lamiales
Justicia	Lamiales
Keckiella_1	Lamiales
Keckiella_2	Lamiales
Keckiella_3	Lamiales
Kopsiopsis	Lamiales
Lepechinia	Lamiales
Limosella	Lamiales
Lindernia	Lamiales
Lycopus	Lamiales
Maurandella	Lamiales
Menodora	Lamiales
Mentha	Lamiales
Mimulus_Diplacus	Lamiales
Mimulus_Erythranthe	Lamiales
Mimulus_Mimetanthe	Lamiales
Mimulus_Mimulus	Lamiales
Monarda	Lamiales
Monardella	Lamiales
Nothochelone	Lamiales
Nuttallanthus	Lamiales
Orobanche_Gymnocaulis	Lamiales
Orobanche_Myzorrhiza	Lamiales
Orthocarpus	Lamiales
Pedicularis	Lamiales
Penstemon	Lamiales
Phyla	Lamiales
Pinguicula	Lamiales
Plantago	Lamiales
Pogogyne	Lamiales
Poliomintha	Lamiales
Proboscidea	Lamiales
Prunella	Lamiales
Pseudorontium	Lamiales
Pycnanthemum	Lamiales
Salvia	Lamiales
Scrophularia_1	Lamiales
Scrophularia_2	Lamiales
Scutellaria	Lamiales
Stachys	Lamiales
Stemodia	Lamiales
Teucrium	Lamiales
Tonella	Lamiales
Trichostema	Lamiales
Triphysaria_1	Lamiales
Triphysaria_2	Lamiales
Utricularia	Lamiales
Verbena	Lamiales
Veronica_plus_Synthyris	Lamiales
Calycanthus	Laurales
Umbellularia	Laurales
Calochortus_Bay_Area_plus_Pacific_NW	Liliales
Calochortus_Coast_Ranges_plus_Sierra_Nevada_plus_SW_CA	Liliales
Calochortus_Great_Basin_plus_Rocky_Mountains	Liliales
Calochortus_San_Diego	Liliales
Clintonia	Liliales
Erythronium	Liliales
Fritillaria	Liliales
Lilium	Liliales
Prosartes	Liliales
Pseudotrillium	Liliales
Scoliopus	Liliales
Smilax	Liliales
Stenanthium	Liliales
Streptopus	Liliales
Toxicoscordion	Liliales
Trillium_1	Liliales
Trillium_2	Liliales
Veratrum_1	Liliales
Veratrum_2	Liliales
Xerophyllum	Liliales
Lycopodiella	Lycopodiales
Lycopodium	Lycopodiales
Acalypha	Malpighiales
Bergia	Malpighiales
Bernardia	Malpighiales
Croton	Malpighiales
Ditaxis	Malpighiales
Elatine	Malpighiales
Euphorbia_Anisophyllum	Malpighiales
Euphorbia_Helioscopia	Malpighiales
Euphorbia_Misera	Malpighiales
Euphorbia_Poinsettia	Malpighiales
Euphorbia_Tithyanus	Malpighiales
Hesperolinon_plus_	Malpighiales
Hypericum	Malpighiales
Populus_1	Malpighiales
Populus_2	Malpighiales
Salix_Salix	Malpighiales
Salix_Vetrix	Malpighiales
Stillingia	Malpighiales
Tetracoccus	Malpighiales
Tragia	Malpighiales
Viola	Malpighiales
Abutilon	Malvales
Ayenia	Malvales
Crocanthemum	Malvales
Dirca	Malvales
Eremalche_1	Malvales
Eremalche_2	Malvales
Fremontodendron	Malvales
Herissantia	Malvales
Hibiscus	Malvales
Horsfordia	Malvales
Iliamna_2	Malvales
Malacothamnus	Malvales
Malva	Malvales
Malvella	Malvales
Sidalcea	Malvales
Sphaeralcea	Malvales
Ammannia	Myrtales
Camissonia	Myrtales
Camissoniopsis	Myrtales
Chamerion	Myrtales
Chylismia	Myrtales
Chylismiella	Myrtales
Circaea	Myrtales
Clarkia_Eucharidium	Myrtales
Clarkia_Fibula	Myrtales
Clarkia_Myxocarpa	Myrtales
Clarkia_Rhodanthos	Myrtales
Clarkia_Sympherica_plus_Godetia_plus_Phaeostoma	Myrtales
Epilobium_Epilobium	Myrtales
Epilobium_xerophytic	Myrtales
Eremothera	Myrtales
Eulobus	Myrtales
Gayophytum	Myrtales
Ludwigia	Myrtales
Lythrum	Myrtales
Neoholmgrenia	Myrtales
Oenothera	Myrtales
Rotala	Myrtales
Taraxia_1	Myrtales
Taraxia_2	Myrtales
Tetrapteron	Myrtales
Brasenia	Nymphaeales
Nuphar	Nymphaeales
Botrychium	Ophioglossales
Botrypus	Ophioglossales
Ophioglossum	Ophioglossales
Sceptridium	Ophioglossales
Oxalis	Oxalidales
Abies_1	Pinales
Abies_2	Pinales
Abies_3	Pinales
Picea_1	Pinales
Picea_2	Pinales
Pinus_Attenuatae	Pinales
Pinus_Balfournianae	Pinales
Pinus_Cembroides	Pinales
Pinus_Contortae	Pinales
Pinus_Ponderosae	Pinales
Pinus_Strobus	Pinales
Pseudotsuga	Pinales
Tsuga	Pinales
Anemopsis	Piperales
Aristolochia	Piperales
Asarum	Piperales
Agrostis	Poales
Alopecurus	Poales
Amphiscirpus	Poales
Andropogon	Poales
Anthoxanthum	Poales
Aristida	Poales
Beckmannia	Poales
Blepharidachne	Poales
Bolboschoenus	Poales
Bothriochloa	Poales
Bouteloua	Poales
Bromus	Poales
Bulbostylis	Poales
Calamagrostis	Poales
Calliscirpus	Poales
Carex_plus_Kobresia	Poales
Cinna_1	Poales
Cinna_2	Poales
Cladium	Poales
Cyperus_plus_Lipocarpha	Poales
Danthonia	Poales
Dasyochloa	Poales
Deschampsia	Poales
Digitaria	Poales
Dissanthelium_plus_Poa	Poales
Distichlis	Poales
Dulichium	Poales
Echinochloa	Poales
Eleocharis_1	Poales
Eleocharis_2	Poales
Elymus_plus_Hordeum	Poales
Enneapogon	Poales
Eriochloa	Poales
Erioneuron	Poales
Eriophorum	Poales
Festuca	Poales
Fimbristylis	Poales
Glyceria	Poales
Hilaria	Poales
Imperata	Poales
Isolepis	Poales
Juncus	Poales
Koeleria	Poales
Leersia	Poales
Leptochloa_1	Poales
Leptochloa_2	Poales
Leptochloa_3	Poales
Leptochloa_4	Poales
Luzula	Poales
Melica	Poales
Muhlenbergia	Poales
Munroa	Poales
Orcuttia_plus_Tuctoria_plus_Neostapfia	Poales
Panicum	Poales
Paspalum	Poales
Phalaris_1	Poales
Phalaris_2	Poales
Phleum	Poales
Phragmites	Poales
Pleuropogon	Poales
Puccinellia	Poales
Rhynchospora	Poales
Schoenoplectus	Poales
Schoenus	Poales
Scirpus	Poales
Scleropogon	Poales
Scribneria	Poales
Setaria	Poales
Sparganium_Sparganium	Poales
Sparganium_Xanthosparganium	Poales
Spartina	Poales
Sphenopholis	Poales
Sporobolus_plus_Eragrostis	Poales
Stipa_Achnatherum	Poales
Stipa_Hesperostipa	Poales
Stipa_Pappostipa	Poales
Stipa_Piptatheropsis	Poales
Stipa_Stillmannii	Poales
Swallenia	Poales
Torreyochloa	Poales
Trichophorum	Poales
Tridens	Poales
Trisetum	Poales
Typha_1	Poales
Typha_2	Poales
Vahlodea	Poales
Adiantum_1	Polypodiales
Adiantum_2	Polypodiales
Argyrochosma	Polypodiales
Aspidotis	Polypodiales
Asplenium	Polypodiales
Astrolepis	Polypodiales
Athyrium	Polypodiales
Blechnum	Polypodiales
Cheilanthes	Polypodiales
Cryptogramma	Polypodiales
Cystopteris	Polypodiales
Dryopteris_1	Polypodiales
Dryopteris_2	Polypodiales
Notholaena	Polypodiales
Pellaea_1	Polypodiales
Pellaea_2	Polypodiales
Pentagramma	Polypodiales
Polypodium	Polypodiales
Polystichum	Polypodiales
Pteridium	Polypodiales
Thelypteris	Polypodiales
Woodsia	Polypodiales
Woodwardia	Polypodiales
Platanus	Proteales
Achlys	Ranunculales
Aconitum	Ranunculales
Actaea	Ranunculales
Anemone	Ranunculales
Aquilegia_1	Ranunculales
Aquilegia_2	Ranunculales
Arctomecon	Ranunculales
Argemone	Ranunculales
Berberis_1	Ranunculales
Berberis_2	Ranunculales
Berberis_3	Ranunculales
Caltha	Ranunculales
Canbya	Ranunculales
Clematis	Ranunculales
Coptis	Ranunculales
Corydalis	Ranunculales
Delphinium	Ranunculales
Dendromecon	Ranunculales
Dicentra	Ranunculales
Ehrendorferia	Ranunculales
Enemion	Ranunculales
Eschscholzia	Ranunculales
Hesperomecon	Ranunculales
Meconella	Ranunculales
Myosurus	Ranunculales
Papaver	Ranunculales
Platystemon	Ranunculales
Ranunculus_1	Ranunculales
Ranunculus_2	Ranunculales
Romneya	Ranunculales
Thalictrum_1	Ranunculales
Thalictrum_2	Ranunculales
Trautvetteria	Ranunculales
Vancouveria	Ranunculales
Acaena	Rosales
Adenostoma	Rosales
Adolphia	Rosales
Agrimonia	Rosales
Amelanchier	Rosales
Aphanes	Rosales
Aruncus	Rosales
Ceanothus_Ceanothus	Rosales
Ceanothus_Cerastes	Rosales
Celtis	Rosales
Cercocarpus	Rosales
Chamaebatia	Rosales
Chamaebatiaria	Rosales
Coleogyne	Rosales
Colubrina	Rosales
Comarum	Rosales
Condalia	Rosales
Crataegus	Rosales
Dasiphora	Rosales
Drymocallis	Rosales
Fallugia	Rosales
Fragaria_1	Rosales
Fragaria_2	Rosales
Frangula	Rosales
Geum	Rosales
Heteromeles	Rosales
Holodiscus	Rosales
Horkelia_plus_Horkeliella_plus_Ivesia	Rosales
Luetkea	Rosales
Lyonothamnus	Rosales
Malus	Rosales
Neviusia	Rosales
Oemleria	Rosales
Parietaria	Rosales
Peraphyllum	Rosales
Petrophytum	Rosales
Physocarpus	Rosales
Potentilla_1	Rosales
Potentilla_2	Rosales
Potentilla_3	Rosales
Poteridium	Rosales
Prunus	Rosales
Purshia	Rosales
Rhamnus	Rosales
Rosa	Rosales
Rubus	Rosales
Sanguisorba	Rosales
Shepherdia	Rosales
Sibbaldia	Rosales
Sorbus	Rosales
Spiraea	Rosales
Urtica_plus_Hesperocnide	Rosales
Ziziphus	Rosales
Azolla	Salviniales
Marsilea	Salviniales
Pilularia	Salviniales
Arceuthobium	Santalales
Comandra	Santalales
Phoradendron_1	Santalales
Phoradendron_2	Santalales
Acer	Sapindales
Aesculus	Sapindales
Bursera	Sapindales
Castela	Sapindales
Cneoridium	Sapindales
Malosma	Sapindales
Ptelea	Sapindales
Rhus_1	Sapindales
Rhus_2	Sapindales
Thamnosma	Sapindales
Toxicodendron	Sapindales
Bensoniella	Saxifragales
Bolandra	Saxifragales
Boykinia_1	Saxifragales
Boykinia_2	Saxifragales
Cascadia	Saxifragales
Chrysosplenium	Saxifragales
Crassula	Saxifragales
Darmera	Saxifragales
Dudleya	Saxifragales
Hemieva	Saxifragales
Heuchera	Saxifragales
Jepsonia	Saxifragales
Lithophragma	Saxifragales
Micranthes	Saxifragales
Mitellastra	Saxifragales
Myriophyllum	Saxifragales
Ozomelis	Saxifragales
Paeonia	Saxifragales
Pectiantia_1	Saxifragales
Pectiantia_2	Saxifragales
Rhodiola	Saxifragales
Ribes_Calobotrya	Saxifragales
Ribes_Coreosma	Saxifragales
Ribes_Grossularia	Saxifragales
Ribes_Grossularioides	Saxifragales
Ribes_Heritiera	Saxifragales
Ribes_Symphocalyx	Saxifragales
Ribes_Viburnifolium	Saxifragales
Saxifraga_1	Saxifragales
Saxifraga_2	Saxifragales
Saxifragopsis	Saxifragales
Sedella	Saxifragales
Sedum	Saxifragales
Tellima	Saxifragales
Tiarella	Saxifragales
Tolmiea	Saxifragales
Selaginella	Selaginellales
Calystegia	Solanales
Chamaesaracha	Solanales
Convolvulus	Solanales
Cressa	Solanales
Cuscuta_1	Solanales
Cuscuta_2	Solanales
Datura	Solanales
Dichondra	Solanales
Lycium	Solanales
Nicotiana_Petunioides	Solanales
Nicotiana_Polydicliae_plus_Trigonophyllae	Solanales
Oryctes	Solanales
Petunia	Solanales
Physalis	Solanales
Solanum_Americanum	Solanales
Solanum_Californian	Solanales
Solanum_Douglasii	Solanales
Vitis	Vitales
Fagonia	Zygophyllales
Kallstroemia	Zygophyllales
Krameria	Zygophyllales
Larrea	Zygophyllales
Pilostyles

## Sheet: Higher groups
Vascular_plants	Minimum age = 421 Ma, corresponding to upper boundary of the Ludlow epoch in the Silurian	Everything	Magallon et al 2013					constrain taxon=Vascular_plants min_age=
Lycopods	Minimum age = 385 Ma, corresponding to the upper boundary of the Middle Devonian.	Isoetes, Selaginallea, Lycopodiella	Magallon et al 2013					constrain taxon=Lycopods min_age=
Euphyllophytes	Minimum age = 398 Ma, corresponding to the upper boundary of the Lower Devonian (Emsian).	Ophioglosaceae onwards	Magallon et al 2013					constrain taxon=Euphyllophytes min_age=
Ferns	Minimum age = 385 Ma, corresponding to the upper boundary of the Middle Devonian (Givetian).	Equisetum to Woodwardia	Magallon et al 2013					constrain taxon=Ferns min_age=
Polypodiophytes	Minimum age = 251 Ma, corresponding to the upper boundary of the Permian.	Cryptogamma to Woodwardia	Magallon et al 2013					constrain taxon=Polypodiophytes min_age=
Seed_plants	Minimum age = 318 Ma, corresponding approximately to the upper boundary of the Lower Carboniferous.	Ephedra to Holocarpha	Magallon et al 2013					constrain taxon=Seed_plants min_age=
Conifer	Minimum age = 306 Ma, corresponding to the upper boundary of the Middle Pennsilvanian.	Ephedra to Pinus Balfourianae	Magallon et al 2013					constrain taxon=Conifer min_age=
Pinaceae	Minimum age = 155 Ma, corresponding to the lower third of the Upper Jurassic.	Pinaceae	Magallon et al 2013					constrain taxon=Pinaceae min_age=
Taxaceae	Minimum age = 176 Ma, corresponding to the upper boundary of the Lower Jurassic.	Taxus to Hesperocyparis	Magallon et al 2013					constrain taxon=Taxaceae min_age=
Angiosperms	Minimum age = 136 Ma, corresponding to the boundary between the Valanginian and the Hauterivian.	Nuphar to Holocarpha	Magallon et al 2013					constrain taxon=Angiosperms min_age=
Eudicotyledoneae	125 Ma, corresponding to the Barremian-Aptian boundary is here assigned as a minimum age to the eudicot stem node in the penalized likelihood analysis,		Magallon et al 2013					constrain taxon=Eudicotyledoneae min_age=
Monocotyledoneae	Aptian in age, hence, its upper boundary, corresponding to 112 Ma, was implemented as a minimum age in the penalized likelihood analysis,		Magallon et al 2013					constrain taxon=Monocotyledoneae min_age=
								constrain taxon= min_age=
								constrain taxon= min_age=
								constrain taxon= min_age=
Rosaceae	48.6 Ma, corresponding to the upper boundary of the Early Eocene (Ypresian), is implemented as a minimum age in the penalized likelihood		Magallon et al 2015					constrain taxon=Rosaceae min_age=
Lamiaceae	28.4 Ma, corresponding to the upper boundary of the Early Oligocene, is implemented as a minimum age in the penalized likelihood analysis,		Magallon et al 2015					constrain taxon=Lamiaceae min_age=
Sapindaceae	55.8 Ma, corresponding to the upper boundary of the Paleocene, is implemented as a minimum age in the penalized likelihood analysis,		Magallon et al 2015					constrain taxon=Sapindaceae min_age=
Stem_Group_Asteraceae	47.6 Ma, corresponding to the age assigned to the fossil-bearing sediments on the basis of radiometric dating, is implemented as a minimum age in the penalized likelihood analysis,		Magallon et al 2015					constrain taxon=Stem_Group_Asteraceae min_age=
Berberidaceae	33.9 Ma., corresponding to the upper boundray of the Eocene, is implemented as a minimum age in the penalized likelihood analysis,		Magallon et al 2015					constrain taxon=Berberidaceae min_age=
Rutaceae	65.5 Ma, corresponding to the upper boundary of the Maastrichtian, is implemented as a minimum age in the penalized likelihood analysis,		Magallon et al 2015					constrain taxon=Rutaceae min_age=
Stem_Group_Fabaceae	55.8 Ma, corresponding to the upper boundary of the Paleocene, is implemented as a minimum age in the penalized likelihood analysis,		Magallon et al 2015					constrain taxon=Stem_Group_Fabaceae min_age=
Ranunculaceae	55.8 Ma, corresponding to the upper boundary of the Paleocene, is implemented as a minimum age in the penalized likelihood analysis		Magallon et al 2015					constrain taxon=Ranunculaceae min_age=
Polygonaceae	65.5 Ma, corresponding to the upper boundary of the Maastrichtian, is implemented as a minimum age in the penalized likelihood analysis,		Magallon et al 2015					constrain taxon=Polygonaceae min_age=
Rhamnaceae	48.6 Ma, corresponding to the upper boundary of the early Eocene (Ypresian), is implemented as a minimum age in the penalized likelihood analysis,		Magallon et al 2015					constrain taxon=Rhamnaceae min_age=
Stem_Group_Poaceae	55.8 Ma, the age of the upper boundary of the Paleocene is implemented as a minimum age in the penalized likelihood analysis,		Magallon et al 2015					constrain taxon=Stem_Group_Poaceae min_age=
Polemoniaceae	37.2 Ma, corresponding to the upper boundary of the Middle Eocene, is implemented as a minimum age in the penalized likelihood analysis,		Magallon et al 2015					constrain taxon=Polemoniaceae min_age=
Alismataceae	68 Ma was implemented as a minimum age in the penalized likelihood analysis,		Magallon et al 2015					constrain taxon=Alismataceae min_age=
Stem_Group_Betulaceae	83.5 Ma, corresponding to the upper boundary of the Santonian, is implemented as a minimum age in the penalized likelihood analysis,		Magallon et al 2015					constrain taxon=Stem_Group_Betulaceae min_age=
Lythraceae	70.6 Ma, corresponding to the upper boundary of the Campanian, is implemented as a minimum age in the penalized likelihood analysis,		Magallon et al 2015					constrain taxon=Lythraceae min_age=
Stem_Group_Juncaceae_plus_Cyperaceae	37.2 Ma, corresponding to the uppermost limit of the Middle Eocene, was implemented as a minimum age in the penalized likelihood analysis,		Magallon et al 2015					constrain taxon=Stem_Group_Juncaceae_plus_Cyperaceae min_age=
Stem_Group_Apocynaceae	37.2 Ma, corresponding to the upper boundary of the Middle Eocene, is implemented as a minimum age in the penalized likelihood analysis,		Magallon et al 2015					constrain taxon=Stem_Group_Apocynaceae min_age=
Brassicaceae	23.03 Ma, corresponding to the upper boundary of the Oligocene, is implemented as a minimum age in the penalized likelihood analysis,		Magallon et al 2015					constrain taxon=Brassicaceae min_age=
Stem_Group_Apiaceae	37.2 Ma, corresponding to the upper boundary of the Middle Eocene, is implemented as a minimum age in the penalized likelihood analysis		Magallon et al 2015					constrain taxon=Stem_Group_Apiaceae min_age=
Plantaginaceae	5.33 Ma, corresponding to the upper boundary of the Miocene, is implemented as a minimum age in the penalized likelihood analysis,		Magallon et al 2015					constrain taxon=Plantaginaceae min_age=
Caryophyllaceae	33.9 Ma, corresponding to the upper boundary of the Eocene, is implemented as a minimum age in the penalized likelihood analysis,		Magallon et al 2015					constrain taxon=Caryophyllaceae min_age=
Stem_Group_Cucurbitaceae	48.6 Ma, corresponding to the upper boundary of the Ypresian (Lower Eocene) is implemented as a minimum age in the penalized likelihood analysis,		Magallon et al 2015					constrain taxon=Stem_Group_Cucurbitaceae min_age=
Stem_Group_Calycanthaceae	104 Ma, corresponding to the lower 2/3 of the Albian, was implemented as a minimum age in the penalized likelihood analysis,		Magallon et al 2015					constrain taxon=Stem_Group_Calycanthaceae min_age=
Campanulaceae	5.33 Ma, corresponding to the upper boundary of the Miocene, is implemented as a minimum age in the penalized likelihood analysis,		Magallon et al 2015					constrain taxon=Campanulaceae min_age=
Acanthaceae	28.4 Ma, corresponding to the upper boundary of the Early Oligocene, is implemented as a minimum age in the penalized likelihood analysis,		Magallon et al 2015					constrain taxon=Acanthaceae min_age=
Stem_Group_Hydrangeaceae	89.3 Ma, corresponding to the upper boundary of the Turonian, is implemented as a minimum age in the penalized likelihood analysis,		Magallon et al 2015					constrain taxon=Stem_Group_Hydrangeaceae min_age=
Rubiaceae	37.2 Ma, corresponding to the upper boundary of the Middle Eocene, is implemented as a minimum age in the penalized likelihood analysis		Magallon et al 2015					constrain taxon=Rubiaceae min_age=
Stem_Group_Solanaceae	33.9 Ma, corresponding to the upper boundary of the Eocene, is implemented as a minimum age in the penalized likelihood analysis,		Magallon et al 2015					constrain taxon=Stem_Group_Solanaceae min_age=
Fagaceae	37.2 Ma, corresponding to the upper boundary of the Middle Eocene, is implemented as a minimum age in the penalized likelihood analysis,		Magallon et al 2015					constrain taxon=Fagaceae min_age=
Gentianaceae	33.9 Ma, corresponding to the upper boundary of the Eocene, is implemented as a minimum age in the penalized likelihood analysis,		Magallon et al 2015					constrain taxon=Gentianaceae min_age=
Celastraceae	37.2 Ma, corresponding to the upper boundary of the Middle Eocene, is implemented as a minimum age in the penalized likelihood analysis,		Magallon et al 2015					constrain taxon=Celastraceae min_age=
Zygophyllaceae_plus_Karmeriaceae	23.03 Ma, corresponding to the upper boundary of the Oligocene, is implemented as a minimum age in the penalized likelihood analysis,		Magallon et al 2015					constrain taxon=Zygophyllaceae_plus_Karmeriaceae min_age=
Oleaceae	5.33 Ma, corresponding to the upper boundary of the Miocene, is implemented as a minimum age in the penalized likelihood analysis,		Magallon et al 2015					constrain taxon=Oleaceae min_age=
Anacardiaceae_plus_Burseraceae	48.6 Ma, corresponding to the upper boundary of the Ypresian, is implemented as a minimum age in the penalized likelihood analysis,		Magallon et al 2015					constrain taxon=Anacardiaceae_plus_Burseraceae min_age=
Polygalaceae	55.8 Ma, corresponding to the upper boundary of the Paleocene, is implemented as a minimum age in the penalized likelihood analysis,		Magallon et al 2015					constrain taxon=Polygalaceae min_age=
Salix_plus_Populus	37.2 Ma, corresponding to the upper boundary of the Middle Eocene, is implemented as a minimum age in the penalized likelihood analysis,		Magallon et al 2015					constrain taxon=Salix_plus_Populus min_age=
Malvales	37.2 Ma, corresponding to the upper boundary of the Middle Eocene (Bartonian), is implemented as a minimum age in the penalized likelihood analysis,		Magallon et al 2015					constrain taxon=Malvales min_age=
Rosales	48.6 Ma, corresponding to the upper boundary of the Early Eocene (Ypresian), is implemented as a minimum age in the penalized likelihood analysis,		Magallon et al 2015					constrain taxon=Rosales min_age=
Ranunculales	112 Ma, corresponding to the upper boundary of the Aptian, was implemented as a minimum age in the penalized likelihood analysis,		Magallon et al 2015					constrain taxon=Ranunculales min_age=
Ericales	89.3 Ma, corresponding to the upper boundary of the Turonian, is implemented as a minimum age in the penalized likelihood analysis,		Magallon et al 2015					constrain taxon=Ericales min_age=
Stem_Group_Fagales	87.5 Ma, corresponding to the upper limit of the lower half of the Coniacian, is implemented as a minimum age in the penalized likelihood analysis,		Magallon et al 2015					constrain taxon=Stem_Group_Fagales min_age=
Stem_Group_Brassicales	89.3 Ma, corresponding to the upper boundary of the Turonian, is implemented as a minimum age in the penalized likelihood analysis,		Magallon et al 2015					constrain taxon=Stem_Group_Brassicales min_age=
Santalales	70.6 Ma is implemented as a minimum age in the penalized likelihood analysis,		Magallon et al 2015					constrain taxon=Santalales min_age=

## Sheet: Calibration groups
mrca Vascular_plants	mrca Lycopods	mrca Euphyllophytes	mrca Ferns	mrca Polypodiophytes	mrca Seed_plants	mrca Conifer	mrca Pinaceae	mrca Taxaceae	mrca Angiosperms	mrca Eudicotyledoneae	mrca Monocotyledoneae				mrca Rosaceae	mrca Lamiaceae	mrca Sapindaceae	mrca Stem_Group_Asteraceae	mrca Berberidaceae	mrca Rutaceae	mrca Stem_Group_Fabaceae	mrca Ranunculaceae	mrca Polygonaceae	mrca Rhamnaceae	mrca Stem_Group_Poaceae	mrca Polemoniaceae	mrca Alismataceae	mrca Stem_Group_Betulaceae	mrca Lythraceae	mrca Stem_Group_Juncaceae_plus_Cyperaceae	mrca Stem_Group_Apocynaceae	mrca Brassicaceae	mrca Stem_Group_Apiaceae	mrca Plantaginaceae	mrca Caryophyllaceae	mrca Stem_Group_Cucurbitaceae	mrca Stem_Group_Calycanthaceae	mrca Campanulaceae	mrca Acanthaceae	mrca Stem_Group_Hydrangeaceae	mrca Rubiaceae	mrca Stem_Group_Solanaceae	mrca Fagaceae	mrca Gentianaceae	mrca Celastraceae	mrca Zygophyllaceae_plus_Krameriaceae	mrca Oleaceae	mrca Anacardiaceae_plus_Burseraceae	mrca Polygalaceae
Abies_1	Isoetes	Equisetum_1	Equisetum_1	Cryptogramma	Ephedra_2	Ephedra_2	Abies_1	Taxus	Nuphar	Platanus	Triantha				Acaena	Acanthomintha	Acer	Achillea	Achlys	Cneoridium	Acmispon	Aconitum	Aconogonon	Adolphia	Agrostis	Aliciella	Alisma	Alnus_Alnobetula	Ammannia	Juncus	Amsonia	Anelsonia	Angelica_plus_	Antirrhinum_plus_Mohavea	Arenaria	Brandegea	Calycanthus	Campanula_plus_	Carlowrightia	Carpenteria	Cephalanthus	Chamaesaracha	Chrysolepis	Cicendia	Euonymus	Fagonia	Forestiera	Malosma	Polygala_1
Abies_2	Selaginella	Equisetum_2	Equisetum_2	Adiantum_1	Ephedra_1	Ephedra_1	Abies_2	Torreya	Brasenia	Ehrendorferia	Lysichiton				Adenostoma	Agastache	Aesculus	Achyrachaena	Berberis_1	Ptelea	Amorpha	Actaea	Bistorta	Ceanothus_Ceanothus	Alopecurus	Allophyllum	Damasonium	Alnus_Gymnothyrsus	Lythrum	Luzula	Apocynum	Arabis	Apiastrum	Bacopa	Cardionema	Cucurbita_1	Umbellularia	Campanula_Rotundifolia	Justicia	Fendlerella	Galium	Datura	Notholithocarpus	Comastoma	Mortonia	Kallstroemia	Fraxinus_1	Rhus_1	Polygala_2
Abies_3	Lycopodium	Ophioglossum	Ophioglossum	Adiantum_2	Ephedra_3	Ephedra_3	Abies_3		Ceratophyllum	Dicentra	Spirodela				Agrimonia	Clinopodium		Acourtia	Berberis_2	Thamnosma	Astragalus_agrestis_clade	Anemone	Eriogonoideae_Dedeckera_plus_	Ceanothus_Cerastes	Andropogon	Collomia_1	Echinodorus	Betula	Rotala	Amphiscirpus	Asclepias	Athysanus_plus_Draba_1	Berula	Callitriche	Cerastium	Cucurbita_2		Campanula_Scabrella		Jamesia	Kelloggia	Lycium	Quercus_intermediate	Eustoma	Parnassia	Larrea	Fraxinus_2	Rhus_2	Polygala_3
Abronia_plus_Tripterocalyx	Lycopodiella	Botrypus	Botrypus	Notholaena	Taxus	Taxus	Picea_1		Triantha	Corydalis	Landoltia				Amelanchier	Condea		Adenocaulon	Berberis_3		Astragalus_canadensis_clade	Aquilegia_1	Eriogonoideae_Eriogonum_plus_	Colubrina	Anthoxanthum	Collomia_2	Sagittaria	Corylus		Bolboschoenus	Cycladenia	Barbarea	Bowlesia	Collinsia	Eremogone	Marah		Downingia		Philadelphus		Nicotiana_Petunioides	Quercus_red	Frasera	Paxistima	Krameria	Menodora	Toxicodendron
Abutilon		Sceptridium	Sceptridium	Pentagramma	Torreya	Torreya	Picea_2		Lysichiton	Dendromecon	Lemna_1				Aphanes	Hedeoma		Adenophyllum	Vancouveria		Astragalus_Neoastragalus	Aquilegia_2	Eriogonoideae_Gilmania	Condalia	Aristida	Collomia_3		Juglans		Bulbostylis	Funastrum	Boechera_main_clade	Cicuta	Gambelia	Loeflingia	Datisca		Howellia		Whipplea		Nicotiana_Polydicliae_plus_Trigonophyllae	Quercus_white	Gentiana				Bursera
Acaena		Botrychium	Botrychium	Aspidotis	Sequoiadendron	Sequoiadendron	Pinus_Attenuatae		Spirodela	Eschscholzia	Lemna_2				Aruncus	Lepechinia		Ageratina			Calliandra	Caltha	Eriogonoideae_Lastarriaea	Frangula	Beckmannia	Eriastrum				Calliscirpus	Matelea	Boechera_repanda_clade	Conioselinum	Gratiola	Minuartia_plus_Sagina	Pilostyles		Legenere		Eucnide		Oryctes		Gentianella
Acalypha		Azolla	Azolla	Cheilanthes	Sequoia	Sequoia	Pinus_Balfournianae		Landoltia	Papaver	Wolffia				Cercocarpus	Lycopus		Agoseris			Cercis	Clematis	Eriogonoideae_Oxytheca_plus_	Rhamnus	Blepharidachne	Gilia_Arachnion				Carex_plus_Kobresia	Cicendia	Cardamine	Daucus	Hippuris	Moehringia			Lobelia		Mentzelia_Bartonia		Petunia		Gentianopsis
Acanthomintha		Pilularia	Pilularia	Pellaea_1	Thuja	Thuja	Pinus_Cembroides		Lemna_1	Arctomecon	Wolffiella				Chamaebatia	Mentha		Amauriopsis_plus_Hymenothrix			Dalea	Coptis	Eriogonoideae_Pterostegieae	Ziziphus	Bothriochloa	Gilia_Gilia				Cladium	Comastoma	Cochlearia	Eryngium	Holmgrenanthe	Paronychia			Nemacladus		Mentzelia_Bicuspidaria		Physalis		Swertia
Acer		Marsilea	Marsilea	Astrolepis	Chamaecyparis	Chamaecyparis	Pinus_Contortae		Lemna_2	Argemone	Najas				Chamaebatiaria	Monarda		Amblyopappus			Glycyrrhiza	Delphinium	Eriogonoideae_Sidotheca		Bouteloua	Gilia_Saltugilia				Cyperus_plus_Lipocarpha	Eustoma	Cusickiella	Glehnia	Keckiella_1	Polycarpon			Porterella		Mentzelia_Micromentzelia		Solanum_Americanum		Zeltnera
Achillea		Cryptogramma	Cryptogramma	Argyrochosma	Calocedrus	Calocedrus	Pinus_Ponderosae		Wolffia	Romneya	Elodea				Coleogyne	Monardella		Ambrosia			Hoffmannseggia	Enemion	Oxyria		Bromus	Gymnosteris				Dulichium	Frasera	Descurainia	Heracleum	Keckiella_2	Pseudostellaria					Mentzelia_Trachyphytum		Solanum_Californian
Achlys		Adiantum_1	Adiantum_1	Pellaea_2	Juniperus_2	Juniperus_2	Pinus_Strobus		Wolffiella	Canbya	Alisma				Comarum	Pogogyne		Anaphalis			Hoita	Myosurus	Persicaria		Calamagrostis	Ipomopsis_1				Eleocharis_1	Gentiana	Dithyrea	Ligusticum	Keckiella_3	Scopulophila					Petalonyx		Solanum_Douglasii
Achyrachaena		Adiantum_2	Adiantum_2	Pteridium	Juniperus_1	Juniperus_1	Pseudotsuga		Najas	Meconella	Damasonium				Crataegus	Poliomintha		Ancistrocarphus			Hosackia	Ranunculus_1	Polygonum		Cinna_1	Ipomopsis_2				Eleocharis_2	Gentianella	Draba_2	Lilaeopsis	Maurandella	Silene_1							Calystegia
Achyronychia		Notholaena	Notholaena	Polypodium	Callitropsis	Callitropsis	Tsuga		Elodea	Platystemon	Sagittaria				Dasiphora	Prunella		Antennaria			Ladeania	Ranunculus_2	Rumex		Cinna_2	Ipomopsis_3				Eriophorum	Gentianopsis	Erysimum	Lomatium_plus_	Nothochelone	Silene_2							Convolvulus
Acleisanthes		Pentagramma	Pentagramma	Polystichum	Hesperocyparis_2	Hesperocyparis_2			Alisma	Hesperomecon	Echinodorus				Drymocallis	Pycnanthemum		Arnica			Lathyrus	Thalictrum_1			Danthonia	Langloisia				Fimbristylis	Swertia	Halimolobos	Oenanthe	Nuttallanthus	Spergularia							Cressa
Acmispon		Aspidotis	Aspidotis	Dryopteris_1	Hesperocyparis_1	Hesperocyparis_1			Damasonium	Vancouveria	Scheuchzeria				Fallugia	Salvia		Artemisia_Abrotanum			Lupinus_petioled	Thalictrum_2			Dasyochloa	Lathrocasis				Isolepis	Zeltnera	Hesperidanthus	Osmorhiza	Penstemon	Stellaria							Cuscuta_1
Aconitum		Cheilanthes	Cheilanthes	Dryopteris_2	Tsuga	Tsuga			Sagittaria	Achlys	Triglochin				Fragaria_1	Scutellaria		Artemisia_Artemisia			Lupinus_sessile	Trautvetteria			Deschampsia	Leptosiphon				Rhynchospora		Idahoa	Oxypolis	Plantago	Achyronychia							Cuscuta_2
Aconogonon		Pellaea_1	Pellaea_1	Thelypteris	Abies_1	Abies_1			Echinodorus	Berberis_2	Ruppia				Fragaria_2	Stachys		Artemisia_Dracunculus			Marina				Digitaria	Linanthus_1				Schoenoplectus		Lepidium	Perideridia	Pseudorontium								Dichondra
Acourtia		Astrolepis	Astrolepis	Asplenium	Abies_3	Abies_3			Scheuchzeria	Berberis_3	Zostera				Geum	Teucrium		Artemisia_Tridentatae			Olneya				Dissanthelium_plus_Poa	Linanthus_2				Schoenus		Lyrocarpa	Sanicula_1	Stemodia
Actaea		Argyrochosma	Argyrochosma	Cystopteris	Abies_2	Abies_2			Triglochin	Berberis_1	Phyllospadix				Heteromeles	Trichostema		Baccharis			Oxytropis				Distichlis	Loeseliastrum_1				Scirpus		Nasturtium	Sanicula_2	Tonella
Adenocaulon		Pellaea_2	Pellaea_2	Woodsia	Pseudotsuga	Pseudotsuga			Ruppia	Coptis	Potamogeton_1				Holodiscus			Bahia			Parkinsonia				Echinochloa	Loeseliastrum_2				Trichophorum		Noccaea	Sanicula_3	Veronica_plus_Synthyris
Adenophyllum		Pteridium	Pteridium	Athyrium	Picea_1	Picea_1			Zostera	Aconitum	Potamogeton_2				Horkelia_plus_Horkeliella_plus_Ivesia			Bahiopsis			Pediomelum				Elymus_plus_Hordeum	Navarretia_1						Phoenicaulis	Sium
Adenostoma		Polypodium	Polypodium	Blechnum	Picea_2	Picea_2			Phyllospadix	Delphinium	Zannichellia				Luetkea			Baileya_1			Peteria				Enneapogon	Navarretia_2						Physaria	Spermolepis
Adiantum_1		Polystichum	Polystichum	Woodwardia	Pinus_Contortae	Pinus_Contortae			Potamogeton_1	Enemion	Stuckenia_1				Lyonothamnus			Baileya_2			Phaseolus				Eriochloa	Phlox_plus_Microsteris						Planodes	Tauschia
Adiantum_2		Dryopteris_1	Dryopteris_1		Pinus_Attenuatae	Pinus_Attenuatae			Potamogeton_2	Thalictrum_2	Stuckenia_2				Malus			Bebbia			Pickeringia				Erioneuron	Polemonium						Polyctenium	Yabea
Adolphia		Dryopteris_2	Dryopteris_2		Pinus_Ponderosae	Pinus_Ponderosae			Zannichellia	Thalictrum_1	Narthecium				Neviusia			Benitoa			Prosopis				Festuca	Saltugilia						Rorippa	Aralia
Aesculus		Thelypteris	Thelypteris		Pinus_Strobus	Pinus_Strobus			Stuckenia_1	Aquilegia_2	Veratrum_1				Oemleria			Bidens			Psorothamnus_1				Glyceria							Sibara	Hydrocotyle
Agastache		Asplenium	Asplenium		Pinus_Cembroides	Pinus_Cembroides			Stuckenia_2	Aquilegia_1	Veratrum_2				Peraphyllum			Blennosperma			Psorothamnus_2				Hilaria							Sibaropsis
Agave		Cystopteris	Cystopteris		Pinus_Balfournianae	Pinus_Balfournianae			Narthecium	Caltha	Stenanthium				Petrophytum			Blepharipappus			Robinia				Imperata							Smelowskia
Ageratina		Woodsia	Woodsia		Nuphar				Veratrum_1	Actaea	Toxicoscordion				Physocarpus			Blepharizonia_plus_Hemizonia			Rupertia				Koeleria							Streptanthella
Agoseris		Athyrium	Athyrium		Brasenia				Veratrum_2	Clematis	Xerophyllum				Potentilla_1			Brickellia			Senegalia				Leersia							Subularia
Agrimonia		Blechnum	Blechnum		Ceratophyllum				Stenanthium	Anemone	Pseudotrillium				Potentilla_2			Cacaliopsis			Senna				Leptochloa_1							Thelypodeae_Caulanthus
Agrostis		Woodwardia	Woodwardia		Triantha				Toxicoscordion	Myosurus	Trillium_2				Potentilla_3			Calycadenia_plus_Osmadenia			Sesbania				Leptochloa_2							Thelypodeae_Guillenia
Aliciella		Ephedra_2			Lysichiton				Xerophyllum	Ranunculus_2	Trillium_1				Poteridium			Centromadia			Thermopsis				Leptochloa_3							Thelypodeae_Streptanthus
Alisma		Ephedra_1			Spirodela				Pseudotrillium	Trautvetteria	Smilax				Prunus			Chaenactis			Trifolium_1				Leptochloa_4							Thelypodeae_Thelypodium
Allenrolfea		Ephedra_3			Landoltia				Trillium_2	Ranunculus_1	Streptopus				Purshia			Chaetadelpha			Trifolium_10				Melica							Thysanocarpus
Allionia		Taxus			Lemna_1				Trillium_1	Paeonia	Scoliopus				Rosa			Chaetopappa			Trifolium_11				Muhlenbergia							Transberingia
Allium_acuminatum_clade		Torreya			Lemna_2				Smilax	Myriophyllum	Prosartes				Rubus			Chloracantha			Trifolium_12				Munroa							Tropidocarpum
Allium_falcifolium_clade		Sequoiadendron			Wolffia				Streptopus	Crassula	Clintonia				Sanguisorba			Chrysothamnus_plus_			Trifolium_2				Orcuttia_plus_Tuctoria_plus_Neostapfia							Turritis
Allium_haematochiton_clade		Sequoia			Wolffiella				Scoliopus	Rhodiola	Erythronium				Sibbaldia			Cirsium			Trifolium_3				Panicum
Allium_sanbornii_plus_campanulatum		Thuja			Najas				Prosartes	Sedum	Fritillaria				Sorbus			Constancea			Trifolium_4				Paspalum
Allium_validum_clade		Chamaecyparis			Elodea				Clintonia	Dudleya	Lilium				Spiraea			Corethrogyne			Trifolium_5				Phalaris_1
Allophyllum		Calocedrus			Alisma				Erythronium	Sedella	Calochortus_Coast_Ranges_plus_Sierra_Nevada_plus_SW_CA							Crepis			Trifolium_6				Phalaris_2
Allotropa		Juniperus_2			Damasonium				Fritillaria	Ribes_Symphocalyx	Calochortus_Great_Basin_plus_Rocky_Mountains							Crocidium			Trifolium_7				Phleum
Alnus_Alnobetula		Juniperus_1			Sagittaria				Lilium	Ribes_Coreosma	Calochortus_Bay_Area_plus_Pacific_NW							Cuniculotinus			Trifolium_8				Phragmites
Alnus_Gymnothyrsus		Callitropsis			Echinodorus				Calochortus_Coast_Ranges_plus_Sierra_Nevada_plus_SW_CA	Ribes_Heritiera	Calochortus_San_Diego							Deinandra			Trifolium_9				Pleuropogon
Alopecurus		Hesperocyparis_2			Scheuchzeria				Calochortus_Great_Basin_plus_Rocky_Mountains	Ribes_Grossularioides	Cypripedium_2							Dicoria			Vicia				Puccinellia
Aloysia		Hesperocyparis_1			Triglochin				Calochortus_Bay_Area_plus_Pacific_NW	Ribes_Grossularia	Cypripedium_1							Dieteria			Polygala_1				Scleropogon
Amaranthus		Tsuga			Ruppia				Calochortus_San_Diego	Ribes_Viburnifolium	Cypripedium_3							Dimeresia			Polygala_2				Scribneria
Amauriopsis_plus_Hymenothrix		Abies_1			Zostera				Cypripedium_2	Ribes_Calobotrya	Piperia							Eatonella			Polygala_3				Setaria
Amblyopappus		Abies_3			Phyllospadix				Cypripedium_1	Saxifraga_2	Platanthera							Eclipta							Spartina
Ambrosia		Abies_2			Potamogeton_1				Cypripedium_3	Saxifraga_1	Goodyera							Encelia_1							Sphenopholis
Amelanchier		Pseudotsuga			Potamogeton_2				Piperia	Jepsonia	Spiranthes							Encelia_2							Sporobolus_plus_Eragrostis
Ammannia		Picea_1			Zannichellia				Platanthera	Bolandra	Epipactis							Enceliopsis							Stipa_Achnatherum
Amorpha		Picea_2			Stuckenia_1				Goodyera	Hemieva	Cephalanthera							Ericameria							Stipa_Hesperostipa
Amphiscirpus		Pinus_Contortae			Stuckenia_2				Spiranthes	Boykinia_2	Listera							Erigeron							Stipa_Pappostipa
Amsonia		Pinus_Attenuatae			Narthecium				Epipactis	Boykinia_1	Malaxis							Eriophyllum_plus_							Stipa_Piptatheropsis
Anagallis		Pinus_Ponderosae			Veratrum_1				Cephalanthera	Saxifragopsis	Calypso							Eucephalus							Stipa_Stillmannii
Anaphalis		Pinus_Strobus			Veratrum_2				Listera	Chrysosplenium	Corallorhiza_2							Euphrosyne							Swallenia
Ancistrocarphus		Pinus_Cembroides			Stenanthium				Malaxis	Darmera	Corallorhiza_1							Eurybia							Torreyochloa
Andropogon		Pinus_Balfournianae			Toxicoscordion				Calypso	Cascadia	Odontostomum							Euthamia							Tridens
Androsace_1		Nuphar			Xerophyllum				Corallorhiza_2	Micranthes	Iris							Gamochaeta							Trisetum
Androsace_2		Brasenia			Pseudotrillium				Corallorhiza_1	Mitellastra	Sisyrinchium							Geraea							Vahlodea
Androstephium		Ceratophyllum			Trillium_2				Odontostomum	Pectiantia_1	Olsynium							Glyptopleura							Juncus
Anelsonia		Triantha			Trillium_1				Iris	Tolmiea	Allium_haematochiton_clade							Gnaphalium							Luzula
Anemone		Lysichiton			Smilax				Sisyrinchium	Bensoniella	Allium_sanbornii_plus_campanulatum							Grindelia							Amphiscirpus
Anemopsis		Spirodela			Streptopus				Olsynium	Lithophragma	Allium_falcifolium_clade							Gutierrezia							Bolboschoenus
Angelica_plus_		Landoltia			Scoliopus				Allium_haematochiton_clade	Heuchera	Allium_acuminatum_clade							Hazardia							Bulbostylis
Antennaria		Lemna_1			Prosartes				Allium_sanbornii_plus_campanulatum	Pectiantia_2	Allium_validum_clade							Hecastocleis							Calliscirpus
Anthoxanthum		Lemna_2			Clintonia				Allium_falcifolium_clade	Tellima	Maianthemum							Helenium							Carex_plus_Kobresia
Antirrhinum_plus_Mohavea		Wolffia			Erythronium				Allium_acuminatum_clade	Tiarella	Nolina							Helianthella							Cladium
Anulocaulis		Wolffiella			Fritillaria				Allium_validum_clade	Ozomelis	Brodiaea_plus_Dichelostemma							Helianthus							Cyperus_plus_Lipocarpha
Aphanes		Najas			Lilium				Maianthemum	Vitis	Dichelostemma_Capitatum							Heliomeris							Dulichium
Aphanisma		Elodea			Calochortus_Coast_Ranges_plus_Sierra_Nevada_plus_SW_CA				Nolina	Geranium	Bloomeria_plus_Triteleia							Hesperevax							Eleocharis_1
Apiastrum		Alisma			Calochortus_Great_Basin_plus_Rocky_Mountains				Brodiaea_plus_Dichelostemma	Erodium	Androstephium							Heterotheca							Eleocharis_2
Apocynum		Damasonium			Calochortus_Bay_Area_plus_Pacific_NW				Dichelostemma_Capitatum	California	Muilla							Hieracium							Eriophorum
Aquilegia_1		Sagittaria			Calochortus_San_Diego				Bloomeria_plus_Triteleia	Staphylea	Leucocrinum							Holocarpha							Fimbristylis
Aquilegia_2		Echinodorus			Cypripedium_2				Androstephium	Crossosoma	Agave							Holozonia							Isolepis
Arabis		Scheuchzeria			Cypripedium_1				Muilla	Glossopetalon	Yucca_1							Hulsea							Rhynchospora
Aralia		Triglochin			Cypripedium_3				Leucocrinum	Rotala	Yucca_2							Hymenopappus							Schoenoplectus
Arbutus		Ruppia			Piperia				Agave	Lythrum	Hesperoyucca							Hymenoxys							Schoenus
Arceuthobium		Zostera			Platanthera				Yucca_1	Ammannia	Hesperocallis							Ionactis							Scirpus
Arctomecon		Phyllospadix			Goodyera				Yucca_2	Ludwigia	Chlorogalum_2							Isocoma							Trichophorum
Arctostaphylos		Potamogeton_1			Spiranthes				Hesperoyucca	Circaea	Camassia							Iva
Arenaria		Potamogeton_2			Epipactis				Hesperocallis	Taraxia_2	Hastingsia							Jaumea
Argemone		Zannichellia			Cephalanthera				Chlorogalum_2	Taraxia_1	Chlorogalum_3							Lactuca
Argyrochosma		Stuckenia_1			Listera				Camassia	Camissonia	Chlorogalum_1							Laennecia
Aristida		Stuckenia_2			Malaxis				Hastingsia	Eremothera	Washingtonia							Lagophylla
Aristolochia		Narthecium			Calypso				Chlorogalum_3	Eulobus	Heteranthera							Lasthenia_1
Armeria		Veratrum_1			Corallorhiza_2				Chlorogalum_1	Oenothera	Typha_1							Lasthenia_2
Arnica		Veratrum_2			Corallorhiza_1				Washingtonia	Chylismia	Typha_2							Layia
Artemisia_Abrotanum		Stenanthium			Odontostomum				Heteranthera	Neoholmgrenia	Sparganium_Xanthosparganium							Leptosyne
Artemisia_Artemisia		Toxicoscordion			Iris				Typha_1	Camissoniopsis	Sparganium_Sparganium							Lessingia
Artemisia_Dracunculus		Xerophyllum			Sisyrinchium				Typha_2	Tetrapteron	Juncus							Leucosyris
Artemisia_Tridentatae		Pseudotrillium			Olsynium				Sparganium_Xanthosparganium	Chamerion	Luzula							Logfia
Arthrocnemum		Trillium_2			Allium_haematochiton_clade				Sparganium_Sparganium	Epilobium_xerophytic	Cladium							Luina
Aruncus		Trillium_1			Allium_sanbornii_plus_campanulatum				Juncus	Epilobium_Epilobium	Schoenus							Machaeranthera
Asarum		Smilax			Allium_falcifolium_clade				Luzula	Chylismiella	Rhynchospora							Madia_lineage
Asclepias		Streptopus			Allium_acuminatum_clade				Cladium	Gayophytum	Dulichium							Malacothrix_1
Aspidotis		Scoliopus			Allium_validum_clade				Schoenus	Clarkia_Eucharidium	Calliscirpus							Malacothrix_2
Asplenium		Prosartes			Maianthemum				Rhynchospora	Clarkia_Myxocarpa	Carex_plus_Kobresia							Malperia
Astragalus_agrestis_clade		Clintonia			Nolina				Dulichium	Clarkia_Rhodanthos	Trichophorum							Matricaria
Astragalus_canadensis_clade		Erythronium			Brodiaea_plus_Dichelostemma				Calliscirpus	Clarkia_Sympherica_plus_Godetia_plus_Phaeostoma	Amphiscirpus							Micropus
Astragalus_Neoastragalus		Fritillaria			Dichelostemma_Capitatum				Carex_plus_Kobresia	Clarkia_Fibula	Eriophorum							Microseris_plus_
Astrolepis		Lilium			Bloomeria_plus_Triteleia				Trichophorum	Castela	Scirpus							Monolopia
Athyrium		Calochortus_Coast_Ranges_plus_Sierra_Nevada_plus_SW_CA			Androstephium				Amphiscirpus	Thamnosma	Fimbristylis							Monoptilon
Athysanus_plus_Draba_1		Calochortus_Great_Basin_plus_Rocky_Mountains			Muilla				Eriophorum	Cneoridium	Bulbostylis							Munzothamnus
Atriplex		Calochortus_Bay_Area_plus_Pacific_NW			Leucocrinum				Scirpus	Ptelea	Eleocharis_1							Nicolletia
Ayenia		Calochortus_San_Diego			Agave				Fimbristylis	Acer	Eleocharis_2							Nothocalais
Azolla		Cypripedium_2			Yucca_1				Bulbostylis	Aesculus	Bolboschoenus							Oreostemma
Baccharis		Cypripedium_1			Yucca_2				Eleocharis_1	Bursera	Schoenoplectus							Orochaenactis
Bacopa		Cypripedium_3			Hesperoyucca				Eleocharis_2	Malosma	Cyperus_plus_Lipocarpha							Packera
Bahia		Piperia			Hesperocallis				Bolboschoenus	Toxicodendron	Isolepis							Palafoxia
Bahiopsis		Platanthera			Chlorogalum_2				Schoenoplectus	Rhus_2	Leersia							Pectis
Baileya_1		Goodyera			Camassia				Cyperus_plus_Lipocarpha	Rhus_1	Stipa_Stillmannii							Pentachaeta_plus_Rigiopappus_plus_Tracyina
Baileya_2		Spiranthes			Hastingsia				Isolepis	Dirca	Stipa_Piptatheropsis							Pericome
Barbarea		Epipactis			Chlorogalum_3				Leersia	Ayenia	Stipa_Hesperostipa							Perityle
Batis		Cephalanthera			Chlorogalum_1				Stipa_Stillmannii	Fremontodendron	Stipa_Pappostipa							Petasites
Bebbia		Listera			Washingtonia				Stipa_Piptatheropsis	Hibiscus	Stipa_Achnatherum							Peucephyllum
Beckmannia		Malaxis			Heteranthera				Stipa_Hesperostipa	Malvella	Melica							Phalacroseris
Benitoa		Calypso			Typha_1				Stipa_Pappostipa	Herissantia	Glyceria							Pleiacanthus
Bensoniella		Corallorhiza_2			Typha_2				Stipa_Achnatherum	Horsfordia	Pleuropogon							Pleurocoronis
Berberis_1		Corallorhiza_1			Sparganium_Xanthosparganium				Melica	Abutilon	Bromus							Pluchea
Berberis_2		Odontostomum			Sparganium_Sparganium				Glyceria	Malva	Elymus_plus_Hordeum							Porophyllum
Berberis_3		Iris			Juncus				Pleuropogon	Malacothamnus	Anthoxanthum							Prenanthella
Bergerocactus		Sisyrinchium			Luzula				Bromus	Eremalche_1	Sphenopholis							Psathyrotes
Bergia		Olsynium			Cladium				Elymus_plus_Hordeum	Sphaeralcea	Trisetum							Pseudognaphalium
Bernardia		Allium_haematochiton_clade			Schoenus				Anthoxanthum	Iliamna_2	Koeleria							Psilocarphus
Berula		Allium_sanbornii_plus_campanulatum			Rhynchospora				Sphenopholis	Eremalche_2	Phalaris_2							Psilostrophe
Betula		Allium_falcifolium_clade			Dulichium				Trisetum	Sidalcea	Phalaris_1							Pyrrocoma
Bidens		Allium_acuminatum_clade			Calliscirpus				Koeleria	Crocanthemum	Torreyochloa							Rafinesquia
Bistorta		Allium_validum_clade			Carex_plus_Kobresia				Phalaris_2	Limnanthes	Agrostis							Raillardella
Blechnum		Maianthemum			Trichophorum				Phalaris_1	Floerkea	Calamagrostis							Rudbeckia
Blennosperma		Nolina			Amphiscirpus				Torreyochloa	Batis	Festuca							Sanvitalia
Blepharidachne		Brodiaea_plus_Dichelostemma			Eriophorum				Agrostis	Koeberlinia	Vahlodea							Saussurea
Blepharipappus		Dichelostemma_Capitatum			Scirpus				Calamagrostis	Oligomeris	Scribneria							Senecio
Blepharizonia_plus_Hemizonia		Bloomeria_plus_Triteleia			Fimbristylis				Festuca	Polanisia	Deschampsia							Sericocarpus
Bloomeria_plus_Triteleia		Androstephium			Bulbostylis				Vahlodea	Carsonia	Puccinellia							Stephanomeria
Boechera_main_clade		Muilla			Eleocharis_1				Scribneria	Cleomella_pro_parte_plus_Oxystylis_plus_Wislizenia	Dissanthelium_plus_Poa							Stylocline
Boechera_repanda_clade		Leucocrinum			Eleocharis_2				Deschampsia	Peritoma_plus_	Phleum							Symphyotrichum_plus_Almutaster
Boerhavia_1		Agave			Bolboschoenus				Puccinellia	Idahoa	Cinna_1							Tanacetum
Boerhavia_2		Yucca_1			Schoenoplectus				Dissanthelium_plus_Poa	Cochlearia	Cinna_2							Taraxacum
Bolandra		Yucca_2			Cyperus_plus_Lipocarpha				Phleum	Subularia	Alopecurus							Tetradymia_plus_Lepidospartum
Bolboschoenus		Hesperoyucca			Isolepis				Cinna_1	Noccaea	Beckmannia							Tetraneuris
Bothriochloa		Hesperocallis			Leersia				Cinna_2	Arabis	Phragmites							Thymophylla
Botrychium		Chlorogalum_2			Stipa_Stillmannii				Alopecurus	Athysanus_plus_Draba_1	Danthonia							Townsendia
Botrypus		Camassia			Stipa_Piptatheropsis				Beckmannia	Draba_2	Aristida							Trichocoronis
Bouteloua		Hastingsia			Stipa_Hesperostipa				Phragmites	Thelypodeae_Guillenia	Echinochloa							Trichoptilium
Bowlesia		Chlorogalum_3			Stipa_Pappostipa				Danthonia	Thelypodeae_Streptanthus	Setaria							Trixis
Boykinia_1		Chlorogalum_1			Stipa_Achnatherum				Aristida	Sibara	Panicum							Venegasia
Boykinia_2		Washingtonia			Melica				Echinochloa	Thysanocarpus	Eriochloa							Verbesina
Brandegea		Heteranthera			Glyceria				Setaria	Thelypodeae_Caulanthus	Paspalum							Viguiera
Brasenia		Typha_1			Pleuropogon				Panicum	Thelypodeae_Thelypodium	Imperata							Wyethia_plus_Balsamorhiza
Brickellia		Typha_2			Bromus				Eriochloa	Streptanthella	Andropogon							Xanthisma
Brodiaea_plus_Dichelostemma		Sparganium_Xanthosparganium			Elymus_plus_Hordeum				Paspalum	Hesperidanthus	Bothriochloa							Xanthium
Bromus		Sparganium_Sparganium			Anthoxanthum				Imperata	Sibaropsis	Digitaria							Xylorhiza
Buddleja		Juncus			Sphenopholis				Andropogon	Lepidium	Enneapogon							Campanula_plus_
Bulbostylis		Luzula			Trisetum				Bothriochloa	Smelowskia	Sporobolus_plus_Eragrostis							Campanula_Rotundifolia
Bursera		Cladium			Koeleria				Digitaria	Descurainia	Spartina							Campanula_Scabrella
Cacaliopsis		Schoenus			Phalaris_2				Enneapogon	Tropidocarpum	Tridens							Downingia
Calamagrostis		Rhynchospora			Phalaris_1				Sporobolus_plus_Eragrostis	Cardamine	Orcuttia_plus_Tuctoria_plus_Neostapfia							Howellia
Calandrinia		Dulichium			Torreyochloa				Spartina	Nasturtium	Leptochloa_3							Legenere
California		Calliscirpus			Agrostis				Tridens	Barbarea	Leptochloa_4							Lobelia
Calliandra		Carex_plus_Kobresia			Calamagrostis				Orcuttia_plus_Tuctoria_plus_Neostapfia	Rorippa	Leptochloa_1							Nemacladus
Calliscirpus		Trichophorum			Festuca				Leptochloa_3	Planodes	Leptochloa_2							Porterella
Callitriche		Amphiscirpus			Vahlodea				Leptochloa_4	Physaria	Muhlenbergia
Callitropsis		Eriophorum			Scribneria				Leptochloa_1	Dithyrea	Bouteloua
Calocedrus		Scirpus			Deschampsia				Leptochloa_2	Lyrocarpa	Distichlis
Calochortus_Bay_Area_plus_Pacific_NW		Fimbristylis			Puccinellia				Muhlenbergia	Transberingia	Hilaria
Calochortus_Coast_Ranges_plus_Sierra_Nevada_plus_SW_CA		Bulbostylis			Dissanthelium_plus_Poa				Bouteloua	Turritis	Scleropogon
Calochortus_Great_Basin_plus_Rocky_Mountains		Eleocharis_1			Phleum				Distichlis	Erysimum	Blepharidachne
Calochortus_San_Diego		Eleocharis_2			Cinna_1				Hilaria	Halimolobos	Swallenia
Caltha		Bolboschoenus			Cinna_2				Scleropogon	Cusickiella	Erioneuron
Calycadenia_plus_Osmadenia		Schoenoplectus			Alopecurus				Blepharidachne	Polyctenium	Munroa
Calycanthus		Cyperus_plus_Lipocarpha			Beckmannia				Swallenia	Anelsonia	Dasyochloa
Calypso		Isolepis			Phragmites				Erioneuron	Phoenicaulis
Calyptridium		Leersia			Danthonia				Munroa	Boechera_main_clade
Calystegia		Stipa_Stillmannii			Aristida				Dasyochloa	Boechera_repanda_clade
Camassia		Stipa_Piptatheropsis			Echinochloa				Calycanthus	Krameria
Camissonia		Stipa_Hesperostipa			Setaria				Umbellularia	Kallstroemia
Camissoniopsis		Stipa_Pappostipa			Panicum				Anemopsis	Larrea
Campanula_plus_		Stipa_Achnatherum			Eriochloa				Aristolochia	Fagonia
Campanula_Rotundifolia		Melica			Paspalum				Asarum	Oxalis
Campanula_Scabrella		Glyceria			Imperata				Platanus	Mortonia
Canbya		Pleuropogon			Andropogon				Ehrendorferia	Parnassia
Cardamine		Bromus			Bothriochloa				Dicentra	Paxistima
Cardionema		Elymus_plus_Hordeum			Digitaria				Corydalis	Euonymus
Carex_plus_Kobresia		Anthoxanthum			Enneapogon				Dendromecon	Hesperolinon_plus_
Carlowrightia		Sphenopholis			Sporobolus_plus_Eragrostis				Eschscholzia	Tetracoccus
Carnegiea		Trisetum			Spartina				Papaver	Hypericum
Carpenteria		Koeleria			Tridens				Arctomecon	Viola
Carsonia		Phalaris_2			Orcuttia_plus_Tuctoria_plus_Neostapfia				Argemone	Populus_1
Cascadia		Phalaris_1			Leptochloa_3				Romneya	Populus_2
Cassiope		Torreyochloa			Leptochloa_4				Canbya	Salix_Salix
Castela		Agrostis			Leptochloa_1				Meconella	Salix_Vetrix
Castilleja_1		Calamagrostis			Leptochloa_2				Platystemon	Bergia
Castilleja_2		Festuca			Muhlenbergia				Hesperomecon	Elatine
Castilleja_3		Vahlodea			Bouteloua				Vancouveria	Croton
Castilleja_4		Scribneria			Distichlis				Achlys	Acalypha
Ceanothus_Ceanothus		Deschampsia			Hilaria				Berberis_2	Ditaxis
Ceanothus_Cerastes		Puccinellia			Scleropogon				Berberis_3	Tragia
Celtis		Dissanthelium_plus_Poa			Blepharidachne				Berberis_1	Bernardia
Centromadia		Phleum			Swallenia				Coptis	Stillingia
Cephalanthera		Cinna_1			Erioneuron				Aconitum	Euphorbia_Tithyanus
Cephalanthus		Cinna_2			Munroa				Delphinium	Euphorbia_Helioscopia
Cerastium		Alopecurus			Dasyochloa				Enemion	Euphorbia_Anisophyllum
Ceratophyllum		Beckmannia			Calycanthus				Thalictrum_2	Euphorbia_Misera
Cercis		Phragmites			Umbellularia				Thalictrum_1	Euphorbia_Poinsettia
Cercocarpus		Danthonia			Anemopsis				Aquilegia_2	Polygala_2
Chaenactis		Aristida			Aristolochia				Aquilegia_1	Polygala_1
Chaetadelpha		Echinochloa			Asarum				Caltha	Polygala_3
Chaetopappa		Setaria			Platanus				Actaea	Cercis
Chamaebatia		Panicum			Ehrendorferia				Clematis	Hoffmannseggia
Chamaebatiaria		Eriochloa			Dicentra				Anemone	Parkinsonia
Chamaecyparis		Paspalum			Corydalis				Myosurus	Senna
Chamaesaracha		Imperata			Dendromecon				Ranunculus_2	Prosopis
Chamerion		Andropogon			Eschscholzia				Trautvetteria	Senegalia
Cheilanthes		Bothriochloa			Papaver				Ranunculus_1	Calliandra
Chenopodium_3		Digitaria			Arctomecon				Paeonia	Pickeringia
Chenopodium_4_plus_5		Enneapogon			Argemone				Myriophyllum	Thermopsis
Chenopodium_7		Sporobolus_plus_Eragrostis			Romneya				Crassula	Lupinus_petioled
Chilopsis		Spartina			Canbya				Rhodiola	Lupinus_sessile
Chimaphila		Tridens			Meconella				Sedum	Amorpha
Chloracantha		Orcuttia_plus_Tuctoria_plus_Neostapfia			Platystemon				Dudleya	Psorothamnus_1
Chlorogalum_1		Leptochloa_3			Hesperomecon				Sedella	Psorothamnus_2
Chlorogalum_2		Leptochloa_4			Vancouveria				Ribes_Symphocalyx	Marina
Chlorogalum_3		Leptochloa_1			Achlys				Ribes_Coreosma	Dalea
Chloropyron		Leptochloa_2			Berberis_2				Ribes_Heritiera	Phaseolus
Chrysolepis		Muhlenbergia			Berberis_3				Ribes_Grossularioides	Hoita
Chrysosplenium		Bouteloua			Berberis_1				Ribes_Grossularia	Rupertia
Chrysothamnus_plus_		Distichlis			Coptis				Ribes_Viburnifolium	Ladeania
Chylismia		Hilaria			Aconitum				Ribes_Calobotrya	Pediomelum
Chylismiella		Scleropogon			Delphinium				Saxifraga_2	Hosackia
Cicendia		Blepharidachne			Enemion				Saxifraga_1	Acmispon
Cicuta		Swallenia			Thalictrum_2				Jepsonia	Sesbania
Cinna_1		Erioneuron			Thalictrum_1				Bolandra	Robinia
Cinna_2		Munroa			Aquilegia_2				Hemieva	Olneya
Circaea		Dasyochloa			Aquilegia_1				Boykinia_2	Peteria
Cirsium		Calycanthus			Caltha				Boykinia_1	Glycyrrhiza
Cistanthe		Umbellularia			Actaea				Saxifragopsis	Oxytropis
Cladium		Anemopsis			Clematis				Chrysosplenium	Astragalus_Neoastragalus
Clarkia_Eucharidium		Aristolochia			Anemone				Darmera	Astragalus_agrestis_clade
Clarkia_Fibula		Asarum			Myosurus				Cascadia	Astragalus_canadensis_clade
Clarkia_Myxocarpa		Platanus			Ranunculus_2				Micranthes	Vicia
Clarkia_Rhodanthos		Ehrendorferia			Trautvetteria				Mitellastra	Lathyrus
Clarkia_Sympherica_plus_Godetia_plus_Phaeostoma		Dicentra			Ranunculus_1				Pectiantia_1	Trifolium_2
Claytonia		Corydalis			Paeonia				Tolmiea	Trifolium_4
Clematis		Dendromecon			Myriophyllum				Bensoniella	Trifolium_3
Cleomella_pro_parte_plus_Oxystylis_plus_Wislizenia		Eschscholzia			Crassula				Lithophragma	Trifolium_8
Clinopodium		Papaver			Rhodiola				Heuchera	Trifolium_11
Clintonia		Arctomecon			Sedum				Pectiantia_2	Trifolium_12
Cneoridium		Argemone			Dudleya				Tellima	Trifolium_5
Cochlearia		Romneya			Sedella				Tiarella	Trifolium_7
Coleogyne		Canbya			Ribes_Symphocalyx				Ozomelis	Trifolium_9
Collinsia		Meconella			Ribes_Coreosma				Vitis	Trifolium_10
Collomia_1		Platystemon			Ribes_Heritiera				Geranium	Trifolium_1
Collomia_2		Hesperomecon			Ribes_Grossularioides				Erodium	Trifolium_6
Collomia_3		Vancouveria			Ribes_Grossularia				California	Pilostyles
Colubrina		Achlys			Ribes_Viburnifolium				Staphylea	Datisca
Comandra		Berberis_2			Ribes_Calobotrya				Crossosoma	Brandegea
Comarostaphylis		Berberis_3			Saxifraga_2				Glossopetalon	Marah
Comarum		Berberis_1			Saxifraga_1				Rotala	Cucurbita_2
Comastoma		Coptis			Jepsonia				Lythrum	Cucurbita_1
Condalia		Aconitum			Bolandra				Ammannia	Chrysolepis
Condea		Delphinium			Hemieva				Ludwigia	Notholithocarpus
Conioselinum		Enemion			Boykinia_2				Circaea	Quercus_intermediate
Constancea		Thalictrum_2			Boykinia_1				Taraxia_2	Quercus_white
Convolvulus		Thalictrum_1			Saxifragopsis				Taraxia_1	Quercus_red
Coptis		Aquilegia_2			Chrysosplenium				Camissonia	Myrica
Corallorhiza_1		Aquilegia_1			Darmera				Eremothera	Morella
Corallorhiza_2		Caltha			Cascadia				Eulobus	Juglans
Cordylanthus		Actaea			Micranthes				Oenothera	Corylus
Corethrogyne		Clematis			Mitellastra				Chylismia	Betula
Corispermum		Anemone			Pectiantia_1				Neoholmgrenia	Alnus_Gymnothyrsus
Cornus_1		Myosurus			Tolmiea				Camissoniopsis	Alnus_Alnobetula
Cornus_2		Ranunculus_2			Bensoniella				Tetrapteron	Celtis
Cornus_3		Trautvetteria			Lithophragma				Chamerion	Parietaria
Corydalis		Ranunculus_1			Heuchera				Epilobium_xerophytic	Urtica_plus_Hesperocnide
Corylus		Paeonia			Pectiantia_2				Epilobium_Epilobium	Shepherdia
Coryphantha		Myriophyllum			Tellima				Chylismiella	Colubrina
Crassula		Crassula			Tiarella				Gayophytum	Ceanothus_Ceanothus
Crataegus		Rhodiola			Ozomelis				Clarkia_Eucharidium	Ceanothus_Cerastes
Crepis		Sedum			Vitis				Clarkia_Myxocarpa	Ziziphus
Cressa		Dudleya			Geranium				Clarkia_Rhodanthos	Adolphia
Crocanthemum		Sedella			Erodium				Clarkia_Sympherica_plus_Godetia_plus_Phaeostoma	Frangula
Crocidium		Ribes_Symphocalyx			California				Clarkia_Fibula	Condalia
Crossosoma		Ribes_Coreosma			Staphylea				Castela	Rhamnus
Croton		Ribes_Heritiera			Crossosoma				Thamnosma	Lyonothamnus
Cryptantha		Ribes_Grossularioides			Glossopetalon				Cneoridium	Oemleria
Cryptogramma		Ribes_Grossularia			Rotala				Ptelea	Coleogyne
Cucurbita_1		Ribes_Viburnifolium			Lythrum				Acer	Neviusia
Cucurbita_2		Ribes_Calobotrya			Ammannia				Aesculus	Physocarpus
Cuniculotinus		Saxifraga_2			Ludwigia				Bursera	Prunus
Cuscuta_1		Saxifraga_1			Circaea				Malosma	Crataegus
Cuscuta_2		Jepsonia			Taraxia_2				Toxicodendron	Peraphyllum
Cusickiella		Bolandra			Taraxia_1				Rhus_2	Amelanchier
Cycladenia		Hemieva			Camissonia				Rhus_1	Sorbus
Cylindropuntia_plus_Grusonia		Boykinia_2			Eremothera				Dirca	Heteromeles
Cynoglossum		Boykinia_1			Eulobus				Ayenia	Malus
Cyperus_plus_Lipocarpha		Saxifragopsis			Oenothera				Fremontodendron	Chamaebatiaria
Cypripedium_1		Chrysosplenium			Chylismia				Hibiscus	Adenostoma
Cypripedium_2		Darmera			Neoholmgrenia				Malvella	Spiraea
Cypripedium_3		Cascadia			Camissoniopsis				Herissantia	Petrophytum
Cystopteris		Micranthes			Tetrapteron				Horsfordia	Holodiscus
Dalea		Mitellastra			Chamerion				Abutilon	Aruncus
Damasonium		Pectiantia_1			Epilobium_xerophytic				Malva	Luetkea
Danthonia		Tolmiea			Epilobium_Epilobium				Malacothamnus	Cercocarpus
Darlingtonia		Bensoniella			Chylismiella				Eremalche_1	Chamaebatia
Darmera		Lithophragma			Gayophytum				Sphaeralcea	Purshia
Dasiphora		Heuchera			Clarkia_Eucharidium				Iliamna_2	Rubus
Dasyochloa		Pectiantia_2			Clarkia_Myxocarpa				Eremalche_2	Geum
Datisca		Tellima			Clarkia_Rhodanthos				Sidalcea	Fallugia
Datura		Tiarella			Clarkia_Sympherica_plus_Godetia_plus_Phaeostoma				Crocanthemum	Rosa
Daucus		Ozomelis			Clarkia_Fibula				Limnanthes	Agrimonia
Deinandra		Vitis			Castela				Floerkea	Poteridium
Delphinium		Geranium			Thamnosma				Batis	Sanguisorba
Dendromecon		Erodium			Cneoridium				Koeberlinia	Acaena
Deschampsia		California			Ptelea				Oligomeris	Potentilla_2
Descurainia		Staphylea			Acer				Polanisia	Potentilla_3
Dicentra		Crossosoma			Aesculus				Carsonia	Horkelia_plus_Horkeliella_plus_Ivesia
Dichelostemma_Capitatum		Glossopetalon			Bursera				Cleomella_pro_parte_plus_Oxystylis_plus_Wislizenia	Potentilla_1
Dichondra		Rotala			Malosma				Peritoma_plus_	Sibbaldia
Dicoria		Lythrum			Toxicodendron				Idahoa	Comarum
Dicranostegia		Ammannia			Rhus_2				Cochlearia	Aphanes
Dieteria		Ludwigia			Rhus_1				Subularia	Drymocallis
Digitaria		Circaea			Dirca				Noccaea	Dasiphora
Dimeresia		Taraxia_2			Ayenia				Arabis	Fragaria_1
Dirca		Taraxia_1			Fremontodendron				Athysanus_plus_Draba_1	Fragaria_2
Dissanthelium_plus_Poa		Camissonia			Hibiscus				Draba_2	Comandra
Distichlis		Eremothera			Malvella				Thelypodeae_Guillenia	Arceuthobium
Ditaxis		Eulobus			Herissantia				Thelypodeae_Streptanthus	Phoradendron_2
Dithyrea		Oenothera			Horsfordia				Sibara	Phoradendron_1
Downingia		Chylismia			Abutilon				Thysanocarpus	Drosera
Draba_2		Neoholmgrenia			Malva				Thelypodeae_Caulanthus	Frankenia
Draperia		Camissoniopsis			Malacothamnus				Thelypodeae_Thelypodium	Armeria
Drosera		Tetrapteron			Eremalche_1				Streptanthella	Limonium
Drymocallis		Chamerion			Sphaeralcea				Hesperidanthus	Polygonum
Dryopteris_1		Epilobium_xerophytic			Iliamna_2				Sibaropsis	Rumex
Dryopteris_2		Epilobium_Epilobium			Eremalche_2				Lepidium	Oxyria
Dudleya		Chylismiella			Sidalcea				Smelowskia	Persicaria
Dulichium		Gayophytum			Crocanthemum				Descurainia	Bistorta
Eatonella		Clarkia_Eucharidium			Limnanthes				Tropidocarpum	Aconogonon
Echinocactus_plus_Ferocactus		Clarkia_Myxocarpa			Floerkea				Cardamine	Eriogonoideae_Gilmania
Echinocereus		Clarkia_Rhodanthos			Batis				Nasturtium	Eriogonoideae_Pterostegieae
Echinochloa		Clarkia_Sympherica_plus_Godetia_plus_Phaeostoma			Koeberlinia				Barbarea	Eriogonoideae_Dedeckera_plus_
Echinodorus		Clarkia_Fibula			Oligomeris				Rorippa	Eriogonoideae_Sidotheca
Eclipta		Castela			Polanisia				Planodes	Eriogonoideae_Eriogonum_plus_
Ehrendorferia		Thamnosma			Carsonia				Physaria	Eriogonoideae_Lastarriaea
Elatine		Cneoridium			Cleomella_pro_parte_plus_Oxystylis_plus_Wislizenia				Dithyrea	Eriogonoideae_Oxytheca_plus_
Eleocharis_1		Ptelea			Peritoma_plus_				Lyrocarpa	Simmondsia
Eleocharis_2		Acer			Idahoa				Transberingia	Trianthema
Elodea		Aesculus			Cochlearia				Turritis	Sesuvium
Elymus_plus_Hordeum		Bursera			Subularia				Erysimum	Sarcobatus
Emmenanthe		Malosma			Noccaea				Halimolobos	Boerhavia_2
Empetrum		Toxicodendron			Arabis				Cusickiella	Boerhavia_1
Encelia_1		Rhus_2			Athysanus_plus_Draba_1				Polyctenium	Anulocaulis
Encelia_2		Rhus_1			Draba_2				Anelsonia	Allionia
Enceliopsis		Dirca			Thelypodeae_Guillenia				Phoenicaulis	Mirabilis
Enemion		Ayenia			Thelypodeae_Streptanthus				Boechera_main_clade	Abronia_plus_Tripterocalyx
Enneapogon		Fremontodendron			Sibara				Boechera_repanda_clade	Acleisanthes
Ephedra_1		Hibiscus			Thysanocarpus				Krameria	Portulaca
Ephedra_2		Malvella			Thelypodeae_Caulanthus				Kallstroemia	Calyptridium
Ephedra_3		Herissantia			Thelypodeae_Thelypodium				Larrea	Calandrinia
Epilobium_Epilobium		Horsfordia			Streptanthella				Fagonia	Cistanthe
Epilobium_xerophytic		Abutilon			Hesperidanthus				Oxalis	Lewisia
Epipactis		Malva			Sibaropsis				Mortonia	Montia
Equisetum_1		Malacothamnus			Lepidium				Parnassia	Claytonia
Equisetum_2		Eremalche_1			Smelowskia				Paxistima	Cylindropuntia_plus_Grusonia
Eremalche_1		Sphaeralcea			Descurainia				Euonymus	Opuntia
Eremalche_2		Iliamna_2			Tropidocarpum				Hesperolinon_plus_	Bergerocactus
Eremocarya		Eremalche_2			Cardamine				Tetracoccus	Carnegiea
Eremogone		Sidalcea			Nasturtium				Hypericum	Echinocereus
Eremothera		Crocanthemum			Barbarea				Viola	Echinocactus_plus_Ferocactus
Eriastrum		Limnanthes			Rorippa				Populus_1	Sclerocactus
Ericameria		Floerkea			Planodes				Populus_2	Mammillaria
Erigeron		Batis			Physaria				Salix_Salix	Coryphantha
Eriochloa		Koeberlinia			Dithyrea				Salix_Vetrix	Paronychia
Eriogonoideae_Dedeckera_plus_		Oligomeris			Lyrocarpa				Bergia	Loeflingia
Eriogonoideae_Eriogonum_plus_		Polanisia			Transberingia				Elatine	Cardionema
Eriogonoideae_Gilmania		Carsonia			Turritis				Croton	Polycarpon
Eriogonoideae_Lastarriaea		Cleomella_pro_parte_plus_Oxystylis_plus_Wislizenia			Erysimum				Acalypha	Scopulophila
Eriogonoideae_Oxytheca_plus_		Peritoma_plus_			Halimolobos				Ditaxis	Achyronychia
Eriogonoideae_Pterostegieae		Idahoa			Cusickiella				Tragia	Spergularia
Eriogonoideae_Sidotheca		Cochlearia			Polyctenium				Bernardia	Eremogone
Erioneuron		Subularia			Anelsonia				Stillingia	Silene_1
Eriophorum		Noccaea			Phoenicaulis				Euphorbia_Tithyanus	Silene_2
Eriophyllum_plus_		Arabis			Boechera_main_clade				Euphorbia_Helioscopia	Minuartia_plus_Sagina
Erodium		Athysanus_plus_Draba_1			Boechera_repanda_clade				Euphorbia_Anisophyllum	Moehringia
Eryngium		Draba_2			Krameria				Euphorbia_Misera	Arenaria
Erysimum		Thelypodeae_Guillenia			Kallstroemia				Euphorbia_Poinsettia	Pseudostellaria
Erythronium		Thelypodeae_Streptanthus			Larrea				Polygala_2	Cerastium
Eschscholzia		Sibara			Fagonia				Polygala_1	Stellaria
Eucephalus		Thysanocarpus			Oxalis				Polygala_3	Nitrophila
Eucnide		Thelypodeae_Caulanthus			Mortonia				Cercis	Amaranthus
Eucrypta_1		Thelypodeae_Thelypodium			Parnassia				Hoffmannseggia	Tidestromia
Eucrypta_2		Streptanthella			Paxistima				Parkinsonia	Aphanisma
Eulobus		Hesperidanthus			Euonymus				Senna	Kochia
Euonymus		Sibaropsis			Hesperolinon_plus_				Prosopis	Allenrolfea
Euphorbia_Anisophyllum		Lepidium			Tetracoccus				Senegalia	Arthrocnemum
Euphorbia_Helioscopia		Smelowskia			Hypericum				Calliandra	Suaeda_2
Euphorbia_Misera		Descurainia			Viola				Pickeringia	Salicornia
Euphorbia_Poinsettia		Tropidocarpum			Populus_1				Thermopsis	Suaeda_1
Euphorbia_Tithyanus		Cardamine			Populus_2				Lupinus_petioled	Krascheninnikovia
Euphrosyne		Nasturtium			Salix_Salix				Lupinus_sessile	Corispermum
Eurybia		Barbarea			Salix_Vetrix				Amorpha	Chenopodium_3
Eustoma		Rorippa			Bergia				Psorothamnus_1	Chenopodium_4_plus_5
Euthamia		Planodes			Elatine				Psorothamnus_2	Chenopodium_7
Extriplex		Physaria			Croton				Marina	Atriplex
Fagonia		Dithyrea			Acalypha				Dalea	Stutzia
Fallugia		Lyrocarpa			Ditaxis				Phaseolus	Extriplex
Fendlerella		Transberingia			Tragia				Hoita	Grayia
Festuca		Turritis			Bernardia				Rupertia	Cornus_2
Fimbristylis		Erysimum			Stillingia				Ladeania	Cornus_1
Floerkea		Halimolobos			Euphorbia_Tithyanus				Pediomelum	Cornus_3
Forestiera		Cusickiella			Euphorbia_Helioscopia				Hosackia	Jamesia
Fouquieria		Polyctenium			Euphorbia_Anisophyllum				Acmispon	Whipplea
Fragaria_1		Anelsonia			Euphorbia_Misera				Sesbania	Fendlerella
Fragaria_2		Phoenicaulis			Euphorbia_Poinsettia				Robinia	Philadelphus
Frangula		Boechera_main_clade			Polygala_2				Olneya	Carpenteria
Frankenia		Boechera_repanda_clade			Polygala_1				Peteria	Eucnide
Frasera		Krameria			Polygala_3				Glycyrrhiza	Petalonyx
Fraxinus_1		Kallstroemia			Cercis				Oxytropis	Mentzelia_Micromentzelia
Fraxinus_2		Larrea			Hoffmannseggia				Astragalus_Neoastragalus	Mentzelia_Trachyphytum
Fremontodendron		Fagonia			Parkinsonia				Astragalus_agrestis_clade	Mentzelia_Bartonia
Fritillaria		Oxalis			Senna				Astragalus_canadensis_clade	Mentzelia_Bicuspidaria
Funastrum		Mortonia			Prosopis				Vicia	Styrax
Galium		Parnassia			Senegalia				Lathyrus	Darlingtonia
Gambelia		Paxistima			Calliandra				Trifolium_2	Orthilia
Gamochaeta		Euonymus			Pickeringia				Trifolium_4	Pyrola
Garrya		Hesperolinon_plus_			Thermopsis				Trifolium_3	Chimaphila
Gaultheria		Tetracoccus			Lupinus_petioled				Trifolium_8	Moneses
Gayophytum		Hypericum			Lupinus_sessile				Trifolium_11	Cassiope
Gentiana		Viola			Amorpha				Trifolium_12	Vaccinium
Gentianella		Populus_1			Psorothamnus_1				Trifolium_5	Gaultheria
Gentianopsis		Populus_2			Psorothamnus_2				Trifolium_7	Leucothoe
Geraea		Salix_Salix			Marina				Trifolium_9	Empetrum
Geranium		Salix_Vetrix			Dalea				Trifolium_10	Phyllodoce
Geum		Bergia			Phaseolus				Trifolium_1	Kalmia
Gilia_Arachnion		Elatine			Hoita				Trifolium_6	Rhododendron
Gilia_Gilia		Croton			Rupertia				Pilostyles	Menziesia
Gilia_Saltugilia		Acalypha			Ladeania				Datisca	Arctostaphylos
Glaux		Ditaxis			Pediomelum				Brandegea	Ornithostaphylos
Glehnia		Tragia			Hosackia				Marah	Comarostaphylis
Glossopetalon		Bernardia			Acmispon				Cucurbita_2	Xylococcus
Glyceria		Stillingia			Sesbania				Cucurbita_1	Arbutus
Glycyrrhiza		Euphorbia_Tithyanus			Robinia				Chrysolepis	Sarcodes
Glyptopleura		Euphorbia_Helioscopia			Olneya				Notholithocarpus	Pterospora
Gnaphalium		Euphorbia_Anisophyllum			Peteria				Quercus_intermediate	Pleuricospora
Goodyera		Euphorbia_Misera			Glycyrrhiza				Quercus_white	Monotropa_2
Gratiola		Euphorbia_Poinsettia			Oxytropis				Quercus_red	Monotropa_1
Grayia		Polygala_2			Astragalus_Neoastragalus				Myrica	Pityopus
Greeneocharis		Polygala_1			Astragalus_agrestis_clade				Morella	Allotropa
Grindelia		Polygala_3			Astragalus_canadensis_clade				Juglans	Hemitomes
Gutierrezia		Cercis			Vicia				Corylus	Samolus
Gymnosteris		Hoffmannseggia			Lathyrus				Betula	Anagallis
Hackelia_plus_Lappula		Parkinsonia			Trifolium_2				Alnus_Gymnothyrsus	Trientalis
Halimolobos		Senna			Trifolium_4				Alnus_Alnobetula	Glaux
Hastingsia		Prosopis			Trifolium_3				Celtis	Lysimachia
Hazardia		Senegalia			Trifolium_8				Parietaria	Androsace_1
Hecastocleis		Calliandra			Trifolium_11				Urtica_plus_Hesperocnide	Androsace_2
Hedeoma		Pickeringia			Trifolium_12				Shepherdia	Primula_2
Helenium		Thermopsis			Trifolium_5				Colubrina	Primula_1
Helianthella		Lupinus_petioled			Trifolium_7				Ceanothus_Ceanothus	Fouquieria
Helianthus		Lupinus_sessile			Trifolium_9				Ceanothus_Cerastes	Aliciella
Heliomeris		Amorpha			Trifolium_10				Ziziphus	Ipomopsis_1
Heliotropium		Psorothamnus_1			Trifolium_1				Adolphia	Ipomopsis_3
Hemieva		Psorothamnus_2			Trifolium_6				Frangula	Ipomopsis_2
Hemitomes		Marina			Pilostyles				Condalia	Eriastrum
Heracleum		Dalea			Datisca				Rhamnus	Langloisia
Herissantia		Phaseolus			Brandegea				Lyonothamnus	Loeseliastrum_1
Hesperevax		Hoita			Marah				Oemleria	Loeseliastrum_2
Hesperidanthus		Rupertia			Cucurbita_2				Coleogyne	Polemonium
Hesperocallis		Ladeania			Cucurbita_1				Neviusia	Linanthus_2
Hesperochiron		Pediomelum			Chrysolepis				Physocarpus	Linanthus_1
Hesperocyparis_1		Hosackia			Notholithocarpus				Prunus	Gymnosteris
Hesperocyparis_2		Acmispon			Quercus_intermediate				Crataegus	Phlox_plus_Microsteris
Hesperolinon_plus_		Sesbania			Quercus_white				Peraphyllum	Leptosiphon
Hesperomecon		Robinia			Quercus_red				Amelanchier	Saltugilia
Hesperoyucca		Olneya			Myrica				Sorbus	Lathrocasis
Heteranthera		Peteria			Morella				Heteromeles	Gilia_Arachnion
Heteromeles		Glycyrrhiza			Juglans				Malus	Gilia_Saltugilia
Heterotheca		Oxytropis			Corylus				Chamaebatiaria	Gilia_Gilia
Heuchera		Astragalus_Neoastragalus			Betula				Adenostoma	Allophyllum
Hibiscus		Astragalus_agrestis_clade			Alnus_Gymnothyrsus				Spiraea	Collomia_1
Hieracium		Astragalus_canadensis_clade			Alnus_Alnobetula				Petrophytum	Collomia_2
Hilaria		Vicia			Celtis				Holodiscus	Collomia_3
Hippuris		Lathyrus			Parietaria				Aruncus	Navarretia_1
Hoffmannseggia		Trifolium_2			Urtica_plus_Hesperocnide				Luetkea	Navarretia_2
Hoita		Trifolium_4			Shepherdia				Cercocarpus	Garrya
Holmgrenanthe		Trifolium_3			Colubrina				Chamaebatia	Cephalanthus
Holocarpha		Trifolium_8			Ceanothus_Ceanothus				Purshia	Kelloggia
Holodiscus		Trifolium_11			Ceanothus_Cerastes				Rubus	Galium
Holozonia		Trifolium_12			Ziziphus				Geum	Amsonia
Horkelia_plus_Horkeliella_plus_Ivesia		Trifolium_5			Adolphia				Fallugia	Cycladenia
Horsfordia		Trifolium_7			Frangula				Rosa	Apocynum
Hosackia		Trifolium_9			Condalia				Agrimonia	Funastrum
Howellanthus		Trifolium_10			Rhamnus				Poteridium	Matelea
Howellia		Trifolium_1			Lyonothamnus				Sanguisorba	Asclepias
Hulsea		Trifolium_6			Oemleria				Acaena	Cicendia
Hydrocotyle		Pilostyles			Coleogyne				Potentilla_2	Zeltnera
Hydrophyllum		Datisca			Neviusia				Potentilla_3	Eustoma
Hymenopappus		Brandegea			Physocarpus				Horkelia_plus_Horkeliella_plus_Ivesia	Gentiana
Hymenoxys		Marah			Prunus				Potentilla_1	Gentianopsis
Hypericum		Cucurbita_2			Crataegus				Sibbaldia	Frasera
Idahoa		Cucurbita_1			Peraphyllum				Comarum	Swertia
Iliamna_2		Chrysolepis			Amelanchier				Aphanes	Gentianella
Imperata		Notholithocarpus			Sorbus				Drymocallis	Comastoma
Ionactis		Quercus_intermediate			Heteromeles				Dasiphora	Lithospermum
Ipomopsis_1		Quercus_white			Malus				Fragaria_1	Mertensia
Ipomopsis_2		Quercus_red			Chamaebatiaria				Fragaria_2	Hackelia_plus_Lappula
Ipomopsis_3		Myrica			Adenostoma				Comandra	Myosotis
Iris		Morella			Spiraea				Arceuthobium	Cynoglossum
Isocoma		Juglans			Petrophytum				Phoradendron_2	Plagiobothrys_Sonnea
Isoetes		Corylus			Holodiscus				Phoradendron_1	Pectocarya_plus_Harpagonella
Isolepis		Betula			Aruncus				Drosera	Plagiobothrys_Allocarya_plus_
Iva		Alnus_Gymnothyrsus			Luetkea				Frankenia	Oreocarya
Jamesia		Alnus_Alnobetula			Cercocarpus				Armeria	Cryptantha
Jaumea		Celtis			Chamaebatia				Limonium	Eremocarya
Jepsonia		Parietaria			Purshia				Polygonum	Plagiobothrys_Amsinckiopsis_plus_
Johnstonella		Urtica_plus_Hesperocnide			Rubus				Rumex	Johnstonella
Juglans		Shepherdia			Geum				Oxyria	Greeneocharis
Juncus		Colubrina			Fallugia				Persicaria	Heliotropium
Juniperus_1		Ceanothus_Ceanothus			Rosa				Bistorta	Pholisma
Juniperus_2		Ceanothus_Cerastes			Agrimonia				Aconogonon	Tiquilia_Tiquilia
Justicia		Ziziphus			Poteridium				Eriogonoideae_Gilmania	Tiquilia_Eddya
Kallstroemia		Adolphia			Sanguisorba				Eriogonoideae_Pterostegieae	Nama_2
Kalmia		Frangula			Acaena				Eriogonoideae_Dedeckera_plus_	Nama_1
Keckiella_1		Condalia			Potentilla_2				Eriogonoideae_Sidotheca	Draperia
Keckiella_2		Rhamnus			Potentilla_3				Eriogonoideae_Eriogonum_plus_	Tricardia
Keckiella_3		Lyonothamnus			Horkelia_plus_Horkeliella_plus_Ivesia				Eriogonoideae_Lastarriaea	Hesperochiron
Kelloggia		Oemleria			Potentilla_1				Eriogonoideae_Oxytheca_plus_	Howellanthus
Kochia		Coleogyne			Sibbaldia				Simmondsia	Emmenanthe
Koeberlinia		Neviusia			Comarum				Trianthema	Eucrypta_2
Koeleria		Physocarpus			Aphanes				Sesuvium	Eucrypta_1
Kopsiopsis		Prunus			Drymocallis				Sarcobatus	Hydrophyllum
Krameria		Crataegus			Dasiphora				Boerhavia_2	Pholistoma
Krascheninnikovia		Peraphyllum			Fragaria_1				Boerhavia_1	Nemophila
Lactuca		Amelanchier			Fragaria_2				Anulocaulis	Phacelia_Pulchellae
Ladeania		Sorbus			Comandra				Allionia	Romanzoffia
Laennecia		Heteromeles			Arceuthobium				Mirabilis	Phacelia_Pachyphyllae
Lagophylla		Malus			Phoradendron_2				Abronia_plus_Tripterocalyx	Phacelia_Euglypta_plus_
Landoltia		Chamaebatiaria			Phoradendron_1				Acleisanthes	Phacelia_Eutoca_plus_Cosmantha
Langloisia		Adenostoma			Drosera				Portulaca	Phacelia_Glandulosae
Larrea		Spiraea			Frankenia				Calyptridium	Phacelia_Ramosissimae
Lasthenia_1		Petrophytum			Armeria				Calandrinia	Phacelia_Baretiana
Lasthenia_2		Holodiscus			Limonium				Cistanthe	Phacelia_Phacelia
Lathrocasis		Aruncus			Polygonum				Lewisia	Phacelia_Whitlavia
Lathyrus		Luetkea			Rumex				Montia	Phacelia_Gymnobytha
Layia		Cercocarpus			Oxyria				Claytonia	Cuscuta_2
Leersia		Chamaebatia			Persicaria				Cylindropuntia_plus_Grusonia	Cuscuta_1
Legenere		Purshia			Bistorta				Opuntia	Dichondra
Lemna_1		Rubus			Aconogonon				Bergerocactus	Cressa
Lemna_2		Geum			Eriogonoideae_Gilmania				Carnegiea	Convolvulus
Lepechinia		Fallugia			Eriogonoideae_Pterostegieae				Echinocereus	Calystegia
Lepidium		Rosa			Eriogonoideae_Dedeckera_plus_				Echinocactus_plus_Ferocactus	Petunia
Leptochloa_1		Agrimonia			Eriogonoideae_Sidotheca				Sclerocactus	Nicotiana_Polydicliae_plus_Trigonophyllae
Leptochloa_2		Poteridium			Eriogonoideae_Eriogonum_plus_				Mammillaria	Nicotiana_Petunioides
Leptochloa_3		Sanguisorba			Eriogonoideae_Lastarriaea				Coryphantha	Lycium
Leptochloa_4		Acaena			Eriogonoideae_Oxytheca_plus_				Paronychia	Datura
Leptosiphon		Potentilla_2			Simmondsia				Loeflingia	Oryctes
Leptosyne		Potentilla_3			Trianthema				Cardionema	Physalis
Lessingia		Horkelia_plus_Horkeliella_plus_Ivesia			Sesuvium				Polycarpon	Chamaesaracha
Leucocrinum		Potentilla_1			Sarcobatus				Scopulophila	Solanum_Californian
Leucosyris		Sibbaldia			Boerhavia_2				Achyronychia	Solanum_Americanum
Leucothoe		Comarum			Boerhavia_1				Spergularia	Solanum_Douglasii
Lewisia		Aphanes			Anulocaulis				Eremogone	Menodora
Ligusticum		Drymocallis			Allionia				Silene_1	Forestiera
Lilaeopsis		Dasiphora			Mirabilis				Silene_2	Fraxinus_2
Lilium		Fragaria_1			Abronia_plus_Tripterocalyx				Minuartia_plus_Sagina	Fraxinus_1
Limnanthes		Fragaria_2			Acleisanthes				Moehringia	Bacopa
Limonium		Comandra			Portulaca				Arenaria	Gratiola
Limosella		Arceuthobium			Calyptridium				Pseudostellaria	Penstemon
Linanthus_1		Phoradendron_2			Calandrinia				Cerastium	Tonella
Linanthus_2		Phoradendron_1			Cistanthe				Stellaria	Collinsia
Lindernia		Drosera			Lewisia				Nitrophila	Nothochelone
Linnaea		Frankenia			Montia				Amaranthus	Keckiella_1
Listera		Armeria			Claytonia				Tidestromia	Keckiella_3
Lithophragma		Limonium			Cylindropuntia_plus_Grusonia				Aphanisma	Keckiella_2
Lithospermum		Polygonum			Opuntia				Kochia	Callitriche
Lobelia		Rumex			Bergerocactus				Allenrolfea	Hippuris
Loeflingia		Oxyria			Carnegiea				Arthrocnemum	Plantago
Loeseliastrum_1		Persicaria			Echinocereus				Suaeda_2	Veronica_plus_Synthyris
Loeseliastrum_2		Bistorta			Echinocactus_plus_Ferocactus				Salicornia	Nuttallanthus
Logfia		Aconogonon			Sclerocactus				Suaeda_1	Gambelia
Lomatium_plus_		Eriogonoideae_Gilmania			Mammillaria				Krascheninnikovia	Pseudorontium
Lonicera		Eriogonoideae_Pterostegieae			Coryphantha				Corispermum	Antirrhinum_plus_Mohavea
Ludwigia		Eriogonoideae_Dedeckera_plus_			Paronychia				Chenopodium_3	Stemodia
Luetkea		Eriogonoideae_Sidotheca			Loeflingia				Chenopodium_4_plus_5	Holmgrenanthe
Luina		Eriogonoideae_Eriogonum_plus_			Cardionema				Chenopodium_7	Maurandella
Lupinus_petioled		Eriogonoideae_Lastarriaea			Polycarpon				Atriplex	Buddleja
Lupinus_sessile		Eriogonoideae_Oxytheca_plus_			Scopulophila				Stutzia	Limosella
Luzula		Simmondsia			Achyronychia				Extriplex	Scrophularia_1
Lycium		Trianthema			Spergularia				Grayia	Scrophularia_2
Lycopodiella		Sesuvium			Eremogone				Cornus_2	Lindernia
Lycopodium		Sarcobatus			Silene_1				Cornus_1	Proboscidea
Lycopus		Boerhavia_2			Silene_2				Cornus_3	Chilopsis
Lyonothamnus		Boerhavia_1			Minuartia_plus_Sagina				Jamesia	Pinguicula
Lyrocarpa		Anulocaulis			Moehringia				Whipplea	Utricularia
Lysichiton		Allionia			Arenaria				Fendlerella	Verbena
Lysimachia		Mirabilis			Pseudostellaria				Philadelphus	Phyla
Lythrum		Abronia_plus_Tripterocalyx			Cerastium				Carpenteria	Aloysia
Machaeranthera		Acleisanthes			Stellaria				Eucnide	Mimulus_Mimulus
Madia_lineage		Portulaca			Nitrophila				Petalonyx	Mimulus_Diplacus
Maianthemum		Calyptridium			Amaranthus				Mentzelia_Micromentzelia	Mimulus_Erythranthe
Malacothamnus		Calandrinia			Tidestromia				Mentzelia_Trachyphytum	Mimulus_Mimetanthe
Malacothrix_1		Cistanthe			Aphanisma				Mentzelia_Bartonia	Kopsiopsis
Malacothrix_2		Lewisia			Kochia				Mentzelia_Bicuspidaria	Orobanche_Myzorrhiza
Malaxis		Montia			Allenrolfea				Styrax	Orobanche_Gymnocaulis
Malosma		Claytonia			Arthrocnemum				Darlingtonia	Pedicularis
Malperia		Cylindropuntia_plus_Grusonia			Suaeda_2				Orthilia	Cordylanthus
Malus		Opuntia			Salicornia				Pyrola	Orthocarpus
Malva		Bergerocactus			Suaeda_1				Chimaphila	Chloropyron
Malvella		Carnegiea			Krascheninnikovia				Moneses	Dicranostegia
Mammillaria		Echinocereus			Corispermum				Cassiope	Castilleja_2
Marah		Echinocactus_plus_Ferocactus			Chenopodium_3				Vaccinium	Castilleja_1
Marina		Sclerocactus			Chenopodium_4_plus_5				Gaultheria	Castilleja_3
Marsilea		Mammillaria			Chenopodium_7				Leucothoe	Castilleja_4
Matelea		Coryphantha			Atriplex				Empetrum	Triphysaria_2
Matricaria		Paronychia			Stutzia				Phyllodoce	Triphysaria_1
Maurandella		Loeflingia			Extriplex				Kalmia	Justicia
Meconella		Cardionema			Grayia				Rhododendron	Carlowrightia
Melica		Polycarpon			Cornus_2				Menziesia	Scutellaria
Menodora		Scopulophila			Cornus_1				Arctostaphylos	Stachys
Mentha		Achyronychia			Cornus_3				Ornithostaphylos	Teucrium
Mentzelia_Bartonia		Spergularia			Jamesia				Comarostaphylis	Trichostema
Mentzelia_Bicuspidaria		Eremogone			Whipplea				Xylococcus	Condea
Mentzelia_Micromentzelia		Silene_1			Fendlerella				Arbutus	Salvia
Mentzelia_Trachyphytum		Silene_2			Philadelphus				Sarcodes	Lepechinia
Menyanthes		Minuartia_plus_Sagina			Carpenteria				Pterospora	Prunella
Menziesia		Moehringia			Eucnide				Pleuricospora	Lycopus
Mertensia		Arenaria			Petalonyx				Monotropa_2	Agastache
Micranthes		Pseudostellaria			Mentzelia_Micromentzelia				Monotropa_1	Mentha
Micropus		Cerastium			Mentzelia_Trachyphytum				Pityopus	Poliomintha
Microseris_plus_		Stellaria			Mentzelia_Bartonia				Allotropa	Monarda
Mimulus_Diplacus		Nitrophila			Mentzelia_Bicuspidaria				Hemitomes	Pycnanthemum
Mimulus_Erythranthe		Amaranthus			Styrax				Samolus	Hedeoma
Mimulus_Mimetanthe		Tidestromia			Darlingtonia				Anagallis	Clinopodium
Mimulus_Mimulus		Aphanisma			Orthilia				Trientalis	Pogogyne
Minuartia_plus_Sagina		Kochia			Pyrola				Glaux	Monardella
Mirabilis		Allenrolfea			Chimaphila				Lysimachia	Acanthomintha
Mitellastra		Arthrocnemum			Moneses				Androsace_1	Viburnum
Moehringia		Suaeda_2			Cassiope				Androsace_2	Sambucus
Monarda		Salicornia			Vaccinium				Primula_2	Symphoricarpos
Monardella		Suaeda_1			Gaultheria				Primula_1	Lonicera
Moneses		Krascheninnikovia			Leucothoe				Fouquieria	Linnaea
Monolopia		Corispermum			Empetrum				Aliciella	Plectritis
Monoptilon		Chenopodium_3			Phyllodoce				Ipomopsis_1	Valeriana
Monotropa_1		Chenopodium_4_plus_5			Kalmia				Ipomopsis_3	Aralia
Monotropa_2		Chenopodium_7			Rhododendron				Ipomopsis_2	Hydrocotyle
Montia		Atriplex			Menziesia				Eriastrum	Bowlesia
Morella		Stutzia			Arctostaphylos				Langloisia	Eryngium
Mortonia		Extriplex			Ornithostaphylos				Loeseliastrum_1	Sanicula_2
Muhlenbergia		Grayia			Comarostaphylis				Loeseliastrum_2	Sanicula_3
Muilla		Cornus_2			Xylococcus				Polemonium	Sanicula_1
Munroa		Cornus_1			Arbutus				Linanthus_2	Cicuta
Munzothamnus		Cornus_3			Sarcodes				Linanthus_1	Perideridia
Myosotis		Jamesia			Pterospora				Gymnosteris	Sium
Myosurus		Whipplea			Pleuricospora				Phlox_plus_Microsteris	Berula
Myrica		Fendlerella			Monotropa_2				Leptosiphon	Oxypolis
Myriophyllum		Philadelphus			Monotropa_1				Saltugilia	Oenanthe
Najas		Carpenteria			Pityopus				Lathrocasis	Lilaeopsis
Nama_1		Eucnide			Allotropa				Gilia_Arachnion	Ligusticum
Nama_2		Petalonyx			Hemitomes				Gilia_Saltugilia	Osmorhiza
Narthecium		Mentzelia_Micromentzelia			Samolus				Gilia_Gilia	Daucus
Nasturtium		Mentzelia_Trachyphytum			Anagallis				Allophyllum	Yabea
Navarretia_1		Mentzelia_Bartonia			Trientalis				Collomia_1	Heracleum
Navarretia_2		Mentzelia_Bicuspidaria			Glaux				Collomia_2	Conioselinum
Nemacladus		Styrax			Lysimachia				Collomia_3	Apiastrum
Nemophila		Darlingtonia			Androsace_1				Navarretia_1	Glehnia
Neoholmgrenia		Orthilia			Androsace_2				Navarretia_2	Angelica_plus_
Neviusia		Pyrola			Primula_2				Garrya	Tauschia
Nicolletia		Chimaphila			Primula_1				Cephalanthus	Spermolepis
Nicotiana_Petunioides		Moneses			Fouquieria				Kelloggia	Lomatium_plus_
Nicotiana_Polydicliae_plus_Trigonophyllae		Cassiope			Aliciella				Galium	Nemacladus
Nitrophila		Vaccinium			Ipomopsis_1				Amsonia	Campanula_plus_
Noccaea		Gaultheria			Ipomopsis_3				Cycladenia	Campanula_Scabrella
Nolina		Leucothoe			Ipomopsis_2				Apocynum	Campanula_Rotundifolia
Nothocalais		Empetrum			Eriastrum				Funastrum	Porterella
Nothochelone		Phyllodoce			Langloisia				Matelea	Downingia
Notholaena		Kalmia			Loeseliastrum_1				Asclepias	Lobelia
Notholithocarpus		Rhododendron			Loeseliastrum_2				Cicendia	Howellia
Nuphar		Menziesia			Polemonium				Zeltnera	Legenere
Nuttallanthus		Arctostaphylos			Linanthus_2				Eustoma	Menyanthes
Odontostomum		Ornithostaphylos			Linanthus_1				Gentiana	Hecastocleis
Oemleria		Comarostaphylis			Gymnosteris				Gentianopsis	Adenocaulon
Oenanthe		Xylococcus			Phlox_plus_Microsteris				Frasera	Acourtia
Oenothera		Arbutus			Leptosiphon				Swertia	Trixis
Oligomeris		Sarcodes			Saltugilia				Gentianella	Cirsium
Olneya		Pterospora			Lathrocasis				Comastoma	Saussurea
Olsynium		Pleuricospora			Gilia_Arachnion				Lithospermum	Crepis
Ophioglossum		Monotropa_2			Gilia_Saltugilia				Mertensia	Lactuca
Opuntia		Monotropa_1			Gilia_Gilia				Hackelia_plus_Lappula	Taraxacum
Orcuttia_plus_Tuctoria_plus_Neostapfia		Pityopus			Allophyllum				Myosotis	Hieracium
Oreocarya		Allotropa			Collomia_1				Cynoglossum	Phalacroseris
Oreostemma		Hemitomes			Collomia_2				Plagiobothrys_Sonnea	Chaetadelpha
Ornithostaphylos		Samolus			Collomia_3				Pectocarya_plus_Harpagonella	Glyptopleura
Orobanche_Gymnocaulis		Anagallis			Navarretia_1				Plagiobothrys_Allocarya_plus_	Pleiacanthus
Orobanche_Myzorrhiza		Trientalis			Navarretia_2				Oreocarya	Prenanthella
Orochaenactis		Glaux			Garrya				Cryptantha	Stephanomeria
Orthilia		Lysimachia			Cephalanthus				Eremocarya	Rafinesquia
Orthocarpus		Androsace_1			Kelloggia				Plagiobothrys_Amsinckiopsis_plus_	Munzothamnus
Oryctes		Androsace_2			Galium				Johnstonella	Malacothrix_1
Osmorhiza		Primula_2			Amsonia				Greeneocharis	Malacothrix_2
Oxalis		Primula_1			Cycladenia				Heliotropium	Agoseris
Oxypolis		Fouquieria			Apocynum				Pholisma	Nothocalais
Oxyria		Aliciella			Funastrum				Tiquilia_Tiquilia	Microseris_plus_
Oxytropis		Ipomopsis_1			Matelea				Tiquilia_Eddya	Blennosperma
Ozomelis		Ipomopsis_3			Asclepias				Nama_2	Crocidium
Packera		Ipomopsis_2			Cicendia				Nama_1	Tetradymia_plus_Lepidospartum
Paeonia		Eriastrum			Zeltnera				Draperia	Cacaliopsis
Palafoxia		Langloisia			Eustoma				Tricardia	Luina
Panicum		Loeseliastrum_1			Gentiana				Hesperochiron	Petasites
Papaver		Loeseliastrum_2			Gentianopsis				Howellanthus	Packera
Parietaria		Polemonium			Frasera				Emmenanthe	Senecio
Parkinsonia		Linanthus_2			Swertia				Eucrypta_2	Gnaphalium
Parnassia		Linanthus_1			Gentianella				Eucrypta_1	Anaphalis
Paronychia		Gymnosteris			Comastoma				Hydrophyllum	Pseudognaphalium
Paspalum		Phlox_plus_Microsteris			Lithospermum				Pholistoma	Antennaria
Paxistima		Leptosiphon			Mertensia				Nemophila	Gamochaeta
Pectiantia_1		Saltugilia			Hackelia_plus_Lappula				Phacelia_Pulchellae	Logfia
Pectiantia_2		Lathrocasis			Myosotis				Romanzoffia	Stylocline
Pectis		Gilia_Arachnion			Cynoglossum				Phacelia_Pachyphyllae	Psilocarphus
Pectocarya_plus_Harpagonella		Gilia_Saltugilia			Plagiobothrys_Sonnea				Phacelia_Euglypta_plus_	Micropus
Pedicularis		Gilia_Gilia			Pectocarya_plus_Harpagonella				Phacelia_Eutoca_plus_Cosmantha	Ancistrocarphus
Pediomelum		Allophyllum			Plagiobothrys_Allocarya_plus_				Phacelia_Glandulosae	Hesperevax
Pellaea_1		Collomia_1			Oreocarya				Phacelia_Ramosissimae	Achillea
Pellaea_2		Collomia_2			Cryptantha				Phacelia_Baretiana	Tanacetum
Penstemon		Collomia_3			Eremocarya				Phacelia_Phacelia	Matricaria
Pentachaeta_plus_Rigiopappus_plus_Tracyina		Navarretia_1			Plagiobothrys_Amsinckiopsis_plus_				Phacelia_Whitlavia	Artemisia_Abrotanum
Pentagramma		Navarretia_2			Johnstonella				Phacelia_Gymnobytha	Artemisia_Tridentatae
Peraphyllum		Garrya			Greeneocharis				Cuscuta_2	Artemisia_Artemisia
Pericome		Cephalanthus			Heliotropium				Cuscuta_1	Artemisia_Dracunculus
Perideridia		Kelloggia			Pholisma				Dichondra	Baccharis
Peritoma_plus_		Galium			Tiquilia_Tiquilia				Cressa	Laennecia
Perityle		Amsonia			Tiquilia_Eddya				Convolvulus	Eucephalus
Persicaria		Cycladenia			Nama_2				Calystegia	Pentachaeta_plus_Rigiopappus_plus_Tracyina
Petalonyx		Apocynum			Nama_1				Petunia	Ericameria
Petasites		Funastrum			Draperia				Nicotiana_Polydicliae_plus_Trigonophyllae	Cuniculotinus
Peteria		Matelea			Tricardia				Nicotiana_Petunioides	Chrysothamnus_plus_
Petrophytum		Asclepias			Hesperochiron				Lycium	Sericocarpus
Petunia		Cicendia			Howellanthus				Datura	Ionactis
Peucephyllum		Zeltnera			Emmenanthe				Oryctes	Townsendia
Phacelia_Baretiana		Eustoma			Eucrypta_2				Physalis	Monoptilon
Phacelia_Euglypta_plus_		Gentiana			Eucrypta_1				Chamaesaracha	Chaetopappa
Phacelia_Eutoca_plus_Cosmantha		Gentianopsis			Hydrophyllum				Solanum_Californian	Gutierrezia
Phacelia_Glandulosae		Frasera			Pholistoma				Solanum_Americanum	Euthamia
Phacelia_Gymnobytha		Swertia			Nemophila				Solanum_Douglasii	Erigeron
Phacelia_Pachyphyllae		Gentianella			Phacelia_Pulchellae				Menodora	Heterotheca
Phacelia_Phacelia		Comastoma			Romanzoffia				Forestiera	Chloracantha
Phacelia_Pulchellae		Lithospermum			Phacelia_Pachyphyllae				Fraxinus_2	Symphyotrichum_plus_Almutaster
Phacelia_Ramosissimae		Mertensia			Phacelia_Euglypta_plus_				Fraxinus_1	Oreostemma
Phacelia_Whitlavia		Hackelia_plus_Lappula			Phacelia_Eutoca_plus_Cosmantha				Bacopa	Eurybia
Phalacroseris		Myosotis			Phacelia_Glandulosae				Gratiola	Xylorhiza
Phalaris_1		Cynoglossum			Phacelia_Ramosissimae				Penstemon	Leucosyris
Phalaris_2		Plagiobothrys_Sonnea			Phacelia_Baretiana				Tonella	Dieteria
Phaseolus		Pectocarya_plus_Harpagonella			Phacelia_Phacelia				Collinsia	Machaeranthera
Philadelphus		Plagiobothrys_Allocarya_plus_			Phacelia_Whitlavia				Nothochelone	Isocoma
Phleum		Oreocarya			Phacelia_Gymnobytha				Keckiella_1	Grindelia
Phlox_plus_Microsteris		Cryptantha			Cuscuta_2				Keckiella_3	Hazardia
Phoenicaulis		Eremocarya			Cuscuta_1				Keckiella_2	Xanthisma
Pholisma		Plagiobothrys_Amsinckiopsis_plus_			Dichondra				Callitriche	Pyrrocoma
Pholistoma		Johnstonella			Cressa				Hippuris	Benitoa
Phoradendron_1		Greeneocharis			Convolvulus				Plantago	Corethrogyne
Phoradendron_2		Heliotropium			Calystegia				Veronica_plus_Synthyris	Lessingia
Phragmites		Pholisma			Petunia				Nuttallanthus	Pluchea
Phyla		Tiquilia_Tiquilia			Nicotiana_Polydicliae_plus_Trigonophyllae				Gambelia	Trichoptilium
Phyllodoce		Tiquilia_Eddya			Nicotiana_Petunioides				Pseudorontium	Psathyrotes
Phyllospadix		Nama_2			Lycium				Antirrhinum_plus_Mohavea	Helenium
Physalis		Nama_1			Datura				Stemodia	Hymenoxys
Physaria		Draperia			Oryctes				Holmgrenanthe	Baileya_1
Physocarpus		Tricardia			Physalis				Maurandella	Baileya_2
Picea_1		Hesperochiron			Chamaesaracha				Buddleja	Tetraneuris
Picea_2		Howellanthus			Solanum_Californian				Limosella	Psilostrophe
Pickeringia		Emmenanthe			Solanum_Americanum				Scrophularia_1	Leptosyne
Pilostyles		Eucrypta_2			Solanum_Douglasii				Scrophularia_2	Bidens
Pilularia		Eucrypta_1			Menodora				Lindernia	Adenophyllum
Pinguicula		Hydrophyllum			Forestiera				Proboscidea	Thymophylla
Pinus_Attenuatae		Pholistoma			Fraxinus_2				Chilopsis	Nicolletia
Pinus_Balfournianae		Nemophila			Fraxinus_1				Pinguicula	Pectis
Pinus_Cembroides		Phacelia_Pulchellae			Bacopa				Utricularia	Porophyllum
Pinus_Contortae		Romanzoffia			Gratiola				Verbena	Eclipta
Pinus_Ponderosae		Phacelia_Pachyphyllae			Penstemon				Phyla	Verbesina
Pinus_Strobus		Phacelia_Euglypta_plus_			Tonella				Aloysia	Wyethia_plus_Balsamorhiza
Piperia		Phacelia_Eutoca_plus_Cosmantha			Collinsia				Mimulus_Mimulus	Rudbeckia
Pityopus		Phacelia_Glandulosae			Nothochelone				Mimulus_Diplacus	Sanvitalia
Plagiobothrys_Allocarya_plus_		Phacelia_Ramosissimae			Keckiella_1				Mimulus_Erythranthe	Bahiopsis
Plagiobothrys_Amsinckiopsis_plus_		Phacelia_Baretiana			Keckiella_3				Mimulus_Mimetanthe	Heliomeris
Plagiobothrys_Sonnea		Phacelia_Phacelia			Keckiella_2				Kopsiopsis	Helianthus
Planodes		Phacelia_Whitlavia			Callitriche				Orobanche_Myzorrhiza	Viguiera
Plantago		Phacelia_Gymnobytha			Hippuris				Orobanche_Gymnocaulis	Encelia_2
Platanthera		Cuscuta_2			Plantago				Pedicularis	Encelia_1
Platanus		Cuscuta_1			Veronica_plus_Synthyris				Cordylanthus	Helianthella
Platystemon		Dichondra			Nuttallanthus				Orthocarpus	Enceliopsis
Plectritis		Cressa			Gambelia				Chloropyron	Geraea
Pleiacanthus		Convolvulus			Pseudorontium				Dicranostegia	Iva
Pleuricospora		Calystegia			Antirrhinum_plus_Mohavea				Castilleja_2	Xanthium
Pleurocoronis		Petunia			Stemodia				Castilleja_1	Dicoria
Pleuropogon		Nicotiana_Polydicliae_plus_Trigonophyllae			Holmgrenanthe				Castilleja_3	Ambrosia
Pluchea		Nicotiana_Petunioides			Maurandella				Castilleja_4	Euphrosyne
Pogogyne		Lycium			Buddleja				Triphysaria_2	Jaumea
Polanisia		Datura			Limosella				Triphysaria_1	Chaenactis
Polemonium		Oryctes			Scrophularia_1				Justicia	Orochaenactis
Poliomintha		Physalis			Scrophularia_2				Carlowrightia	Dimeresia
Polycarpon		Chamaesaracha			Lindernia				Scutellaria	Peucephyllum
Polyctenium		Solanum_Californian			Proboscidea				Stachys	Hymenopappus
Polygala_1		Solanum_Americanum			Chilopsis				Teucrium	Bahia
Polygala_2		Solanum_Douglasii			Pinguicula				Trichostema	Palafoxia
Polygala_3		Menodora			Utricularia				Condea	Amauriopsis_plus_Hymenothrix
Polygonum		Forestiera			Verbena				Salvia	Bebbia
Polypodium		Fraxinus_2			Phyla				Lepechinia	Pericome
Polystichum		Fraxinus_1			Aloysia				Prunella	Perityle
Populus_1		Bacopa			Mimulus_Mimulus				Lycopus	Trichocoronis
Populus_2		Gratiola			Mimulus_Diplacus				Agastache	Ageratina
Porophyllum		Penstemon			Mimulus_Erythranthe				Mentha	Malperia
Porterella		Tonella			Mimulus_Mimetanthe				Poliomintha	Brickellia
Portulaca		Collinsia			Kopsiopsis				Monarda	Pleurocoronis
Potamogeton_1		Nothochelone			Orobanche_Myzorrhiza				Pycnanthemum	Venegasia
Potamogeton_2		Keckiella_1			Orobanche_Gymnocaulis				Hedeoma	Eriophyllum_plus_
Potentilla_1		Keckiella_3			Pedicularis				Clinopodium	Eatonella
Potentilla_2		Keckiella_2			Cordylanthus				Pogogyne	Hulsea
Potentilla_3		Callitriche			Orthocarpus				Monardella	Monolopia
Poteridium		Hippuris			Chloropyron				Acanthomintha	Constancea
Prenanthella		Plantago			Dicranostegia				Viburnum	Amblyopappus
Primula_1		Veronica_plus_Synthyris			Castilleja_2				Sambucus	Lasthenia_2
Primula_2		Nuttallanthus			Castilleja_1				Symphoricarpos	Lasthenia_1
Proboscidea		Gambelia			Castilleja_3				Lonicera	Arnica
Prosartes		Pseudorontium			Castilleja_4				Linnaea	Blepharipappus
Prosopis		Antirrhinum_plus_Mohavea			Triphysaria_2				Plectritis	Raillardella
Prunella		Stemodia			Triphysaria_1				Valeriana	Achyrachaena
Prunus		Holmgrenanthe			Justicia				Aralia	Layia
Psathyrotes		Maurandella			Carlowrightia				Hydrocotyle	Lagophylla
Pseudognaphalium		Buddleja			Scutellaria				Bowlesia	Holozonia
Pseudorontium		Limosella			Stachys				Eryngium	Madia_lineage
Pseudostellaria		Scrophularia_1			Teucrium				Sanicula_2	Centromadia
Pseudotrillium		Scrophularia_2			Trichostema				Sanicula_3	Deinandra
Pseudotsuga		Lindernia			Condea				Sanicula_1	Blepharizonia_plus_Hemizonia
Psilocarphus		Proboscidea			Salvia				Cicuta	Calycadenia_plus_Osmadenia
Psilostrophe		Chilopsis			Lepechinia				Perideridia	Holocarpha
Psorothamnus_1		Pinguicula			Prunella				Sium
Psorothamnus_2		Utricularia			Lycopus				Berula
Ptelea		Verbena			Agastache				Oxypolis
Pteridium		Phyla			Mentha				Oenanthe
Pterospora		Aloysia			Poliomintha				Lilaeopsis
Puccinellia		Mimulus_Mimulus			Monarda				Ligusticum
Purshia		Mimulus_Diplacus			Pycnanthemum				Osmorhiza
Pycnanthemum		Mimulus_Erythranthe			Hedeoma				Daucus
Pyrola		Mimulus_Mimetanthe			Clinopodium				Yabea
Pyrrocoma		Kopsiopsis			Pogogyne				Heracleum
Quercus_intermediate		Orobanche_Myzorrhiza			Monardella				Conioselinum
Quercus_red		Orobanche_Gymnocaulis			Acanthomintha				Apiastrum
Quercus_white		Pedicularis			Viburnum				Glehnia
Rafinesquia		Cordylanthus			Sambucus				Angelica_plus_
Raillardella		Orthocarpus			Symphoricarpos				Tauschia
Ranunculus_1		Chloropyron			Lonicera				Spermolepis
Ranunculus_2		Dicranostegia			Linnaea				Lomatium_plus_
Rhamnus		Castilleja_2			Plectritis				Nemacladus
Rhodiola		Castilleja_1			Valeriana				Campanula_plus_
Rhododendron		Castilleja_3			Aralia				Campanula_Scabrella
Rhus_1		Castilleja_4			Hydrocotyle				Campanula_Rotundifolia
Rhus_2		Triphysaria_2			Bowlesia				Porterella
Rhynchospora		Triphysaria_1			Eryngium				Downingia
Ribes_Calobotrya		Justicia			Sanicula_2				Lobelia
Ribes_Coreosma		Carlowrightia			Sanicula_3				Howellia
Ribes_Grossularia		Scutellaria			Sanicula_1				Legenere
Ribes_Grossularioides		Stachys			Cicuta				Menyanthes
Ribes_Heritiera		Teucrium			Perideridia				Hecastocleis
Ribes_Symphocalyx		Trichostema			Sium				Adenocaulon
Ribes_Viburnifolium		Condea			Berula				Acourtia
Robinia		Salvia			Oxypolis				Trixis
Romanzoffia		Lepechinia			Oenanthe				Cirsium
Romneya		Prunella			Lilaeopsis				Saussurea
Rorippa		Lycopus			Ligusticum				Crepis
Rosa		Agastache			Osmorhiza				Lactuca
Rotala		Mentha			Daucus				Taraxacum
Rubus		Poliomintha			Yabea				Hieracium
Rudbeckia		Monarda			Heracleum				Phalacroseris
Rumex		Pycnanthemum			Conioselinum				Chaetadelpha
Rupertia		Hedeoma			Apiastrum				Glyptopleura
Ruppia		Clinopodium			Glehnia				Pleiacanthus
Sagittaria		Pogogyne			Angelica_plus_				Prenanthella
Salicornia		Monardella			Tauschia				Stephanomeria
Salix_Salix		Acanthomintha			Spermolepis				Rafinesquia
Salix_Vetrix		Viburnum			Lomatium_plus_				Munzothamnus
Saltugilia		Sambucus			Nemacladus				Malacothrix_1
Salvia		Symphoricarpos			Campanula_plus_				Malacothrix_2
Sambucus		Lonicera			Campanula_Scabrella				Agoseris
Samolus		Linnaea			Campanula_Rotundifolia				Nothocalais
Sanguisorba		Plectritis			Porterella				Microseris_plus_
Sanicula_1		Valeriana			Downingia				Blennosperma
Sanicula_2		Aralia			Lobelia				Crocidium
Sanicula_3		Hydrocotyle			Howellia				Tetradymia_plus_Lepidospartum
Sanvitalia		Bowlesia			Legenere				Cacaliopsis
Sarcobatus		Eryngium			Menyanthes				Luina
Sarcodes		Sanicula_2			Hecastocleis				Petasites
Saussurea		Sanicula_3			Adenocaulon				Packera
Saxifraga_1		Sanicula_1			Acourtia				Senecio
Saxifraga_2		Cicuta			Trixis				Gnaphalium
Saxifragopsis		Perideridia			Cirsium				Anaphalis
Sceptridium		Sium			Saussurea				Pseudognaphalium
Scheuchzeria		Berula			Crepis				Antennaria
Schoenoplectus		Oxypolis			Lactuca				Gamochaeta
Schoenus		Oenanthe			Taraxacum				Logfia
Scirpus		Lilaeopsis			Hieracium				Stylocline
Sclerocactus		Ligusticum			Phalacroseris				Psilocarphus
Scleropogon		Osmorhiza			Chaetadelpha				Micropus
Scoliopus		Daucus			Glyptopleura				Ancistrocarphus
Scopulophila		Yabea			Pleiacanthus				Hesperevax
Scribneria		Heracleum			Prenanthella				Achillea
Scrophularia_1		Conioselinum			Stephanomeria				Tanacetum
Scrophularia_2		Apiastrum			Rafinesquia				Matricaria
Scutellaria		Glehnia			Munzothamnus				Artemisia_Abrotanum
Sedella		Angelica_plus_			Malacothrix_1				Artemisia_Tridentatae
Sedum		Tauschia			Malacothrix_2				Artemisia_Artemisia
Selaginella		Spermolepis			Agoseris				Artemisia_Dracunculus
Senecio		Lomatium_plus_			Nothocalais				Baccharis
Senegalia		Nemacladus			Microseris_plus_				Laennecia
Senna		Campanula_plus_			Blennosperma				Eucephalus
Sequoia		Campanula_Scabrella			Crocidium				Pentachaeta_plus_Rigiopappus_plus_Tracyina
Sequoiadendron		Campanula_Rotundifolia			Tetradymia_plus_Lepidospartum				Ericameria
Sericocarpus		Porterella			Cacaliopsis				Cuniculotinus
Sesbania		Downingia			Luina				Chrysothamnus_plus_
Sesuvium		Lobelia			Petasites				Sericocarpus
Setaria		Howellia			Packera				Ionactis
Shepherdia		Legenere			Senecio				Townsendia
Sibara		Menyanthes			Gnaphalium				Monoptilon
Sibaropsis		Hecastocleis			Anaphalis				Chaetopappa
Sibbaldia		Adenocaulon			Pseudognaphalium				Gutierrezia
Sidalcea		Acourtia			Antennaria				Euthamia
Silene_1		Trixis			Gamochaeta				Erigeron
Silene_2		Cirsium			Logfia				Heterotheca
Simmondsia		Saussurea			Stylocline				Chloracantha
Sisyrinchium		Crepis			Psilocarphus				Symphyotrichum_plus_Almutaster
Sium		Lactuca			Micropus				Oreostemma
Smelowskia		Taraxacum			Ancistrocarphus				Eurybia
Smilax		Hieracium			Hesperevax				Xylorhiza
Solanum_Americanum		Phalacroseris			Achillea				Leucosyris
Solanum_Californian		Chaetadelpha			Tanacetum				Dieteria
Solanum_Douglasii		Glyptopleura			Matricaria				Machaeranthera
Sorbus		Pleiacanthus			Artemisia_Abrotanum				Isocoma
Sparganium_Sparganium		Prenanthella			Artemisia_Tridentatae				Grindelia
Sparganium_Xanthosparganium		Stephanomeria			Artemisia_Artemisia				Hazardia
Spartina		Rafinesquia			Artemisia_Dracunculus				Xanthisma
Spergularia		Munzothamnus			Baccharis				Pyrrocoma
Spermolepis		Malacothrix_1			Laennecia				Benitoa
Sphaeralcea		Malacothrix_2			Eucephalus				Corethrogyne
Sphenopholis		Agoseris			Pentachaeta_plus_Rigiopappus_plus_Tracyina				Lessingia
Spiraea		Nothocalais			Ericameria				Pluchea
Spiranthes		Microseris_plus_			Cuniculotinus				Trichoptilium
Spirodela		Blennosperma			Chrysothamnus_plus_				Psathyrotes
Sporobolus_plus_Eragrostis		Crocidium			Sericocarpus				Helenium
Stachys		Tetradymia_plus_Lepidospartum			Ionactis				Hymenoxys
Staphylea		Cacaliopsis			Townsendia				Baileya_1
Stellaria		Luina			Monoptilon				Baileya_2
Stemodia		Petasites			Chaetopappa				Tetraneuris
Stenanthium		Packera			Gutierrezia				Psilostrophe
Stephanomeria		Senecio			Euthamia				Leptosyne
Stillingia		Gnaphalium			Erigeron				Bidens
Stipa_Achnatherum		Anaphalis			Heterotheca				Adenophyllum
Stipa_Hesperostipa		Pseudognaphalium			Chloracantha				Thymophylla
Stipa_Pappostipa		Antennaria			Symphyotrichum_plus_Almutaster				Nicolletia
Stipa_Piptatheropsis		Gamochaeta			Oreostemma				Pectis
Stipa_Stillmannii		Logfia			Eurybia				Porophyllum
Streptanthella		Stylocline			Xylorhiza				Eclipta
Streptopus		Psilocarphus			Leucosyris				Verbesina
Stuckenia_1		Micropus			Dieteria				Wyethia_plus_Balsamorhiza
Stuckenia_2		Ancistrocarphus			Machaeranthera				Rudbeckia
Stutzia		Hesperevax			Isocoma				Sanvitalia
Stylocline		Achillea			Grindelia				Bahiopsis
Styrax		Tanacetum			Hazardia				Heliomeris
Suaeda_1		Matricaria			Xanthisma				Helianthus
Suaeda_2		Artemisia_Abrotanum			Pyrrocoma				Viguiera
Subularia		Artemisia_Tridentatae			Benitoa				Encelia_2
Swallenia		Artemisia_Artemisia			Corethrogyne				Encelia_1
Swertia		Artemisia_Dracunculus			Lessingia				Helianthella
Symphoricarpos		Baccharis			Pluchea				Enceliopsis
Symphyotrichum_plus_Almutaster		Laennecia			Trichoptilium				Geraea
Tanacetum		Eucephalus			Psathyrotes				Iva
Taraxacum		Pentachaeta_plus_Rigiopappus_plus_Tracyina			Helenium				Xanthium
Taraxia_1		Ericameria			Hymenoxys				Dicoria
Taraxia_2		Cuniculotinus			Baileya_1				Ambrosia
Tauschia		Chrysothamnus_plus_			Baileya_2				Euphrosyne
Taxus		Sericocarpus			Tetraneuris				Jaumea
Tellima		Ionactis			Psilostrophe				Chaenactis
Tetracoccus		Townsendia			Leptosyne				Orochaenactis
Tetradymia_plus_Lepidospartum		Monoptilon			Bidens				Dimeresia
Tetraneuris		Chaetopappa			Adenophyllum				Peucephyllum
Tetrapteron		Gutierrezia			Thymophylla				Hymenopappus
Teucrium		Euthamia			Nicolletia				Bahia
Thalictrum_1		Erigeron			Pectis				Palafoxia
Thalictrum_2		Heterotheca			Porophyllum				Amauriopsis_plus_Hymenothrix
Thamnosma		Chloracantha			Eclipta				Bebbia
Thelypodeae_Caulanthus		Symphyotrichum_plus_Almutaster			Verbesina				Pericome
Thelypodeae_Guillenia		Oreostemma			Wyethia_plus_Balsamorhiza				Perityle
Thelypodeae_Streptanthus		Eurybia			Rudbeckia				Trichocoronis
Thelypodeae_Thelypodium		Xylorhiza			Sanvitalia				Ageratina
Thelypteris		Leucosyris			Bahiopsis				Malperia
Thermopsis		Dieteria			Heliomeris				Brickellia
Thuja		Machaeranthera			Helianthus				Pleurocoronis
Thymophylla		Isocoma			Viguiera				Venegasia
Thysanocarpus		Grindelia			Encelia_2				Eriophyllum_plus_
Tiarella		Hazardia			Encelia_1				Eatonella
Tidestromia		Xanthisma			Helianthella				Hulsea
Tiquilia_Eddya		Pyrrocoma			Enceliopsis				Monolopia
Tiquilia_Tiquilia		Benitoa			Geraea				Constancea
Tolmiea		Corethrogyne			Iva				Amblyopappus
Tonella		Lessingia			Xanthium				Lasthenia_2
Torreya		Pluchea			Dicoria				Lasthenia_1
Torreyochloa		Trichoptilium			Ambrosia				Arnica
Townsendia		Psathyrotes			Euphrosyne				Blepharipappus
Toxicodendron		Helenium			Jaumea				Raillardella
Toxicoscordion		Hymenoxys			Chaenactis				Achyrachaena
Tragia		Baileya_1			Orochaenactis				Layia
Transberingia		Baileya_2			Dimeresia				Lagophylla
Trautvetteria		Tetraneuris			Peucephyllum				Holozonia
Triantha		Psilostrophe			Hymenopappus				Madia_lineage
Trianthema		Leptosyne			Bahia				Centromadia
Tricardia		Bidens			Palafoxia				Deinandra
Trichocoronis		Adenophyllum			Amauriopsis_plus_Hymenothrix				Blepharizonia_plus_Hemizonia
Trichophorum		Thymophylla			Bebbia				Calycadenia_plus_Osmadenia
Trichoptilium		Nicolletia			Pericome				Holocarpha
Trichostema		Pectis			Perityle
Tridens		Porophyllum			Trichocoronis
Trientalis		Eclipta			Ageratina
Trifolium_1		Verbesina			Malperia
Trifolium_10		Wyethia_plus_Balsamorhiza			Brickellia
Trifolium_11		Rudbeckia			Pleurocoronis
Trifolium_12		Sanvitalia			Venegasia
Trifolium_2		Bahiopsis			Eriophyllum_plus_
Trifolium_3		Heliomeris			Eatonella
Trifolium_4		Helianthus			Hulsea
Trifolium_5		Viguiera			Monolopia
Trifolium_6		Encelia_2			Constancea
Trifolium_7		Encelia_1			Amblyopappus
Trifolium_8		Helianthella			Lasthenia_2
Trifolium_9		Enceliopsis			Lasthenia_1
Triglochin		Geraea			Arnica
Trillium_1		Iva			Blepharipappus
Trillium_2		Xanthium			Raillardella
Triphysaria_1		Dicoria			Achyrachaena
Triphysaria_2		Ambrosia			Layia
Trisetum		Euphrosyne			Lagophylla
Trixis		Jaumea			Holozonia
Tropidocarpum		Chaenactis			Madia_lineage
Tsuga		Orochaenactis			Centromadia
Turritis		Dimeresia			Deinandra
Typha_1		Peucephyllum			Blepharizonia_plus_Hemizonia
Typha_2		Hymenopappus			Calycadenia_plus_Osmadenia
Umbellularia		Bahia			Holocarpha
Urtica_plus_Hesperocnide		Palafoxia
Utricularia		Amauriopsis_plus_Hymenothrix
Vaccinium		Bebbia
Vahlodea		Pericome
Valeriana		Perityle
Vancouveria		Trichocoronis
Venegasia		Ageratina
Veratrum_1		Malperia
Veratrum_2		Brickellia
Verbena		Pleurocoronis
Verbesina		Venegasia
Veronica_plus_Synthyris		Eriophyllum_plus_
Viburnum		Eatonella
Vicia		Hulsea
Viguiera		Monolopia
Viola		Constancea
Vitis		Amblyopappus
Washingtonia		Lasthenia_2
Whipplea		Lasthenia_1
Wolffia		Arnica
Wolffiella		Blepharipappus
Woodsia		Raillardella
Woodwardia		Achyrachaena
Wyethia_plus_Balsamorhiza		Layia
Xanthisma		Lagophylla
Xanthium		Holozonia
Xerophyllum		Madia_lineage
Xylococcus		Centromadia
Xylorhiza		Deinandra
Yabea		Blepharizonia_plus_Hemizonia
Yucca_1		Calycadenia_plus_Osmadenia
Yucca_2		Holocarpha
Zannichellia
Zeltnera
Ziziphus
Zostera
[truncated: 8 more columns]

## Sheet: Sheet4
Isoetes
Selaginella
Lycopodium
Lycopodiella
Equisetum_1
Equisetum_2
Ophioglossum
Botrypus
Sceptridium
Botrychium
Azolla
Pilularia
Marsilea
Cryptogramma
Adiantum_1
Adiantum_2
Notholaena
Pentagramma
Aspidotis
Cheilanthes
Pellaea_1
Astrolepis
Argyrochosma
Pellaea_2
Pteridium
Polypodium
Polystichum
Dryopteris_1
Dryopteris_2
Thelypteris
Asplenium
Cystopteris
Woodsia
Athyrium
Blechnum
Woodwardia
Ephedra_2
Ephedra_1
Ephedra_3
Taxus
Torreya
Sequoiadendron
Sequoia
Thuja
Chamaecyparis
Calocedrus
Juniperus_2
Juniperus_1
Callitropsis
Hesperocyparis_2
Hesperocyparis_1
Tsuga
Abies_1
Abies_3
Abies_2
Pseudotsuga
Picea_1
Picea_2
Pinus_Contortae
Pinus_Attenuatae
Pinus_Ponderosae
Pinus_Strobus
Pinus_Cembroides
Pinus_Balfournianae
Nuphar
Brasenia
Ceratophyllum
Triantha
Lysichiton
Spirodela
Landoltia
Lemna_1
Lemna_2
Wolffia
Wolffiella
Najas
Elodea
Alisma
Damasonium
Sagittaria
Echinodorus
Scheuchzeria
Triglochin
Ruppia
Zostera
Phyllospadix
Potamogeton_1
Potamogeton_2
Zannichellia
Stuckenia_1
Stuckenia_2
Narthecium
Veratrum_1
Veratrum_2
Stenanthium
Toxicoscordion
Xerophyllum
Pseudotrillium
Trillium_2
Trillium_1
Smilax
Streptopus
Scoliopus
Prosartes
Clintonia
Erythronium
Fritillaria
Lilium
Calochortus_Coast_Ranges_plus_Sierra_Nevada_plus_SW_CA
Calochortus_Great_Basin_plus_Rocky_Mountains
Calochortus_Bay_Area_plus_Pacific_NW
Calochortus_San_Diego
Cypripedium_2
Cypripedium_1
Cypripedium_3
Piperia
Platanthera
Goodyera
Spiranthes
Epipactis
Cephalanthera
Listera
Malaxis
Calypso
Corallorhiza_2
Corallorhiza_1
Odontostomum
Iris
Sisyrinchium
Olsynium
Allium_haematochiton_clade
Allium_sanbornii_plus_campanulatum
Allium_falcifolium_clade
Allium_acuminatum_clade
Allium_validum_clade
Maianthemum
Nolina
Brodiaea_plus_Dichelostemma
Dichelostemma_Capitatum
Bloomeria_plus_Triteleia
Androstephium
Muilla
Leucocrinum
Agave
Yucca_1
Yucca_2
Hesperoyucca
Hesperocallis
Chlorogalum_2
Camassia
Hastingsia
Chlorogalum_3
Chlorogalum_1
Washingtonia
Heteranthera
Typha_1
Typha_2
Sparganium_Xanthosparganium
Sparganium_Sparganium
Juncus
Luzula
Cladium
Schoenus
Rhynchospora
Dulichium
Calliscirpus
Carex_plus_Kobresia
Trichophorum
Amphiscirpus
Eriophorum
Scirpus
Fimbristylis
Bulbostylis
Eleocharis_1
Eleocharis_2
Bolboschoenus
Schoenoplectus
Cyperus_plus_Lipocarpha
Isolepis
Leersia
Stipa_Stillmannii
Stipa_Piptatheropsis
Stipa_Hesperostipa
Stipa_Pappostipa
Stipa_Achnatherum
Melica
Glyceria
Pleuropogon
Bromus
Elymus_plus_Hordeum
Anthoxanthum
Sphenopholis
Trisetum
Koeleria
Phalaris_2
Phalaris_1
Torreyochloa
Agrostis
Calamagrostis
Festuca
Vahlodea
Scribneria
Deschampsia
Puccinellia
Dissanthelium_plus_Poa
Phleum
Cinna_1
Cinna_2
Alopecurus
Beckmannia
Phragmites
Danthonia
Aristida
Echinochloa
Setaria
Panicum
Eriochloa
Paspalum
Imperata
Andropogon
Bothriochloa
Digitaria
Enneapogon
Sporobolus_plus_Eragrostis
Spartina
Tridens
Orcuttia_plus_Tuctoria_plus_Neostapfia
Leptochloa_3
Leptochloa_4
Leptochloa_1
Leptochloa_2
Muhlenbergia
Bouteloua
Distichlis
Hilaria
Scleropogon
Blepharidachne
Swallenia
Erioneuron
Munroa
Dasyochloa
Calycanthus
Umbellularia
Anemopsis
Aristolochia
Asarum
Platanus
Ehrendorferia
Dicentra
Corydalis
Dendromecon
Eschscholzia
Papaver
Arctomecon
Argemone
Romneya
Canbya
Meconella
Platystemon
Hesperomecon
Vancouveria
Achlys
Berberis_2
Berberis_3
Berberis_1
Coptis
Aconitum
Delphinium
Enemion
Thalictrum_2
Thalictrum_1
Aquilegia_2
Aquilegia_1
Caltha
Actaea
Clematis
Anemone
Myosurus
Ranunculus_2
Trautvetteria
Ranunculus_1
Paeonia
Myriophyllum
Crassula
Rhodiola
Sedum
Dudleya
Sedella
Ribes_Symphocalyx
Ribes_Coreosma
Ribes_Heritiera
Ribes_Grossularioides
Ribes_Grossularia
Ribes_Viburnifolium
Ribes_Calobotrya
Saxifraga_2
Saxifraga_1
Jepsonia
Bolandra
Hemieva
Boykinia_2
Boykinia_1
Saxifragopsis
Chrysosplenium
Darmera
Cascadia
Micranthes
Mitellastra
Pectiantia_1
Tolmiea
Bensoniella
Lithophragma
Heuchera
Pectiantia_2
Tellima
Tiarella
Ozomelis
Vitis
Geranium
Erodium
California
Staphylea
Crossosoma
Glossopetalon
Rotala
Lythrum
Ammannia
Ludwigia
Circaea
Taraxia_2
Taraxia_1
Camissonia
Eremothera
Eulobus
Oenothera
Chylismia
Neoholmgrenia
Camissoniopsis
Tetrapteron
Chamerion
Epilobium_xerophytic
Epilobium_Epilobium
Chylismiella
Gayophytum
Clarkia_Eucharidium
Clarkia_Myxocarpa
Clarkia_Rhodanthos
Clarkia_Sympherica_plus_Godetia_plus_Phaeostoma
Clarkia_Fibula
Castela
Thamnosma
Cneoridium
Ptelea
Acer
Aesculus
Bursera
Malosma
Toxicodendron
Rhus_2
Rhus_1
Dirca
Ayenia
Fremontodendron
Hibiscus
Malvella
Herissantia
Horsfordia
Abutilon
Malva
Malacothamnus
Eremalche_1
Sphaeralcea
Iliamna_2
Eremalche_2
Sidalcea
Crocanthemum
Limnanthes
Floerkea
Batis
Koeberlinia
Oligomeris
Polanisia
Carsonia
Cleomella_pro_parte_plus_Oxystylis_plus_Wislizenia
Peritoma_plus_
Idahoa
Cochlearia
Subularia
Noccaea
Arabis
Athysanus_plus_Draba_1
Draba_2
Thelypodeae_Guillenia
Thelypodeae_Streptanthus
Sibara
Thysanocarpus
Thelypodeae_Caulanthus
Thelypodeae_Thelypodium
Streptanthella
Hesperidanthus
Sibaropsis
Lepidium
Smelowskia
Descurainia
Tropidocarpum
Cardamine
Nasturtium
Barbarea
Rorippa
Planodes
Physaria
Dithyrea
Lyrocarpa
Transberingia
Turritis
Erysimum
Halimolobos
Cusickiella
Polyctenium
Anelsonia
Phoenicaulis
Boechera_main_clade
Boechera_repanda_clade
Krameria
Kallstroemia
Larrea
Fagonia
Oxalis
Mortonia
Parnassia
Paxistima
Euonymus
Hesperolinon_plus_
Tetracoccus
Hypericum
Viola
Populus_1
Populus_2
Salix_Salix
Salix_Vetrix
Bergia
Elatine
Croton
Acalypha
Ditaxis
Tragia
Bernardia
Stillingia
Euphorbia_Tithyanus
Euphorbia_Helioscopia
Euphorbia_Anisophyllum
Euphorbia_Misera
Euphorbia_Poinsettia
Polygala_2
Polygala_1
Polygala_3
Cercis
Hoffmannseggia
Parkinsonia
Senna
Prosopis
Senegalia
Calliandra
Pickeringia
Thermopsis
Lupinus_petioled
Lupinus_sessile
Amorpha
Psorothamnus_1
Psorothamnus_2
Marina
Dalea
Phaseolus
Hoita
Rupertia
Ladeania
Pediomelum
Hosackia
Acmispon
Sesbania
Robinia
Olneya
Peteria
Glycyrrhiza
Oxytropis
Astragalus_Neoastragalus
Astragalus_agrestis_clade
Astragalus_canadensis_clade
Vicia
Lathyrus
Trifolium_2
Trifolium_4
Trifolium_3
Trifolium_8
Trifolium_11
Trifolium_12
Trifolium_5
Trifolium_7
Trifolium_9
Trifolium_10
Trifolium_1
Trifolium_6
Pilostyles
Datisca
Brandegea
Marah
Cucurbita_2
Cucurbita_1
Chrysolepis
Notholithocarpus
Quercus_intermediate
Quercus_white
Quercus_red
Myrica
Morella
Juglans
Corylus
Betula
Alnus_Gymnothyrsus
Alnus_Alnobetula
Celtis
Parietaria
Urtica_plus_Hesperocnide
Shepherdia
Colubrina
Ceanothus_Ceanothus
Ceanothus_Cerastes
Ziziphus
Adolphia
Frangula
Condalia
Rhamnus
Lyonothamnus
Oemleria
Coleogyne
Neviusia
Physocarpus
Prunus
Crataegus
Peraphyllum
Amelanchier
Sorbus
Heteromeles
Malus
Chamaebatiaria
Adenostoma
Spiraea
Petrophytum
Holodiscus
Aruncus
Luetkea
Cercocarpus
Chamaebatia
Purshia
Rubus
Geum
Fallugia
Rosa
Agrimonia
Poteridium
Sanguisorba
Acaena
Potentilla_2
Potentilla_3
Horkelia_plus_Horkeliella_plus_Ivesia
Potentilla_1
Sibbaldia
Comarum
Aphanes
Drymocallis
Dasiphora
Fragaria_1
Fragaria_2
Comandra
Arceuthobium
Phoradendron_2
Phoradendron_1
Drosera
Frankenia
Armeria
Limonium
Polygonum
Rumex
Oxyria
Persicaria
Bistorta
Aconogonon
Eriogonoideae_Gilmania
Eriogonoideae_Pterostegieae
Eriogonoideae_Dedeckera_plus_
Eriogonoideae_Sidotheca
Eriogonoideae_Eriogonum_plus_
Eriogonoideae_Lastarriaea
Eriogonoideae_Oxytheca_plus_
Simmondsia
Trianthema
Sesuvium
Sarcobatus
Boerhavia_2
Boerhavia_1
Anulocaulis
Allionia
Mirabilis
Abronia_plus_Tripterocalyx
Acleisanthes
Portulaca
Calyptridium
Calandrinia
Cistanthe
Lewisia
Montia
Claytonia
Cylindropuntia_plus_Grusonia
Opuntia
Bergerocactus
Carnegiea
Echinocereus
Echinocactus_plus_Ferocactus
Sclerocactus
Mammillaria
Coryphantha
Paronychia
Loeflingia
Cardionema
Polycarpon
Scopulophila
Achyronychia
Spergularia
Eremogone
Silene_1
Silene_2
Minuartia_plus_Sagina
Moehringia
Arenaria
Pseudostellaria
Cerastium
Stellaria
Nitrophila
Amaranthus
Tidestromia
Aphanisma
Kochia
Allenrolfea
Arthrocnemum
Suaeda_2
Salicornia
Suaeda_1
Krascheninnikovia
Corispermum
Chenopodium_3
Chenopodium_4_plus_5
Chenopodium_7
Atriplex
Stutzia
Extriplex
Grayia
Cornus_2
Cornus_1
Cornus_3
Jamesia
Whipplea
Fendlerella
Philadelphus
Carpenteria
Eucnide
Petalonyx
Mentzelia_Micromentzelia
Mentzelia_Trachyphytum
Mentzelia_Bartonia
Mentzelia_Bicuspidaria
Styrax
Darlingtonia
Orthilia
Pyrola
Chimaphila
Moneses
Cassiope
Vaccinium
Gaultheria
Leucothoe
Empetrum
Phyllodoce
Kalmia
Rhododendron
Menziesia
Arctostaphylos
Ornithostaphylos
Comarostaphylis
Xylococcus
Arbutus
Sarcodes
Pterospora
Pleuricospora
Monotropa_2
Monotropa_1
Pityopus
Allotropa
Hemitomes
Samolus
Anagallis
Trientalis
Glaux
Lysimachia
Androsace_1
Androsace_2
Primula_2
Primula_1
Fouquieria
Aliciella
Ipomopsis_1
Ipomopsis_3
Ipomopsis_2
Eriastrum
Langloisia
Loeseliastrum_1
Loeseliastrum_2
Polemonium
Linanthus_2
Linanthus_1
Gymnosteris
Phlox_plus_Microsteris
Leptosiphon
Saltugilia
Lathrocasis
Gilia_Arachnion
Gilia_Saltugilia
Gilia_Gilia
Allophyllum
Collomia_1
Collomia_2
Collomia_3
Navarretia_1
Navarretia_2
Garrya
Cephalanthus
Kelloggia
Galium
Amsonia
Cycladenia
Apocynum
Funastrum
Matelea
Asclepias
Cicendia
Zeltnera
Eustoma
Gentiana
Gentianopsis
Frasera
Swertia
Gentianella
Comastoma
Lithospermum
Mertensia
Hackelia_plus_Lappula
Myosotis
Cynoglossum
Plagiobothrys_Sonnea
Pectocarya_plus_Harpagonella
Plagiobothrys_Allocarya_plus_
Oreocarya
Cryptantha
Eremocarya
Plagiobothrys_Amsinckiopsis_plus_
Johnstonella
Greeneocharis
Heliotropium
Pholisma
Tiquilia_Tiquilia
Tiquilia_Eddya
Nama_2
Nama_1
Draperia
Tricardia
Hesperochiron
Howellanthus
Emmenanthe
Eucrypta_2
Eucrypta_1
Hydrophyllum
Pholistoma
Nemophila
Phacelia_Pulchellae
Romanzoffia
Phacelia_Pachyphyllae
Phacelia_Euglypta_plus_
Phacelia_Eutoca_plus_Cosmantha
Phacelia_Glandulosae
Phacelia_Ramosissimae
Phacelia_Baretiana
Phacelia_Phacelia
Phacelia_Whitlavia
Phacelia_Gymnobytha
Cuscuta_2
Cuscuta_1
Dichondra
Cressa
Convolvulus
Calystegia
Petunia
Nicotiana_Polydicliae_plus_Trigonophyllae
Nicotiana_Petunioides
Lycium
Datura
Oryctes
Physalis
Chamaesaracha
Solanum_Californian
Solanum_Americanum
Solanum_Douglasii
Menodora
Forestiera
Fraxinus_2
Fraxinus_1
Bacopa
Gratiola
Penstemon
Tonella
Collinsia
Nothochelone
Keckiella_1
Keckiella_3
Keckiella_2
Callitriche
Hippuris
Plantago
Veronica_plus_Synthyris
Nuttallanthus
Gambelia
Pseudorontium
Antirrhinum_plus_Mohavea
Stemodia
Holmgrenanthe
Maurandella
Buddleja
Limosella
Scrophularia_1
Scrophularia_2
Lindernia
Proboscidea
Chilopsis
Pinguicula
Utricularia
Verbena
Phyla
Aloysia
Mimulus_Mimulus
Mimulus_Diplacus
Mimulus_Erythranthe
Mimulus_Mimetanthe
Kopsiopsis
Orobanche_Myzorrhiza
Orobanche_Gymnocaulis
Pedicularis
Cordylanthus
Orthocarpus
Chloropyron
Dicranostegia
Castilleja_2
Castilleja_1
Castilleja_3
Castilleja_4
Triphysaria_2
Triphysaria_1
Justicia
Carlowrightia
Scutellaria
Stachys
Teucrium
Trichostema
Condea
Salvia
Lepechinia
Prunella
Lycopus
Agastache
Mentha
Poliomintha
Monarda
Pycnanthemum
Hedeoma
Clinopodium
Pogogyne
Monardella
Acanthomintha
Viburnum
Sambucus
Symphoricarpos
Lonicera
Linnaea
Plectritis
Valeriana
Aralia
Hydrocotyle
Bowlesia
Eryngium
Sanicula_2
Sanicula_3
Sanicula_1
Cicuta
Perideridia
Sium
Berula
Oxypolis
Oenanthe
Lilaeopsis
Ligusticum
Osmorhiza
Daucus
Yabea
Heracleum
Conioselinum
Apiastrum
Glehnia
Angelica_plus_
Tauschia
Spermolepis
Lomatium_plus_
Nemacladus
Campanula_plus_
Campanula_Scabrella
Campanula_Rotundifolia
Porterella
Downingia
Lobelia
Howellia
Legenere
Menyanthes
Hecastocleis
Adenocaulon
Acourtia
Trixis
Cirsium
Saussurea
Crepis
Lactuca
Taraxacum
Hieracium
Phalacroseris
Chaetadelpha
Glyptopleura
Pleiacanthus
Prenanthella
Stephanomeria
Rafinesquia
Munzothamnus
Malacothrix_1
Malacothrix_2
Agoseris
Nothocalais
Microseris_plus_
Blennosperma
Crocidium
Tetradymia_plus_Lepidospartum
Cacaliopsis
Luina
Petasites
Packera
Senecio
Gnaphalium
Anaphalis
Pseudognaphalium
Antennaria
Gamochaeta
Logfia
Stylocline
Psilocarphus
Micropus
Ancistrocarphus
Hesperevax
Achillea
Tanacetum
Matricaria
Artemisia_Abrotanum
Artemisia_Tridentatae
Artemisia_Artemisia
Artemisia_Dracunculus
Baccharis
Laennecia
Eucephalus
Pentachaeta_plus_Rigiopappus_plus_Tracyina
Ericameria
Cuniculotinus
Chrysothamnus_plus_
Sericocarpus
Ionactis
Townsendia
Monoptilon
Chaetopappa
Gutierrezia
Euthamia
Erigeron
Heterotheca
Chloracantha
Symphyotrichum_plus_Almutaster
Oreostemma
Eurybia
Xylorhiza
Leucosyris
Dieteria
Machaeranthera
Isocoma
Grindelia
Hazardia
Xanthisma
Pyrrocoma
Benitoa
Corethrogyne
Lessingia
Pluchea
Trichoptilium
Psathyrotes
Helenium
Hymenoxys
Baileya_1
Baileya_2
Tetraneuris
Psilostrophe
Leptosyne
Bidens
Adenophyllum
Thymophylla
Nicolletia
Pectis
Porophyllum
Eclipta
Verbesina
Wyethia_plus_Balsamorhiza
Rudbeckia
Sanvitalia
Bahiopsis
Heliomeris
Helianthus
Viguiera
Encelia_2
Encelia_1
Helianthella
Enceliopsis
Geraea
Iva
Xanthium
Dicoria
Ambrosia
Euphrosyne
Jaumea
Chaenactis
Orochaenactis
Dimeresia
Peucephyllum
Hymenopappus
Bahia
Palafoxia
Amauriopsis_plus_Hymenothrix
Bebbia
Pericome
Perityle
Trichocoronis
Ageratina
Malperia
Brickellia
Pleurocoronis
Venegasia
Eriophyllum_plus_
Eatonella
Hulsea
Monolopia
Constancea
Amblyopappus
Lasthenia_2
Lasthenia_1
Arnica
Blepharipappus
Raillardella
Achyrachaena
Layia
Lagophylla
Holozonia
Madia_lineage
Centromadia
Deinandra
Blepharizonia_plus_Hemizonia
Calycadenia_plus_Osmadenia
Holocarpha
