# Supplementary material for: Spatial phylogenetics of the native California flora
Source: BMC Biol. 2017 Oct 26;15:96. doi: 10.1186/s12915-017-0435-x (PMC5658987; doi:10.1186/s12915-017-0435-x)
Supplement: Supplementary file 15 — The number of records, area under the curve (AUC), and OTU membership for each native Californian plant species. (XLSX 230 kb) [file 12915_2017_435_MOESM15_ESM.xlsx]

## Sheet: species_summaries
genus_species	clade	n_obs	n_training_samples	training_auc
Abies amabilis	Abies_3	20	1	0.5
Abies bracteata	Abies_1	148	61	0.9671
Abies concolor	Abies_3	831	548	0.8455
Abies grandis	Abies_3	105	76	0.9801
Abies lasiocarpa	Abies_2	31	15	0.9921
Abies magnifica	Abies_3	408	286	0.9114
Abies procera	Abies_3	42	30	0.9877
Abronia alpina	Abronia+Tripterocalyx	20	8	0.9936
Abronia latifolia	Abronia+Tripterocalyx	274	136	0.976
Abronia maritima	Abronia+Tripterocalyx	351	179	0.9735
Abronia nana	Abronia+Tripterocalyx	108	67	0.9636
Abronia pogonantha	Abronia+Tripterocalyx	227	162	0.9256
Abronia turbinata	Abronia+Tripterocalyx	97	74	0.9545
Abronia umbellata	Abronia+Tripterocalyx	591	290	0.9597
Abronia villosa	Abronia+Tripterocalyx	918	656	0.9266
Abutilon palmeri	Abutilon	19	11	0.853
Abutilon parvulum	Abutilon	19	11	0.9663
Acaena pinnatifida	Acaena	121	83	0.9665
Acalypha californica	Acalypha	101	44	0.9325
Acamptopappus shockleyi	Chrysothamnus+	186	106	0.9703
Acamptopappus sphaerocephalus	Chrysothamnus+	632	422	0.9042
Acanthomintha duttonii	Acanthomintha	36	13	0.9771
Acanthomintha ilicifolia	Acanthomintha	70	43	0.95
Acanthomintha lanceolata	Acanthomintha	182	103	0.9448
Acanthomintha obovata	Acanthomintha	95	57	0.9098
Acanthoscyphus parishii	Eriogonoideae_Oxytheca+	369	168	0.9465
Acer circinatum	Acer	242	163	0.9486
Acer glabrum	Acer	727	468	0.8847
Acer macrophyllum	Acer	1258	841	0.7943
Acer negundo	Acer	550	338	0.827
Achillea millefolium	Achillea	1980	1456	0.6705
Achlys californica	Achlys	21	21	0.9661
Achlys triphylla	Achlys	96	81	0.9744
Achyrachaena mollis	Achyrachaena	728	498	0.8251
Achyronychia cooperi	Achyronychia	400	328	0.9599
Acleisanthes longiflora	Acleisanthes	5	2	0.9935
Acleisanthes nevadensis	Acleisanthes	7	5	0.9817
Acmispon americanus	Acmispon	1430	1094	0.6709
Acmispon argophyllus	Acmispon	919	583	0.7278
Acmispon argyraeus	Acmispon	175	114	0.9211
Acmispon brachycarpus	Acmispon	902	714	0.7314
Acmispon cytisoides	Acmispon	78	53	0.9861
Acmispon dendroideus	Acmispon	286	121	0.9741
Acmispon denticulatus	Acmispon	96	70	0.8518
Acmispon glaber	Acmispon	1923	1363	0.779
Acmispon grandiflorus	Acmispon	542	355	0.7809
Acmispon haydonii	Acmispon	57	40	0.9354
Acmispon heermannii	Acmispon	679	475	0.7655
Acmispon junceus	Acmispon	152	86	0.9462
Acmispon maritimus	Acmispon	775	577	0.8311
Acmispon micranthus	Acmispon	494	358	0.8781
Acmispon nevadensis	Acmispon	744	528	0.8464
Acmispon parviflorus	Acmispon	431	332	0.835
Acmispon procumbens	Acmispon	269	189	0.9066
Acmispon prostratus	Acmispon	86	39	0.9953
Acmispon rigidus	Acmispon	384	253	0.9245
Acmispon rubriflorus	Acmispon	10	6	0.9413
Acmispon strigosus	Acmispon	2465	1821	0.7299
Acmispon wrangelianus	Acmispon	771	616	0.7473
Aconitum columbianum	Aconitum	557	374	0.9006
Aconogonon davisiae	Aconogonon	256	174	0.9587
Aconogonon newberryi	Aconogonon	8	8	0.9837
Aconogonon phytolaccifolium	Aconogonon	193	130	0.9539
Acourtia microcephala	Acourtia	497	357	0.8579
Actaea rubra	Actaea	348	254	0.8218
Adenocaulon bicolor	Adenocaulon	332	252	0.8852
Adenophyllum cooperi	Adenophyllum	367	255	0.942
Adenophyllum porophylloides	Adenophyllum	268	186	0.9362
Adenostoma fasciculatum	Adenostoma	1842	1220	0.7693
Adenostoma sparsifolium	Adenostoma	354	186	0.8722
Adiantum aleuticum	Adiantum_1	420	295	0.8412
Adiantum capillus-veneris	Adiantum_2	422	258	0.7805
Adiantum jordanii	Adiantum_2	880	623	0.8155
Adolphia californica	Adolphia	139	72	0.988
Aesculus californica	Aesculus	640	467	0.8409
Agastache parvifolia	Agastache	57	42	0.9697
Agastache urticifolia	Agastache	349	250	0.858
Agave deserti	Agave	172	99	0.9295
Agave shawii	Agave	16	9	0.9969
Agave utahensis	Agave	82	54	0.9769
Ageratina herbacea	Ageratina	34	19	0.9883
Ageratina occidentalis	Ageratina	474	338	0.8754
Ageratina shastensis	Ageratina	40	24	0.9918
Agoseris apargioides	Agoseris	180	88	0.9835
Agoseris aurantiaca	Agoseris	138	111	0.9108
Agoseris glauca	Agoseris	83	65	0.958
Agoseris grandiflora	Agoseris	705	544	0.746
Agoseris heterophylla	Agoseris	1078	748	0.7326
Agoseris hirsuta	Agoseris	126	91	0.9509
Agoseris monticola	Agoseris	261	194	0.9441
Agoseris parviflora	Agoseris	114	89	0.9403
Agoseris retrorsa	Agoseris	789	608	0.7968
Agrimonia gryposepala	Agrimonia	63	43	0.9543
Agrostis blasdalei	Agrostis	86	43	0.9898
Agrostis densiflora	Agrostis	172	86	0.981
Agrostis elliottiana	Agrostis	51	28	0.9584
Agrostis exarata	Agrostis	1994	1265	0.7143
Agrostis hallii	Agrostis	296	205	0.929
Agrostis hendersonii	Agrostis	33	20	0.9196
Agrostis hooveri	Agrostis	59	26	0.97
Agrostis humilis	Agrostis	176	114	0.9305
Agrostis idahoensis	Agrostis	636	432	0.8944
Agrostis microphylla	Agrostis	190	108	0.9118
Agrostis oregonensis	Agrostis	82	47	0.8774
Agrostis pallens	Agrostis	1057	684	0.7144
Agrostis scabra	Agrostis	702	494	0.8728
Agrostis variabilis	Agrostis	512	329	0.9398
Aliciella humillima	Aliciella	13	11	0.9786
Aliciella hutchinsifolia	Aliciella	46	31	0.9674
Aliciella latifolia	Aliciella	371	294	0.9509
Aliciella leptomeria	Aliciella	69	51	0.987
Aliciella lottiae	Aliciella	35	32	0.9747
Aliciella micromeria	Aliciella	22	14	0.9812
Aliciella monoensis	Aliciella	23	20	0.968
Aliciella ripleyi	Aliciella	29	24	0.9807
Aliciella triodon	Aliciella	21	11	0.9706
Alisma gramineum	Alisma	17	11	0.9921
Alisma triviale	Alisma	155	113	0.7921
Allenrolfea occidentalis	Allenrolfea	349	217	0.9293
Allionia incarnata	Allionia	439	330	0.9402
Allium abramsii	Allium sanbornii+campanulatum	26	23	0.9258
Allium acuminatum	Allium acuminatum clade	89	73	0.9334
Allium amplectens	Allium acuminatum clade	424	334	0.8691
Allium anceps	Allium_falcifolium_clade	13	12	0.9589
Allium atrorubens	Allium sanbornii+campanulatum	87	69	0.9842
Allium bisceptrum	Allium sanbornii+campanulatum	142	113	0.9432
Allium bolanderi	Allium acuminatum clade	93	77	0.9214
Allium burlewii	Allium_falcifolium_clade	168	110	0.9192
Allium campanulatum	Allium sanbornii+campanulatum	570	426	0.8497
Allium cratericola	Allium_falcifolium_clade	75	57	0.888
Allium crispum	Allium acuminatum clade	159	123	0.9034
Allium denticulatum	Allium sanbornii+campanulatum	51	38	0.9101
Allium diabolense	Allium sanbornii+campanulatum	56	41	0.7461
Allium dichlamydeum	Allium acuminatum clade	60	41	0.9778
Allium falcifolium	Allium_falcifolium_clade	386	281	0.8893
Allium fimbriatum	Allium sanbornii+campanulatum	399	274	0.8137
Allium haematochiton	Allium haematochiton clade	396	252	0.8674
Allium hickmanii	Allium acuminatum clade	51	26	0.9889
Allium hoffmanii	Allium_falcifolium_clade	70	44	0.9844
Allium howellii	Allium sanbornii+campanulatum	112	67	0.8532
Allium hyalinum	Allium acuminatum clade	130	101	0.8935
Allium jepsonii	Allium sanbornii+campanulatum	41	27	0.9539
Allium lacunosum	Allium acuminatum clade	236	151	0.7787
Allium lemmonii	Allium_falcifolium_clade	68	53	0.9669
Allium marvinii	Allium haematochiton clade	41	37	0.8979
Allium membranaceum	Allium sanbornii+campanulatum	46	40	0.9629
Allium monticola	Allium sanbornii+campanulatum	92	54	0.9432
Allium munzii	Allium sanbornii+campanulatum	85	44	0.9779
Allium nevadense	Allium sanbornii+campanulatum	35	29	0.9685
Allium obtusum	Allium_falcifolium_clade	151	126	0.9195
Allium parishii	Allium sanbornii+campanulatum	51	45	0.9185
Allium parryi	Allium sanbornii+campanulatum	113	73	0.9199
Allium parvum	Allium_falcifolium_clade	56	47	0.9191
Allium peninsulare	Allium acuminatum clade	343	255	0.8168
Allium platycaule	Allium_falcifolium_clade	114	90	0.9408
Allium praecox	Allium acuminatum clade	299	187	0.9241
Allium sanbornii	Allium sanbornii+campanulatum	87	58	0.9533
Allium serra	Allium acuminatum clade	163	127	0.9443
Allium sharsmithiae	Allium sanbornii+campanulatum	27	15	0.7711
Allium shevockii	Allium sanbornii+campanulatum	12	4	0.7969
Allium siskiyouense	Allium_falcifolium_clade	92	68	0.9454
Allium tolmiei	Allium_falcifolium_clade	20	18	0.9716
Allium tribracteatum	Allium_falcifolium_clade	36	30	0.9262
Allium tuolumnense	Allium sanbornii+campanulatum	6	5	0.8718
Allium unifolium	Allium acuminatum clade	103	83	0.9012
Allium validum	Allium_validum_clade	309	233	0.9078
Allium yosemitense	Allium_falcifolium_clade	18	9	0.7551
Allophyllum divaricatum	Allophyllum	330	258	0.8616
Allophyllum gilioides	Allophyllum	572	449	0.7772
Allophyllum glutinosum	Allophyllum	493	361	0.8543
Allophyllum integrifolium	Allophyllum	247	174	0.9179
Allotropa virgata	Allotropa	124	105	0.8806
Almutaster pauciflorus	Symphyotrichum+Almutaster	25	7	0.9496
Alnus incana	Alnus_Gymnothyrsus	440	305	0.9071
Alnus rhombifolia	Alnus_Gymnothyrsus	1210	845	0.7047
Alnus rubra	Alnus_Gymnothyrsus	323	205	0.9656
Alnus viridis	Alnus_Alnobetula	156	92	0.9673
Alopecurus aequalis	Alopecurus	469	292	0.8569
Alopecurus carolinianus	Alopecurus	81	51	0.8557
Alopecurus geniculatus	Alopecurus	154	102	0.936
Alopecurus saccatus	Alopecurus	499	293	0.8422
Aloysia wrightii	Aloysia	74	36	0.9548
Amaranthus blitoides	Amaranthus	359	276	0.7599
Amaranthus californicus	Amaranthus	211	164	0.7704
Amaranthus fimbriatus	Amaranthus	333	245	0.907
Amaranthus palmeri	Amaranthus	175	110	0.8188
Amaranthus powellii	Amaranthus	141	99	0.7677
Amaranthus torreyi	Amaranthus	76	54	0.9767
Amaranthus watsonii	Amaranthus	11	9	0.9523
Amauriopsis dissecta	Amauriopsis+Hymenothrix	55	31	0.9414
Amblyopappus pusillus	Amblyopappus	286	148	0.9761
Ambrosia acanthicarpa	Ambrosia	632	459	0.7635
Ambrosia ambrosioides	Ambrosia	5	3	0.9937
Ambrosia chamissonis	Ambrosia	648	345	0.949
Ambrosia chenopodiifolia	Ambrosia	60	23	0.9948
Ambrosia confertiflora	Ambrosia	178	100	0.867
Ambrosia dumosa	Ambrosia	1259	873	0.9144
Ambrosia eriocentra	Ambrosia	212	142	0.9593
Ambrosia ilicifolia	Ambrosia	99	49	0.994
Ambrosia monogyra	Ambrosia	54	24	0.9775
Ambrosia psilostachya	Ambrosia	716	537	0.8268
Ambrosia pumila	Ambrosia	75	40	0.9634
Ambrosia salsola	Ambrosia	1411	940	0.8848
Amelanchier alnifolia	Amelanchier	378	287	0.8998
Amelanchier utahensis	Amelanchier	1133	777	0.7584
Ammannia coccinea	Ammannia	208	133	0.8666
Ammannia robusta	Ammannia	77	62	0.8943
Amorpha californica	Amorpha	672	417	0.8189
Amorpha fruticosa	Amorpha	291	180	0.8566
Amphipappus fremontii	Chrysothamnus+	307	181	0.9659
Amphiscirpus nevadensis	Amphiscirpus	90	62	0.9717
Amsinckia douglasiana	Plagiobothrys_Amsinckiopsis+	193	114	0.903
Amsinckia eastwoodiae	Plagiobothrys_Amsinckiopsis+	186	131	0.8916
Amsinckia furcata	Plagiobothrys_Amsinckiopsis+	133	56	0.9748
Amsinckia grandiflora	Plagiobothrys_Amsinckiopsis+	53	15	0.9976
Amsinckia intermedia	Plagiobothrys_Amsinckiopsis+	886	703	0.7474
Amsinckia lunaris	Plagiobothrys_Amsinckiopsis+	106	66	0.9042
Amsinckia lycopsoides	Plagiobothrys_Amsinckiopsis+	203	165	0.9064
Amsinckia menziesii	Plagiobothrys_Amsinckiopsis+	1574	1154	0.7512
Amsinckia retrorsa	Plagiobothrys_Amsinckiopsis+	114	95	0.8225
Amsinckia spectabilis	Plagiobothrys_Amsinckiopsis+	308	184	0.9639
Amsinckia tessellata	Plagiobothrys_Amsinckiopsis+	1179	913	0.8487
Amsinckia vernicosa	Plagiobothrys_Amsinckiopsis+	150	99	0.8982
Amsonia tomentosa	Amsonia	290	159	0.9149
Anagallis minima	Anagallis	146	115	0.834
Anaphalis margaritacea	Anaphalis	596	403	0.8511
Ancistrocarphus filagineus	Ancistrocarphus	416	321	0.8108
Ancistrocarphus keilii	Ancistrocarphus	6	3	0.965
Andropogon glomeratus	Andropogon	150	70	0.8884
Androsace elongata	Androsace_2	174	128	0.8482
Androsace filiformis	Androsace_1	1	1	0.5
Androsace occidentalis	Androsace_2	9	1	0.5
Androsace septentrionalis	Androsace_2	130	82	0.9834
Androstephium breviflorum	Androstephium	31	24	0.9804
Anelsonia eurycarpa	Anelsonia	81	47	0.9903
Anemone deltoidea	Anemone	151	117	0.9671
Anemone drummondii	Anemone	140	93	0.9549
Anemone grayi	Anemone	35	22	0.9364
Anemone lyallii	Anemone	19	16	0.9764
Anemone multifida	Anemone	15	10	0.9833
Anemone occidentalis	Anemone	116	77	0.965
Anemone oregana	Anemone	52	44	0.9422
Anemone tuberosa	Anemone	75	57	0.9536
Anemopsis californica	Anemopsis	607	401	0.7913
Angelica arguta	Angelica+	65	48	0.9535
Angelica breweri	Angelica+	125	88	0.9482
Angelica californica	Angelica+	69	44	0.8906
Angelica callii	Angelica+	36	15	0.9798
Angelica genuflexa	Angelica+	32	9	0.9861
Angelica hendersonii	Angelica+	97	54	0.983
Angelica kingii	Angelica+	16	10	0.9904
Angelica lineariloba	Angelica+	140	92	0.9568
Angelica lucida	Angelica+	43	23	0.9952
Angelica tomentosa	Angelica+	197	135	0.81
Anisocarpus madioides	Madia_lineage	328	244	0.9162
Anisocarpus scabridus	Madia_lineage	68	35	0.9899
Anisocoma acaulis	Malacothrix_2	657	502	0.882
Antennaria argentea	Antennaria	270	193	0.9195
Antennaria corymbosa	Antennaria	97	74	0.9549
Antennaria dimorpha	Antennaria	234	164	0.9095
Antennaria flagellaris	Antennaria	6	6	0.8822
Antennaria geyeri	Antennaria	143	92	0.9442
Antennaria howellii	Antennaria	17	12	0.9816
Antennaria luzuloides	Antennaria	109	75	0.9724
Antennaria marginata	Antennaria	11	6	0.8846
Antennaria media	Antennaria	344	224	0.967
Antennaria microphylla	Antennaria	257	202	0.9104
Antennaria pulchella	Antennaria	109	91	0.9831
Antennaria racemosa	Antennaria	26	24	0.9828
Antennaria rosea	Antennaria	658	463	0.8965
Antennaria suffrutescens	Antennaria	64	35	0.9925
Antennaria umbrinella	Antennaria	77	63	0.9715
Anthoxanthum nitens	Anthoxanthum	5	5	0.9005
Anthoxanthum occidentale	Anthoxanthum	266	188	0.9517
Antirrhinum cornutum	Antirrhinum+Mohavea	82	68	0.9485
Antirrhinum coulterianum	Antirrhinum+Mohavea	645	518	0.836
Antirrhinum filipes	Antirrhinum+Mohavea	230	192	0.9453
Antirrhinum kelloggii	Antirrhinum+Mohavea	336	262	0.8673
Antirrhinum kingii	Antirrhinum+Mohavea	40	26	0.9892
Antirrhinum leptaleum	Antirrhinum+Mohavea	45	36	0.9332
Antirrhinum multiflorum	Antirrhinum+Mohavea	333	255	0.8907
Antirrhinum nuttallianum	Antirrhinum+Mohavea	938	639	0.8803
Antirrhinum ovatum	Antirrhinum+Mohavea	60	25	0.8963
Antirrhinum subcordatum	Antirrhinum+Mohavea	67	43	0.9665
Antirrhinum vexillocalyculatum	Antirrhinum+Mohavea	342	279	0.8978
Antirrhinum virga	Antirrhinum+Mohavea	128	74	0.9532
Anulocaulis annulatus	Anulocaulis	50	35	0.982
Aphanes occidentalis	Aphanes	269	214	0.7979
Aphanisma blitoides	Aphanisma	73	45	0.9845
Apiastrum angustifolium	Apiastrum	805	616	0.8203
Apocynum androsaemifolium	Apocynum	704	522	0.8319
Apocynum cannabinum	Apocynum	395	281	0.7117
Aquilegia eximia	Aquilegia_2	74	54	0.9103
Aquilegia formosa	Aquilegia_2	1223	922	0.7488
Aquilegia pubescens	Aquilegia_1	237	152	0.9746
Aquilegia shockleyi	Aquilegia_2	18	11	0.9858
Arabis blepharophylla	Arabis	184	76	0.9775
Arabis eschscholtziana	Arabis	72	55	0.8545
Arabis mcdonaldiana	Arabis	61	34	0.9929
Arabis modesta	Arabis	29	14	0.937
Arabis oregana	Arabis	31	19	0.971
Arabis pycnocarpa	Arabis	26	23	0.8513
Aralia californica	Aralia	375	256	0.8594
Arbutus menziesii	Arbutus	602	434	0.8825
Arceuthobium americanum	Arceuthobium	60	46	0.9471
Arceuthobium campylopodum	Arceuthobium	1078	686	0.746
Arceuthobium douglasii	Arceuthobium	7	5	0.8342
Arctomecon merriamii	Arctomecon	33	23	0.9713
Arctostaphylos andersonii	Arctostaphylos	237	131	0.9766
Arctostaphylos auriculata	Arctostaphylos	109	28	0.9897
Arctostaphylos bakeri	Arctostaphylos	113	36	0.9857
Arctostaphylos canescens	Arctostaphylos	838	396	0.9167
Arctostaphylos catalinae	Arctostaphylos	81	29	0.9965
Arctostaphylos columbiana	Arctostaphylos	753	290	0.9688
Arctostaphylos confertiflora	Arctostaphylos	71	26	0.9882
Arctostaphylos crustacea	Arctostaphylos	1189	487	0.9274
Arctostaphylos cruzensis	Arctostaphylos	60	18	0.9808
Arctostaphylos densiflora	Arctostaphylos	117	15	0.9914
Arctostaphylos edmundsii	Arctostaphylos	119	28	0.9941
Arctostaphylos franciscana	Arctostaphylos	65	6	0.9977
Arctostaphylos gabilanensis	Arctostaphylos	21	6	0.786
Arctostaphylos glandulosa	Arctostaphylos	4071	1420	0.7837
Arctostaphylos glauca	Arctostaphylos	2072	928	0.8248
Arctostaphylos glutinosa	Arctostaphylos	66	18	0.9778
Arctostaphylos hispidula	Arctostaphylos	151	54	0.9888
Arctostaphylos hookeri	Arctostaphylos	298	94	0.9823
Arctostaphylos hooveri	Arctostaphylos	151	66	0.9686
Arctostaphylos imbricata	Arctostaphylos	49	8	0.9743
Arctostaphylos insularis	Arctostaphylos	318	59	0.99
Arctostaphylos klamathensis	Arctostaphylos	22	17	0.993
Arctostaphylos luciana	Arctostaphylos	37	16	0.9075
Arctostaphylos malloryi	Arctostaphylos	9	8	0.8898
Arctostaphylos manzanita	Arctostaphylos	1643	799	0.8821
Arctostaphylos mewukka	Arctostaphylos	423	212	0.9336
Arctostaphylos montana	Arctostaphylos	212	45	0.9905
Arctostaphylos montaraensis	Arctostaphylos	23	10	0.9771
Arctostaphylos montereyensis	Arctostaphylos	145	41	0.9876
Arctostaphylos morroensis	Arctostaphylos	98	26	0.9869
Arctostaphylos myrtifolia	Arctostaphylos	241	50	0.9743
Arctostaphylos nevadensis	Arctostaphylos	1016	620	0.9054
Arctostaphylos nissenana	Arctostaphylos	175	35	0.9807
Arctostaphylos nortensis	Arctostaphylos	37	12	0.9951
Arctostaphylos nummularia	Arctostaphylos	403	163	0.9788
Arctostaphylos obispoensis	Arctostaphylos	168	77	0.9643
Arctostaphylos osoensis	Arctostaphylos	42	10	0.9854
Arctostaphylos otayensis	Arctostaphylos	113	31	0.9466
Arctostaphylos pacifica	Arctostaphylos	20	4	0.968
Arctostaphylos pajaroensis	Arctostaphylos	168	55	0.977
Arctostaphylos pallida	Arctostaphylos	70	27	0.9918
Arctostaphylos parryana	Arctostaphylos	1404	220	0.9254
Arctostaphylos patula	Arctostaphylos	1645	833	0.8714
Arctostaphylos pechoensis	Arctostaphylos	56	27	0.9798
Arctostaphylos pilosula	Arctostaphylos	107	52	0.9516
Arctostaphylos pringlei	Arctostaphylos	469	216	0.9139
Arctostaphylos pumila	Arctostaphylos	279	71	0.988
Arctostaphylos pungens	Arctostaphylos	631	324	0.894
Arctostaphylos purissima	Arctostaphylos	314	81	0.9796
Arctostaphylos rainbowensis	Arctostaphylos	612	93	0.9607
Arctostaphylos refugioensis	Arctostaphylos	177	26	0.9852
Arctostaphylos regismontana	Arctostaphylos	100	31	0.9866
Arctostaphylos rudis	Arctostaphylos	231	79	0.9785
Arctostaphylos sensitiva	Arctostaphylos	135	57	0.987
Arctostaphylos silvicola	Arctostaphylos	166	52	0.9855
Arctostaphylos stanfordiana	Arctostaphylos	576	261	0.947
Arctostaphylos tomentosa	Arctostaphylos	587	214	0.9578
Arctostaphylos uva-ursi	Arctostaphylos	306	106	0.9682
Arctostaphylos virgata	Arctostaphylos	171	48	0.9884
Arctostaphylos viridissima	Arctostaphylos	87	26	0.9963
Arctostaphylos viscida	Arctostaphylos	1695	928	0.858
Arenaria lanuginosa	Arenaria	61	21	0.9789
Arenaria paludicola	Arenaria	47	19	0.8481
Argemone corymbosa	Argemone	126	80	0.9715
Argemone munita	Argemone	604	449	0.7387
Argyrochosma jonesii	Argyrochosma	102	70	0.8733
Argyrochosma limitanea	Argyrochosma	2	2	0.7897
Aristida adscensionis	Aristida	828	581	0.9066
Aristida californica	Aristida	122	77	0.9796
Aristida divaricata	Aristida	16	10	0.8316
Aristida oligantha	Aristida	195	124	0.9436
Aristida purpurea	Aristida	970	594	0.8517
Aristida ternipes	Aristida	158	103	0.8534
Aristocapsa insignis	Eriogonoideae_Oxytheca+	18	9	0.6818
Aristolochia californica	Aristolochia	289	205	0.9443
Armeria maritima	Armeria	345	191	0.9761
Arnica cernua	Arnica	53	43	0.9814
Arnica chamissonis	Arnica	477	309	0.9294
Arnica cordifolia	Arnica	213	166	0.8859
Arnica dealbata	Arnica	142	96	0.9488
Arnica discoidea	Arnica	513	364	0.8508
Arnica fulgens	Arnica	10	10	0.9441
Arnica lanceolata	Arnica	129	90	0.8853
Arnica latifolia	Arnica	55	41	0.9514
Arnica longifolia	Arnica	183	122	0.9301
Arnica mollis	Arnica	513	366	0.9267
Arnica nevadensis	Arnica	179	136	0.9331
Arnica ovata	Arnica	61	51	0.9431
Arnica parryi	Arnica	80	62	0.9214
Arnica sororia	Arnica	29	21	0.973
Arnica spathulata	Arnica	69	54	0.9897
Arnica venosa	Arnica	26	21	0.9916
Arnica viscosa	Arnica	52	24	0.9695
Artemisia arbuscula	Artemisia_Tridentatae	233	169	0.9101
Artemisia bigelovii	Artemisia_Tridentatae	90	49	0.9835
Artemisia borealis	Artemisia_Dracunculus	6	2	0.9959
Artemisia californica	Artemisia_Tridentatae	1134	752	0.8448
Artemisia cana	Artemisia_Tridentatae	221	139	0.9586
Artemisia douglasiana	Artemisia_Artemisia	1342	991	0.6482
Artemisia dracunculus	Artemisia_Dracunculus	923	663	0.7164
Artemisia ludoviciana	Artemisia_Artemisia	920	638	0.7953
Artemisia michauxiana	Artemisia_Artemisia	40	22	0.9978
Artemisia nesiotica	Artemisia_Tridentatae	7	5	0.9967
Artemisia norvegica	Artemisia_Abrotanum	129	86	0.965
Artemisia nova	Artemisia_Tridentatae	160	106	0.9546
Artemisia palmeri	Artemisia_Artemisia	117	70	0.9498
Artemisia pycnocephala	Artemisia_Dracunculus	236	126	0.9755
Artemisia rothrockii	Artemisia_Tridentatae	284	153	0.9579
Artemisia spiciformis	Artemisia_Tridentatae	88	64	0.9555
Artemisia spinescens	Artemisia_Tridentatae	198	140	0.972
Artemisia suksdorfii	Artemisia_Artemisia	25	14	0.9758
Artemisia tridentata	Artemisia_Tridentatae	1616	1039	0.7822
Arthrocnemum subterminale	Arthrocnemum	221	138	0.9288
Aruncus dioicus	Aruncus	71	52	0.9547
Asarum caudatum	Asarum	227	176	0.9122
Asarum hartwegii	Asarum	146	112	0.9238
Asarum lemmonii	Asarum	69	41	0.9577
Asarum marmoratum	Asarum	11	10	0.9917
Asclepias albicans	Asclepias	194	123	0.9742
Asclepias asperula	Asclepias	70	40	0.9716
Asclepias californica	Asclepias	402	302	0.8252
Asclepias cordifolia	Asclepias	363	300	0.8385
Asclepias cryptoceras	Asclepias	11	8	0.9911
Asclepias eriocarpa	Asclepias	448	363	0.7784
Asclepias erosa	Asclepias	232	184	0.8892
Asclepias fascicularis	Asclepias	872	669	0.6876
Asclepias latifolia	Asclepias	1	1	0.5
Asclepias nyctaginifolia	Asclepias	28	20	0.9715
Asclepias solanoana	Asclepias	86	67	0.9546
Asclepias speciosa	Asclepias	201	155	0.8662
Asclepias subulata	Asclepias	229	166	0.9664
Asclepias vestita	Asclepias	138	100	0.8926
Aspidotis californica	Aspidotis	544	373	0.8388
Aspidotis carlotta-halliae	Aspidotis	70	39	0.9407
Aspidotis densa	Aspidotis	600	455	0.8712
Asplenium septentrionale	Asplenium	4	3	0.9262
Asplenium trichomanes	Asplenium	3	2	0.8122
Asplenium vespertinum	Asplenium	141	87	0.9036
Asplenium viride	Asplenium	1	1	0.5
Astragalus accidens	Astragalus_Neoastragalus	24	10	0.956
Astragalus acutirostris	Astragalus_Neoastragalus	187	138	0.9463
Astragalus agnicidus	Astragalus_Neoastragalus	34	16	0.991
Astragalus agrestis	Astragalus_agrestis_clade	13	6	0.9875
Astragalus albens	Astragalus_Neoastragalus	45	26	0.9818
Astragalus allochrous	Astragalus_Neoastragalus	22	13	0.9522
Astragalus andersonii	Astragalus_Neoastragalus	43	28	0.9835
Astragalus anxius	Astragalus_Neoastragalus	11	7	0.9917
Astragalus argophyllus	Astragalus_Neoastragalus	11	5	0.9961
Astragalus aridus	Astragalus_Neoastragalus	122	88	0.9851
Astragalus asymmetricus	Astragalus_Neoastragalus	100	57	0.9296
Astragalus atratus	Astragalus_Neoastragalus	15	11	0.9925
Astragalus austiniae	Astragalus_Neoastragalus	28	6	0.9723
Astragalus bernardinus	Astragalus_Neoastragalus	81	56	0.939
Astragalus bicristatus	Astragalus_Neoastragalus	175	91	0.9668
Astragalus bolanderi	Astragalus_Neoastragalus	184	115	0.9451
Astragalus brauntonii	Astragalus_Neoastragalus	69	35	0.9784
Astragalus breweri	Astragalus_Neoastragalus	146	77	0.9571
Astragalus californicus	Astragalus_Neoastragalus	25	15	0.9884
Astragalus calycosus	Astragalus_Neoastragalus	82	55	0.9885
Astragalus canadensis	Astragalus_canadensis_clade	66	33	0.9712
Astragalus casei	Astragalus_Neoastragalus	108	59	0.9821
Astragalus cimae	Astragalus_Neoastragalus	67	42	0.9841
Astragalus claranus	Astragalus_Neoastragalus	25	16	0.9764
Astragalus clevelandii	Astragalus_Neoastragalus	68	49	0.9561
Astragalus coccineus	Astragalus_Neoastragalus	173	108	0.9267
Astragalus congdonii	Astragalus_Neoastragalus	36	14	0.9661
Astragalus crotalariae	Astragalus_Neoastragalus	282	173	0.9808
Astragalus curtipes	Astragalus_Neoastragalus	145	79	0.9622
Astragalus curvicarpus	Astragalus_Neoastragalus	74	57	0.9726
Astragalus deanei	Astragalus_Neoastragalus	24	13	0.9515
Astragalus didymocarpus	Astragalus_Neoastragalus	1079	675	0.8186
Astragalus douglasii	Astragalus_Neoastragalus	897	511	0.857
Astragalus ertterae	Astragalus_Neoastragalus	10	5	0.8045
Astragalus filipes	Astragalus_Neoastragalus	125	86	0.9616
Astragalus funereus	Astragalus_Neoastragalus	7	5	0.9902
Astragalus gambelianus	Astragalus_Neoastragalus	789	558	0.7933
Astragalus geyeri	Astragalus_Neoastragalus	4	3	0.9866
Astragalus gibbsii	Astragalus_Neoastragalus	31	22	0.9924
Astragalus gilmanii	Astragalus_Neoastragalus	34	12	0.9957
Astragalus hornii	Astragalus_Neoastragalus	60	28	0.9732
Astragalus insularis	Astragalus_Neoastragalus	92	63	0.9862
Astragalus inversus	Astragalus_Neoastragalus	45	33	0.9596
Astragalus inyoensis	Astragalus_Neoastragalus	76	29	0.9958
Astragalus iodanthus	Astragalus_Neoastragalus	19	15	0.9842
Astragalus jaegerianus	Astragalus_Neoastragalus	30	13	0.9988
Astragalus johannis-howellii	Astragalus_Neoastragalus	43	27	0.996
Astragalus kentrophyta	Astragalus_Neoastragalus	177	100	0.9856
Astragalus layneae	Astragalus_Neoastragalus	386	229	0.9564
Astragalus lemmonii	Astragalus_Neoastragalus	65	32	0.9876
Astragalus lentiformis	Astragalus_Neoastragalus	22	15	0.9831
Astragalus lentiginosus	Astragalus_Neoastragalus	2238	1336	0.831
Astragalus leucolobus	Astragalus_Neoastragalus	157	106	0.9676
Astragalus macrodon	Astragalus_Neoastragalus	100	54	0.9241
Astragalus magdalenae	Astragalus_Neoastragalus	67	36	0.9934
Astragalus malacus	Astragalus_Neoastragalus	52	41	0.9717
Astragalus miguelensis	Astragalus_Neoastragalus	172	45	0.9813
Astragalus minthorniae	Astragalus_Neoastragalus	90	56	0.982
Astragalus mohavensis	Astragalus_Neoastragalus	152	111	0.9619
Astragalus monoensis	Astragalus_Neoastragalus	60	24	0.9925
Astragalus nevinii	Astragalus_Neoastragalus	1	1	0.5
Astragalus newberryi	Astragalus_Neoastragalus	97	74	0.9626
Astragalus nutans	Astragalus_Neoastragalus	105	69	0.9565
Astragalus nuttallianus	Astragalus_Neoastragalus	245	191	0.9376
Astragalus nuttallii	Astragalus_Neoastragalus	386	155	0.9804
Astragalus obscurus	Astragalus_Neoastragalus	14	10	0.9772
Astragalus oocarpus	Astragalus_Neoastragalus	100	52	0.9324
Astragalus oophorus	Astragalus_Neoastragalus	93	50	0.9874
Astragalus oxyphysus	Astragalus_Neoastragalus	194	130	0.9398
Astragalus pachypus	Astragalus_Neoastragalus	200	113	0.8918
Astragalus palmeri	Astragalus_Neoastragalus	246	147	0.9102
Astragalus panamintensis	Astragalus_Neoastragalus	27	18	0.9935
Astragalus pauperculus	Astragalus_Neoastragalus	92	68	0.9573
Astragalus platytropis	Astragalus_Neoastragalus	40	29	0.9795
Astragalus pomonensis	Astragalus_Neoastragalus	333	192	0.9146
Astragalus preussii	Astragalus_Neoastragalus	88	43	0.9751
Astragalus pseudiodanthus	Astragalus_Neoastragalus	7	6	0.9996
Astragalus pulsiferae	Astragalus_Neoastragalus	80	46	0.9797
Astragalus purshii	Astragalus_Neoastragalus	719	494	0.8451
Astragalus pycnostachyus	Astragalus_Neoastragalus	89	44	0.9663
Astragalus rattanii	Astragalus_Neoastragalus	187	116	0.9423
Astragalus ravenii	Astragalus_Neoastragalus	9	6	0.9973
Astragalus sabulonum	Astragalus_Neoastragalus	63	41	0.9838
Astragalus sepultipes	Astragalus_Neoastragalus	36	14	0.9952
Astragalus serenoi	Astragalus_Neoastragalus	53	29	0.99
Astragalus shevockii	Astragalus_Neoastragalus	12	5	0.9434
Astragalus subvestitus	Astragalus_Neoastragalus	28	14	0.9737
Astragalus tener	Astragalus_Neoastragalus	187	108	0.952
Astragalus tidestromii	Astragalus_Neoastragalus	94	60	0.9834
Astragalus tricarinatus	Astragalus_Neoastragalus	85	52	0.9131
Astragalus trichopodus	Astragalus_Neoastragalus	794	489	0.8787
Astragalus umbraticus	Astragalus_Neoastragalus	34	19	0.9942
Astragalus webberi	Astragalus_Neoastragalus	37	18	0.9965
Astragalus whitneyi	Astragalus_Neoastragalus	394	238	0.902
Astrolepis cochisensis	Astrolepis	70	40	0.9616
Asyneuma prenanthoides	Campanula+	393	300	0.8937
Athyrium distentifolium	Athyrium	132	102	0.9601
Athyrium filix-femina	Athyrium	715	453	0.8213
Athysanus pusillus	Athysanus+Draba_1	895	710	0.7227
Athysanus unilateralis	Athysanus+Draba_1	64	44	0.9343
Atrichoseris platyphylla	Malacothrix_1	415	293	0.9577
Atriplex argentea	Atriplex	306	211	0.8183
Atriplex canescens	Atriplex	1409	813	0.8466
Atriplex confertifolia	Atriplex	579	333	0.9537
Atriplex cordulata	Atriplex	153	67	0.9666
Atriplex coronata	Atriplex	324	172	0.9437
Atriplex coulteri	Atriplex	180	105	0.9394
Atriplex depressa	Atriplex	58	40	0.9783
Atriplex dioica	Atriplex	12	10	0.9322
Atriplex elegans	Atriplex	118	89	0.9742
Atriplex fruticulosa	Atriplex	100	71	0.9515
Atriplex gardneri	Atriplex	8	7	0.9992
Atriplex gmelinii	Atriplex	13	6	0.8283
Atriplex hymenelytra	Atriplex	649	406	0.9519
Atriplex lentiformis	Atriplex	703	399	0.8425
Atriplex leucophylla	Atriplex	312	195	0.9609
Atriplex minuscula	Atriplex	46	36	0.9796
Atriplex pacifica	Atriplex	98	54	0.9464
Atriplex parishii	Atriplex	45	22	0.9041
Atriplex parryi	Atriplex	154	89	0.9821
Atriplex patula	Atriplex	56	46	0.9433
Atriplex persistens	Atriplex	101	30	0.9693
Atriplex polycarpa	Atriplex	725	468	0.9087
Atriplex pusilla	Atriplex	7	3	0.9896
Atriplex serenana	Atriplex	508	308	0.8321
Atriplex spinifera	Atriplex	183	111	0.9499
Atriplex subtilis	Atriplex	68	28	0.9851
Atriplex torreyi	Atriplex	108	58	0.9846
Atriplex truncata	Atriplex	58	34	0.9668
Atriplex tularensis	Atriplex	13	7	0.97
Atriplex watsonii	Atriplex	165	83	0.9789
Ayenia compacta	Ayenia	110	60	0.9679
Azolla filiculoides	Azolla	372	239	0.7368
Azolla microphylla	Azolla	55	40	0.8043
Baccharis brachyphylla	Baccharis	155	91	0.9409
Baccharis glutinosa	Baccharis	736	468	0.8491
Baccharis malibuensis	Baccharis	40	14	0.9898
Baccharis pilularis	Baccharis	1366	819	0.834
Baccharis plummerae	Baccharis	238	106	0.9447
Baccharis salicifolia	Baccharis	1777	1197	0.773
Baccharis salicina	Baccharis	292	183	0.8788
Baccharis sarothroides	Baccharis	165	113	0.8831
Baccharis sergiloides	Baccharis	430	248	0.8883
Baccharis vanessae	Baccharis	62	21	0.9179
Bacopa eisenii	Bacopa	34	26	0.9489
Bahia neomexicana	Bahia	24	13	0.9954
Bahiopsis laciniata	Bahiopsis	358	202	0.9453
Bahiopsis parishii	Bahiopsis	600	392	0.9244
Bahiopsis reticulata	Bahiopsis	130	98	0.9698
Baileya multiradiata	Baileya_2	231	163	0.9421
Baileya pauciradiata	Baileya_1	358	237	0.9693
Baileya pleniradiata	Baileya_2	460	339	0.9261
Balsamorhiza deltoidea	Wyethia+Balsamorhiza	276	192	0.8005
Balsamorhiza hirsuta	Wyethia+Balsamorhiza	4	4	0.9823
Balsamorhiza hookeri	Wyethia+Balsamorhiza	91	69	0.9742
Balsamorhiza lanata	Wyethia+Balsamorhiza	33	20	0.9821
Balsamorhiza macrolepis	Wyethia+Balsamorhiza	25	17	0.911
Balsamorhiza sagittata	Wyethia+Balsamorhiza	161	126	0.93
Balsamorhiza sericea	Wyethia+Balsamorhiza	18	10	0.9854
Balsamorhiza serrata	Wyethia+Balsamorhiza	9	8	0.9614
Barbarea orthoceras	Barbarea	1193	855	0.7117
Batis maritima	Batis	101	51	0.9892
Bebbia juncea	Bebbia	988	655	0.9042
Beckmannia syzigachne	Beckmannia	237	157	0.9182
Benitoa occidentalis	Benitoa	117	40	0.9323
Bensoniella oregona	Bensoniella	33	10	0.9963
Berberis aquifolium	Berberis_3	920	654	0.8021
Berberis fremontii	Berberis_3	32	20	0.9569
Berberis haematocarpa	Berberis_3	44	24	0.9892
Berberis harrisoniana	Berberis_3	11	2	0.9977
Berberis higginsiae	Berberis_2	9	7	0.7265
Berberis nervosa	Berberis_1	246	198	0.9343
Berberis nevinii	Berberis_2	202	79	0.9469
Berberis pinnata	Berberis_3	362	233	0.8383
Bergerocactus emoryi	Bergerocactus	24	17	0.9954
Bergia texana	Bergia	85	49	0.9351
Bernardia incana	Bernardia	80	59	0.9399
Berula erecta	Berula	246	166	0.7424
Betula glandulosa	Betula	33	18	0.9619
Betula occidentalis	Betula	296	164	0.9345
Bidens cernua	Bidens	94	67	0.9236
Bidens frondosa	Bidens	269	177	0.7879
Bidens laevis	Bidens	172	97	0.824
Bistorta bistortoides	Bistorta	544	396	0.884
Blechnum spicant	Blechnum	97	78	0.9644
Blennosperma bakeri	Blennosperma	44	17	0.9839
Blennosperma nanum	Blennosperma	394	243	0.87
Blepharidachne kingii	Blepharidachne	39	25	0.9887
Blepharipappus scaber	Blepharipappus	238	152	0.9657
Blepharizonia laxa	Blepharizonia+Hemizonia	133	72	0.9273
Blepharizonia plumosa	Blepharizonia+Hemizonia	57	36	0.9907
Bloomeria clevelandii	Bloomeria+Triteleia	81	41	0.9825
Bloomeria crocea	Bloomeria+Triteleia	619	499	0.8162
Bloomeria humilis	Bloomeria+Triteleia	13	5	0.9595
Boechera acutina	Boechera_main_clade	23	16	0.9853
Boechera arcuata	Boechera_main_clade	287	235	0.8281
Boechera bodiensis	Boechera_main_clade	42	23	0.989
Boechera breweri	Boechera_main_clade	294	200	0.8746
Boechera calderi	Boechera_main_clade	2	2	0.9487
Boechera californica	Boechera_main_clade	302	238	0.8811
Boechera cobrensis	Boechera_main_clade	30	20	0.9853
Boechera constancei	Boechera_main_clade	40	28	0.9828
Boechera covillei	Boechera_main_clade	22	21	0.9672
Boechera davidsonii	Boechera_main_clade	59	42	0.8918
Boechera depauperata	Boechera_main_clade	158	117	0.9705
Boechera dispar	Boechera_main_clade	81	61	0.9598
Boechera divaricarpa	Boechera_main_clade	27	25	0.9346
Boechera elkoensis	Boechera_main_clade	250	204	0.9182
Boechera evadens	Boechera_main_clade	9	8	0.9518
Boechera glaucovalvula	Boechera_main_clade	84	54	0.9536
Boechera hoffmannii	Boechera_main_clade	18	7	0.9095
Boechera howellii	Boechera_main_clade	229	178	0.9654
Boechera inyoensis	Boechera_main_clade	115	95	0.9583
Boechera johnstonii	Boechera_main_clade	30	17	0.9788
Boechera koehleri	Boechera_main_clade	15	12	0.9745
Boechera lemmonii	Boechera_main_clade	380	226	0.9665
Boechera lincolnensis	Boechera_main_clade	19	18	0.9409
Boechera lyallii	Boechera_main_clade	105	84	0.9652
Boechera parishii	Boechera_main_clade	182	92	0.979
Boechera pauciflora	Boechera_main_clade	62	55	0.9434
Boechera paupercula	Boechera_main_clade	70	51	0.9819
Boechera peirsonii	Boechera_main_clade	16	6	0.9761
Boechera pendulina	Boechera_main_clade	3	2	0.997
Boechera pendulocarpa	Boechera_main_clade	32	29	0.958
Boechera perennans	Boechera_main_clade	352	258	0.8828
Boechera pinetorum	Boechera_main_clade	198	147	0.8966
Boechera pinzliae	Boechera_main_clade	4	4	0.9992
Boechera platysperma	Boechera_main_clade	370	283	0.9234
Boechera pratincola	Boechera_main_clade	15	14	0.953
Boechera puberula	Boechera_main_clade	76	59	0.9586
Boechera pulchra	Boechera_main_clade	491	390	0.8875
Boechera pygmaea	Boechera_main_clade	41	27	0.9909
Boechera rectissima	Boechera_main_clade	163	121	0.9107
Boechera repanda	Boechera_repanda_clade	360	232	0.9122
Boechera retrofracta	Boechera_main_clade	529	404	0.8823
Boechera rigidissima	Boechera_main_clade	12	6	0.9658
Boechera rollei	Boechera_main_clade	7	3	0.9352
Boechera rubicundula	Boechera_main_clade	4	2	0.9518
Boechera serpenticola	Boechera_main_clade	2	2	0.9504
Boechera shevockii	Boechera_main_clade	1	1	0.5
Boechera shockleyi	Boechera_main_clade	55	39	0.9788
Boechera sparsiflora	Boechera_main_clade	249	214	0.7984
Boechera stricta	Boechera_main_clade	171	133	0.9475
Boechera subpinnatifida	Boechera_main_clade	131	90	0.9523
Boechera suffrutescens	Boechera_main_clade	92	73	0.9381
Boechera tiehmii	Boechera_main_clade	14	8	0.988
Boechera tularensis	Boechera_main_clade	26	23	0.9754
Boechera ultraalsa	Boechera_main_clade	1	1	0.5
Boechera xylopoda	Boechera_main_clade	280	219	0.9024
Boechera yorkii	Boechera_main_clade	2	2	0.9979
Boerhavia coccinea	Boerhavia_1	100	60	0.9205
Boerhavia coulteri	Boerhavia_2	66	46	0.9245
Boerhavia triquetra	Boerhavia_2	316	202	0.9244
Boerhavia wrightii	Boerhavia_2	260	166	0.9498
Bolandra californica	Bolandra	89	59	0.9612
Bolboschoenus fluviatilis	Bolboschoenus	37	30	0.9399
Bolboschoenus maritimus	Bolboschoenus	729	481	0.7889
Bolboschoenus robustus	Bolboschoenus	49	37	0.8987
Bothriochloa barbinodis	Bothriochloa	238	172	0.9262
Botrychium ascendens	Botrychium	8	6	0.9467
Botrychium crenulatum	Botrychium	30	21	0.8902
Botrychium lineare	Botrychium	1	1	0.5
Botrychium lunaria	Botrychium	1	1	0.5
Botrychium minganense	Botrychium	18	11	0.9034
Botrychium montanum	Botrychium	5	3	0.9632
Botrychium pinnatum	Botrychium	3	3	0.8194
Botrychium pumicola	Botrychium	1	1	0.9992
Botrychium simplex	Botrychium	159	111	0.9272
Botrychium yaaxudakeit	Botrychium	3	1	0.5
Botrypus virginianus	Botrypus	5	5	0.9561
Bouteloua aristidoides	Bouteloua	321	230	0.9282
Bouteloua barbata	Bouteloua	467	335	0.9109
Bouteloua curtipendula	Bouteloua	105	75	0.9556
Bouteloua eriopoda	Bouteloua	127	91	0.9775
Bouteloua gracilis	Bouteloua	149	95	0.9623
Bouteloua trifida	Bouteloua	38	25	0.9709
Bowlesia incana	Bowlesia	587	400	0.8091
Boykinia major	Boykinia_2	191	145	0.9419
Boykinia occidentalis	Boykinia_2	391	263	0.8937
Boykinia rotundifolia	Boykinia_1	210	137	0.9132
Brandegea bigelovii	Brandegea	344	219	0.9669
Brasenia schreberi	Brasenia	52	29	0.9042
Brickellia atractyloides	Brickellia	395	249	0.9214
Brickellia californica	Brickellia	1240	799	0.6922
Brickellia desertorum	Brickellia	318	193	0.8798
Brickellia frutescens	Brickellia	94	45	0.9389
Brickellia grandiflora	Brickellia	94	66	0.9188
Brickellia greenei	Brickellia	113	80	0.9369
Brickellia incana	Brickellia	259	163	0.9503
Brickellia knappiana	Brickellia	27	13	0.9775
Brickellia longifolia	Brickellia	154	88	0.9677
Brickellia microphylla	Brickellia	278	162	0.8965
Brickellia nevinii	Brickellia	258	147	0.9182
Brickellia oblongifolia	Brickellia	254	175	0.9595
Brodiaea appendiculata	Brodiaea+Dichelostemma	74	53	0.976
Brodiaea californica	Brodiaea+Dichelostemma	63	53	0.9766
Brodiaea coronaria	Brodiaea+Dichelostemma	87	77	0.9535
Brodiaea elegans	Brodiaea+Dichelostemma	451	378	0.8321
Brodiaea filifolia	Brodiaea+Dichelostemma	115	60	0.9401
Brodiaea insignis	Brodiaea+Dichelostemma	14	12	0.8973
Brodiaea jolonensis	Brodiaea+Dichelostemma	36	26	0.9105
Brodiaea kinkiensis	Brodiaea+Dichelostemma	4	4	0.9991
Brodiaea leptandra	Brodiaea+Dichelostemma	35	26	0.985
Brodiaea minor	Brodiaea+Dichelostemma	123	100	0.9403
Brodiaea nana	Brodiaea+Dichelostemma	69	57	0.9787
Brodiaea orcuttii	Brodiaea+Dichelostemma	122	68	0.8864
Brodiaea pallida	Brodiaea+Dichelostemma	18	6	0.8812
Brodiaea rosea	Brodiaea+Dichelostemma	29	16	0.9567
Brodiaea santarosae	Brodiaea+Dichelostemma	48	17	0.9846
Brodiaea sierrae	Brodiaea+Dichelostemma	57	45	0.9815
Brodiaea stellaris	Brodiaea+Dichelostemma	22	16	0.9648
Brodiaea terrestris	Brodiaea+Dichelostemma	316	246	0.788
Bromus arizonicus	Bromus	217	120	0.8489
Bromus carinatus	Bromus	3169	2106	0.6479
Bromus ciliatus	Bromus	141	93	0.93
Bromus grandis	Bromus	321	237	0.8944
Bromus hallii	Bromus	104	85	0.9396
Bromus laevipes	Bromus	584	427	0.8278
Bromus maritimus	Bromus	132	77	0.9704
Bromus orcuttianus	Bromus	510	367	0.8623
Bromus polyanthus	Bromus	2	2	0.9576
Bromus porteri	Bromus	23	20	0.9732
Bromus pseudolaevipes	Bromus	122	96	0.8668
Bromus richardsonii	Bromus	12	11	0.8943
Bromus sitchensis	Bromus	40	35	0.8853
Bromus suksdorfii	Bromus	205	164	0.9087
Bromus vulgaris	Bromus	251	204	0.8867
Buddleja utahensis	Buddleja	143	80	0.9713
Bulbostylis capillaris	Bulbostylis	92	50	0.9239
Bursera microphylla	Bursera	53	30	0.9745
Cacaliopsis nardosmia	Cacaliopsis	89	65	0.9408
Calamagrostis bolanderi	Calamagrostis	66	42	0.9924
Calamagrostis breweri	Calamagrostis	48	29	0.9714
Calamagrostis canadensis	Calamagrostis	384	245	0.9195
Calamagrostis foliosa	Calamagrostis	47	29	0.993
Calamagrostis koelerioides	Calamagrostis	266	178	0.8514
Calamagrostis muiriana	Calamagrostis	177	107	0.9822
Calamagrostis nutkaensis	Calamagrostis	176	112	0.9768
Calamagrostis ophitidis	Calamagrostis	60	41	0.9731
Calamagrostis purpurascens	Calamagrostis	170	108	0.9795
Calamagrostis rubescens	Calamagrostis	77	55	0.9348
Calamagrostis stricta	Calamagrostis	125	91	0.9049
Calandrinia breweri	Calandrinia	273	182	0.8494
Calandrinia ciliata	Calandrinia	1164	894	0.722
California macrophylla	California	223	159	0.8672
Calliandra eriophylla	Calliandra	109	65	0.9826
Calliscirpus brachythrix	Calliscirpus	39	34	0.9581
Calliscirpus criniger	Calliscirpus	139	99	0.9746
Callitriche fassettii	Callitriche	9	9	0.8736
Callitriche heterophylla	Callitriche	188	140	0.7714
Callitriche longipedunculata	Callitriche	42	38	0.9104
Callitriche marginata	Callitriche	285	205	0.8119
Callitriche palustris	Callitriche	152	111	0.8403
Callitriche trochlearis	Callitriche	19	16	0.9222
Callitropsis nootkatensis	Callitropsis	31	17	0.9931
Calocedrus decurrens	Calocedrus	934	658	0.8249
Calochortus albus	Calochortus_Bay_Area+Pacific_NW	594	442	0.8336
Calochortus amabilis	Calochortus_Bay_Area+Pacific_NW	235	178	0.937
Calochortus amoenus	Calochortus_Bay_Area+Pacific_NW	99	85	0.9098
Calochortus argillosus	Calochortus_Coast_Ranges+Sierra_Nevada+SW_CA	42	23	0.9364
Calochortus bruneaunis	Calochortus_Great_Basin+Rocky_Mountains	64	53	0.9794
Calochortus catalinae	Calochortus_Coast_Ranges+Sierra_Nevada+SW_CA	467	300	0.9269
Calochortus clavatus	Calochortus_Great_Basin+Rocky_Mountains	327	240	0.8797
Calochortus coeruleus	Calochortus_Bay_Area+Pacific_NW	122	106	0.9257
Calochortus concolor	Calochortus_Great_Basin+Rocky_Mountains	131	104	0.9129
Calochortus dunnii	Calochortus_Coast_Ranges+Sierra_Nevada+SW_CA	59	27	0.9223
Calochortus elegans	Calochortus_Bay_Area+Pacific_NW	44	31	0.9443
Calochortus excavatus	Calochortus_Great_Basin+Rocky_Mountains	30	24	0.9889
Calochortus fimbriatus	Calochortus_San_Diego	57	45	0.966
Calochortus flexuosus	Calochortus_Coast_Ranges+Sierra_Nevada+SW_CA	58	48	0.9447
Calochortus greenei	Calochortus_Bay_Area+Pacific_NW	7	5	0.7697
Calochortus invenustus	Calochortus_Great_Basin+Rocky_Mountains	306	227	0.8928
Calochortus kennedyi	Calochortus_Great_Basin+Rocky_Mountains	309	246	0.9213
Calochortus leichtlinii	Calochortus_Great_Basin+Rocky_Mountains	276	220	0.9081
Calochortus longebarbatus	Calochortus_Bay_Area+Pacific_NW	23	19	0.9898
Calochortus luteus	Calochortus_Coast_Ranges+Sierra_Nevada+SW_CA	330	272	0.8856
Calochortus macrocarpus	Calochortus_Great_Basin+Rocky_Mountains	46	37	0.9792
Calochortus minimus	Calochortus_Bay_Area+Pacific_NW	92	67	0.9192
Calochortus monophyllus	Calochortus_Bay_Area+Pacific_NW	214	160	0.9618
Calochortus nudus	Calochortus_Bay_Area+Pacific_NW	136	107	0.9491
Calochortus obispoensis	Calochortus_San_Diego	59	26	0.9716
Calochortus palmeri	Calochortus_Coast_Ranges+Sierra_Nevada+SW_CA	115	79	0.9198
Calochortus panamintensis	Calochortus_Great_Basin+Rocky_Mountains	19	11	0.9979
Calochortus persistens	Calochortus_Bay_Area+Pacific_NW	14	10	0.9932
Calochortus plummerae	Calochortus_San_Diego	281	204	0.9219
Calochortus pulchellus	Calochortus_Bay_Area+Pacific_NW	58	25	0.9851
Calochortus raichei	Calochortus_Bay_Area+Pacific_NW	14	6	0.9742
Calochortus simulans	Calochortus_Coast_Ranges+Sierra_Nevada+SW_CA	29	25	0.9325
Calochortus splendens	Calochortus_Coast_Ranges+Sierra_Nevada+SW_CA	684	565	0.8193
Calochortus striatus	Calochortus_Coast_Ranges+Sierra_Nevada+SW_CA	76	47	0.9788
Calochortus superbus	Calochortus_Coast_Ranges+Sierra_Nevada+SW_CA	127	102	0.9237
Calochortus syntrophus	Calochortus_Coast_Ranges+Sierra_Nevada+SW_CA	13	7	0.966
Calochortus tiburonensis	Calochortus_Bay_Area+Pacific_NW	12	4	0.9487
Calochortus tolmiei	Calochortus_Bay_Area+Pacific_NW	348	290	0.9128
Calochortus umbellatus	Calochortus_Bay_Area+Pacific_NW	103	64	0.9744
Calochortus uniflorus	Calochortus_Bay_Area+Pacific_NW	194	124	0.8914
Calochortus venustus	Calochortus_Coast_Ranges+Sierra_Nevada+SW_CA	342	279	0.8051
Calochortus vestae	Calochortus_Coast_Ranges+Sierra_Nevada+SW_CA	40	36	0.9494
Calochortus weedii	Calochortus_San_Diego	380	265	0.8862
Calochortus westonii	Calochortus_Bay_Area+Pacific_NW	19	10	0.9919
Caltha leptosepala	Caltha	287	202	0.9413
Calycadenia fremontii	Calycadenia+Osmadenia	216	145	0.9489
Calycadenia hooveri	Calycadenia+Osmadenia	27	9	0.9048
Calycadenia micrantha	Calycadenia+Osmadenia	42	24	0.9588
Calycadenia mollis	Calycadenia+Osmadenia	100	59	0.9306
Calycadenia multiglandulosa	Calycadenia+Osmadenia	350	186	0.8934
Calycadenia oppositifolia	Calycadenia+Osmadenia	129	61	0.9885
Calycadenia pauciflora	Calycadenia+Osmadenia	154	89	0.9534
Calycadenia spicata	Calycadenia+Osmadenia	59	34	0.9566
Calycadenia truncata	Calycadenia+Osmadenia	377	218	0.8986
Calycadenia villosa	Calycadenia+Osmadenia	112	51	0.9472
Calycanthus occidentalis	Calycanthus	521	337	0.9115
Calycoseris parryi	Malacothrix_2	437	330	0.8899
Calycoseris wrightii	Malacothrix_2	288	225	0.9555
Calypso bulbosa	Calypso	90	71	0.9412
Calyptridium monandrum	Calyptridium	1048	853	0.7761
Calyptridium monospermum	Calyptridium	610	448	0.8729
Calyptridium parryi	Calyptridium	110	73	0.8441
Calyptridium pulchellum	Calyptridium	4	4	0.8215
Calyptridium pygmaeum	Calyptridium	28	18	0.941
Calyptridium quadripetalum	Calyptridium	81	59	0.9423
Calyptridium roseum	Calyptridium	38	24	0.9885
Calyptridium umbellatum	Calyptridium	680	498	0.8932
Calystegia atriplicifolia	Calystegia	42	26	0.9927
Calystegia collina	Calystegia	171	123	0.9203
Calystegia longipes	Calystegia	229	143	0.866
Calystegia macrostegia	Calystegia	1821	1149	0.8537
Calystegia malacophylla	Calystegia	401	286	0.7987
Calystegia occidentalis	Calystegia	522	424	0.8112
Calystegia peirsonii	Calystegia	113	66	0.9225
Calystegia purpurata	Calystegia	424	286	0.9001
Calystegia sepium	Calystegia	68	42	0.9136
Calystegia soldanella	Calystegia	165	118	0.9686
Calystegia stebbinsii	Calystegia	36	23	0.9754
Calystegia subacaulis	Calystegia	175	126	0.9384
Camassia leichtlinii	Camassia	26	24	0.8617
Camassia quamash	Camassia	266	208	0.8823
Camissonia benitensis	Camissonia	21	15	0.9816
Camissonia campestris	Camissonia	934	711	0.8648
Camissonia contorta	Camissonia	233	194	0.8089
Camissonia integrifolia	Camissonia	12	6	0.8885
Camissonia kernensis	Camissonia	204	111	0.9397
Camissonia lacustris	Camissonia	13	9	0.9156
Camissonia parvula	Camissonia	41	32	0.9853
Camissonia pubens	Camissonia	39	30	0.947
Camissonia pusilla	Camissonia	92	65	0.9656
Camissonia sierrae	Camissonia	20	12	0.876
Camissonia strigulosa	Camissonia	734	561	0.7891
Camissoniopsis bistorta	Camissoniopsis	963	672	0.8736
Camissoniopsis cheiranthifolia	Camissoniopsis	1155	519	0.9457
Camissoniopsis confusa	Camissoniopsis	205	167	0.8588
Camissoniopsis guadalupensis	Camissoniopsis	4	4	0.9995
Camissoniopsis hardhamiae	Camissoniopsis	22	13	0.911
Camissoniopsis hirtella	Camissoniopsis	972	747	0.8062
Camissoniopsis ignota	Camissoniopsis	218	173	0.8685
Camissoniopsis intermedia	Camissoniopsis	291	250	0.83
Camissoniopsis lewisii	Camissoniopsis	127	75	0.9559
Camissoniopsis luciae	Camissoniopsis	7	5	0.5299
Camissoniopsis micrantha	Camissoniopsis	391	299	0.8606
Camissoniopsis pallida	Camissoniopsis	669	473	0.887
Camissoniopsis robusta	Camissoniopsis	110	87	0.9398
Campanula angustiflora	Campanula+	34	24	0.9471
Campanula californica	Campanula+	78	59	0.9881
Campanula exigua	Campanula+	69	36	0.9589
Campanula griffinii	Campanula+	40	31	0.9049
Campanula rotundifolia	Campanula_Rotundifolia	31	25	0.9543
Campanula scabrella	Campanula_Scabrella	36	20	0.9738
Campanula scouleri	Campanula_Scabrella	77	61	0.9549
Campanula sharsmithiae	Campanula+	6	6	0.9476
Campanula shetleri	Campanula_Scabrella	10	5	0.9328
Campanula wilkinsiana	Campanula+	31	19	0.9888
Canbya candida	Canbya	179	115	0.9563
Cardamine angulata	Cardamine	6	2	0.9961
Cardamine bellidifolia	Cardamine	47	28	0.9849
Cardamine breweri	Cardamine	289	209	0.9043
Cardamine californica	Cardamine	1432	1001	0.773
Cardamine cordifolia	Cardamine	13	10	0.9229
Cardamine nuttallii	Cardamine	117	92	0.9127
Cardamine oligosperma	Cardamine	523	394	0.8217
Cardamine pachystigma	Cardamine	118	79	0.9168
Cardamine pensylvanica	Cardamine	12	7	0.875
Cardionema ramosissimum	Cardionema	401	260	0.9449
Carex abrupta	Carex+Kobresia	437	287	0.9145
Carex albonigra	Carex+Kobresia	33	25	0.9885
Carex alma	Carex+Kobresia	543	346	0.8254
Carex amplifolia	Carex+Kobresia	205	138	0.8778
Carex angustata	Carex+Kobresia	232	146	0.9395
Carex aquatilis	Carex+Kobresia	119	91	0.8912
Carex arcta	Carex+Kobresia	28	13	0.989
Carex atherodes	Carex+Kobresia	12	6	0.991
Carex athrostachya	Carex+Kobresia	647	407	0.854
Carex aurea	Carex+Kobresia	290	202	0.8918
Carex barbarae	Carex+Kobresia	492	330	0.8369
Carex bolanderi	Carex+Kobresia	507	342	0.8342
Carex brainerdii	Carex+Kobresia	207	144	0.9302
Carex brevicaulis	Carex+Kobresia	54	29	0.9826
Carex breweri	Carex+Kobresia	256	155	0.9798
Carex buxbaumii	Carex+Kobresia	74	26	0.884
Carex californica	Carex+Kobresia	33	22	0.9935
Carex canescens	Carex+Kobresia	51	34	0.9303
Carex capitata	Carex+Kobresia	143	85	0.9519
Carex comosa	Carex+Kobresia	22	12	0.8525
Carex concinnoides	Carex+Kobresia	36	28	0.9872
Carex congdonii	Carex+Kobresia	213	140	0.9816
Carex cusickii	Carex+Kobresia	111	54	0.804
Carex davyi	Carex+Kobresia	35	21	0.9462
Carex deflexa	Carex+Kobresia	119	85	0.9466
Carex densa	Carex+Kobresia	543	345	0.8544
Carex diandra	Carex+Kobresia	29	10	0.875
Carex disperma	Carex+Kobresia	37	24	0.925
Carex douglasii	Carex+Kobresia	324	227	0.9018
Carex duriuscula	Carex+Kobresia	27	18	0.9981
Carex echinata	Carex+Kobresia	269	177	0.8967
Carex exsiccata	Carex+Kobresia	53	27	0.9362
Carex feta	Carex+Kobresia	288	208	0.885
Carex filifolia	Carex+Kobresia	279	186	0.9487
Carex fissuricola	Carex+Kobresia	161	108	0.9702
Carex fracta	Carex+Kobresia	686	468	0.8627
Carex geyeri	Carex+Kobresia	27	22	0.9395
Carex globosa	Carex+Kobresia	389	236	0.8926
Carex gracilior	Carex+Kobresia	126	75	0.894
Carex gynodynama	Carex+Kobresia	83	47	0.9733
Carex halliana	Carex+Kobresia	26	13	0.9486
Carex harfordii	Carex+Kobresia	257	117	0.9311
Carex hassei	Carex+Kobresia	193	139	0.8302
Carex haydeniana	Carex+Kobresia	63	41	0.9862
Carex helleri	Carex+Kobresia	406	240	0.9761
Carex hendersonii	Carex+Kobresia	43	29	0.976
Carex heteroneura	Carex+Kobresia	634	416	0.9217
Carex hirtissima	Carex+Kobresia	75	48	0.9603
Carex hoodii	Carex+Kobresia	248	175	0.9054
Carex hystericina	Carex+Kobresia	2	2	0.9717
Carex idahoa	Carex+Kobresia	12	4	0.9986
Carex illota	Carex+Kobresia	177	129	0.9537
Carex incurviformis	Carex+Kobresia	42	19	0.9955
Carex infirminervia	Carex+Kobresia	22	21	0.9426
Carex inops	Carex+Kobresia	25	20	0.9868
Carex integra	Carex+Kobresia	267	185	0.9146
Carex interior	Carex+Kobresia	15	11	0.9764
Carex jonesii	Carex+Kobresia	347	229	0.8996
Carex klamathensis	Carex+Kobresia	10	4	0.8253
Carex laeviculmis	Carex+Kobresia	114	80	0.9556
Carex lasiocarpa	Carex+Kobresia	25	18	0.9793
Carex lemmonii	Carex+Kobresia	339	187	0.9103
Carex lenticularis	Carex+Kobresia	490	309	0.8959
Carex leporina	Carex+Kobresia	36	14	0.9372
Carex leporinella	Carex+Kobresia	84	61	0.9549
Carex leptalea	Carex+Kobresia	22	11	0.948
Carex leptopoda	Carex+Kobresia	148	110	0.8842
Carex limosa	Carex+Kobresia	87	42	0.943
Carex livida	Carex+Kobresia	1	1	0.5
Carex luzulifolia	Carex+Kobresia	102	73	0.9778
Carex luzulina	Carex+Kobresia	222	155	0.9085
Carex lyngbyei	Carex+Kobresia	41	21	0.9863
Carex mariposana	Carex+Kobresia	197	136	0.9104
Carex mendocinensis	Carex+Kobresia	107	75	0.9062
Carex mertensii	Carex+Kobresia	14	8	0.968
Carex microptera	Carex+Kobresia	249	190	0.9222
Carex multicaulis	Carex+Kobresia	653	447	0.8691
Carex multicostata	Carex+Kobresia	302	218	0.9184
Carex nebrascensis	Carex+Kobresia	578	394	0.8987
Carex nervina	Carex+Kobresia	113	89	0.9337
Carex neurophora	Carex+Kobresia	8	5	0.9117
Carex nigricans	Carex+Kobresia	107	68	0.9702
Carex nudata	Carex+Kobresia	273	201	0.8538
Carex obispoensis	Carex+Kobresia	62	26	0.975
Carex obnupta	Carex+Kobresia	235	155	0.9589
Carex occidentalis	Carex+Kobresia	29	18	0.8969
Carex pachycarpa	Carex+Kobresia	33	27	0.9529
Carex pachystachya	Carex+Kobresia	163	121	0.8983
Carex pansa	Carex+Kobresia	58	34	0.9801
Carex pellita	Carex+Kobresia	362	249	0.8504
Carex petasata	Carex+Kobresia	16	14	0.9548
Carex phaeocephala	Carex+Kobresia	263	164	0.967
Carex praeceptorum	Carex+Kobresia	96	58	0.9839
Carex praegracilis	Carex+Kobresia	836	547	0.6855
Carex praticola	Carex+Kobresia	12	9	0.9295
Carex preslii	Carex+Kobresia	117	85	0.9279
Carex proposita	Carex+Kobresia	75	49	0.9892
Carex raynoldsii	Carex+Kobresia	145	101	0.9563
Carex rossii	Carex+Kobresia	347	275	0.885
Carex saliniformis	Carex+Kobresia	29	15	0.9842
Carex sartwelliana	Carex+Kobresia	97	66	0.9193
Carex scabriuscula	Carex+Kobresia	134	73	0.9597
Carex schottii	Carex+Kobresia	98	53	0.8473
Carex scirpoidea	Carex+Kobresia	32	19	0.9773
Carex scoparia	Carex+Kobresia	2	2	0.9459
Carex scopulorum	Carex+Kobresia	368	226	0.9371
Carex senta	Carex+Kobresia	392	242	0.792
Carex serpenticola	Carex+Kobresia	34	22	0.9957
Carex serratodens	Carex+Kobresia	335	224	0.8481
Carex sheldonii	Carex+Kobresia	37	22	0.9673
Carex simulata	Carex+Kobresia	196	129	0.8894
Carex specifica	Carex+Kobresia	174	126	0.9414
Carex spectabilis	Carex+Kobresia	388	217	0.9563
Carex spissa	Carex+Kobresia	174	127	0.9092
Carex stevenii	Carex+Kobresia	1	1	0.5
Carex stipata	Carex+Kobresia	78	48	0.9445
Carex straminiformis	Carex+Kobresia	375	251	0.9486
Carex subbracteata	Carex+Kobresia	240	126	0.9283
Carex subfusca	Carex+Kobresia	1131	719	0.8233
Carex subnigricans	Carex+Kobresia	209	132	0.9764
Carex tahoensis	Carex+Kobresia	42	22	0.9931
Carex tiogana	Carex+Kobresia	8	7	0.9864
Carex tompkinsii	Carex+Kobresia	60	29	0.9577
Carex triquetra	Carex+Kobresia	287	203	0.9021
Carex tumulicola	Carex+Kobresia	222	157	0.8995
Carex unilateralis	Carex+Kobresia	14	11	0.9762
Carex utriculata	Carex+Kobresia	449	306	0.899
Carex vallicola	Carex+Kobresia	11	9	0.9762
Carex vernacula	Carex+Kobresia	178	127	0.9661
Carex vesicaria	Carex+Kobresia	352	231	0.914
Carex viridula	Carex+Kobresia	26	8	0.9955
Carex whitneyi	Carex+Kobresia	205	140	0.9352
Carlowrightia arizonica	Carlowrightia	5	4	0.9627
Carlquistia muirii	Madia_lineage	56	26	0.9155
Carnegiea gigantea	Carnegiea	21	16	0.9977
Carpenteria californica	Carpenteria	94	46	0.9549
Carsonia sparsifolia	Carsonia	51	27	0.9885
Cascadia nuttallii	Cascadia	3	2	0.9928
Cassiope mertensiana	Cassiope	364	226	0.9555
Castela emoryi	Castela	145	73	0.9768
Castilleja affinis	Castilleja_1	1634	1083	0.7789
Castilleja ambigua	Castilleja_4	228	143	0.9667
Castilleja applegatei	Castilleja_1	2915	1967	0.7403
Castilleja arachnoidea	Castilleja_1	256	173	0.9555
Castilleja attenuata	Castilleja_4	568	474	0.8383
Castilleja brevilobata	Castilleja_1	74	55	0.9903
Castilleja brevistyla	Castilleja_4	81	56	0.9459
Castilleja campestris	Castilleja_2	120	91	0.8907
Castilleja chromosa	Castilleja_1	91	78	0.9109
Castilleja cinerea	Castilleja_1	183	93	0.976
Castilleja densiflora	Castilleja_4	512	351	0.82
Castilleja exserta	Castilleja_3	1671	1274	0.7232
Castilleja foliolosa	Castilleja_1	1195	877	0.7661
Castilleja gleasoni	Castilleja_1	50	24	0.9862
Castilleja grisea	Castilleja_1	23	10	0.998
Castilleja hololeuca	Castilleja_1	207	72	0.9867
Castilleja lacera	Castilleja_2	274	228	0.8906
Castilleja lasiorhyncha	Castilleja_2	134	64	0.9621
Castilleja latifolia	Castilleja_1	308	152	0.9827
Castilleja lemmonii	Castilleja_1	335	224	0.9615
Castilleja linariifolia	Castilleja_1	442	312	0.8832
Castilleja lineariloba	Castilleja_4	121	101	0.944
Castilleja mendocinensis	Castilleja_1	110	51	0.9935
Castilleja miniata	Castilleja_1	1277	834	0.8361
Castilleja minor	Castilleja_1	477	368	0.7758
Castilleja mollis	Castilleja_1	38	12	0.9778
Castilleja montigena	Castilleja_1	66	50	0.9753
Castilleja nana	Castilleja_1	382	273	0.9627
Castilleja peirsonii	Castilleja_1	35	25	0.9754
Castilleja pilosa	Castilleja_1	381	292	0.9221
Castilleja plagiotoma	Castilleja_1	186	123	0.9283
Castilleja praeterita	Castilleja_1	79	41	0.9822
Castilleja pruinosa	Castilleja_1	258	188	0.9279
Castilleja rubicundula	Castilleja_4	215	147	0.8997
Castilleja schizotricha	Castilleja_1	37	25	0.9763
Castilleja subinclusa	Castilleja_1	352	269	0.8186
Castilleja tenuis	Castilleja_2	355	257	0.9186
Castilleja wightii	Castilleja_1	279	188	0.9709
Caulanthus amplexicaulis	Thelypodeae_Streptanthus	243	138	0.9008
Caulanthus anceps	Thelypodeae_Guillenia	93	47	0.896
Caulanthus californicus	Thelypodeae_Caulanthus	90	45	0.9478
Caulanthus cooperi	Thelypodeae_Caulanthus	434	341	0.9207
Caulanthus coulteri	Thelypodeae_Caulanthus	339	234	0.8868
Caulanthus crassicaulis	Thelypodeae_Streptanthus	41	25	0.9925
Caulanthus flavescens	Thelypodeae_Guillenia	117	65	0.9639
Caulanthus glaucus	Thelypodeae_Thelypodium	39	17	0.9912
Caulanthus hallii	Thelypodeae_Streptanthus	62	52	0.8868
Caulanthus heterophyllus	Thelypodeae_Caulanthus	474	317	0.8756
Caulanthus inflatus	Thelypodeae_Caulanthus	213	151	0.9449
Caulanthus lasiophyllus	Thelypodeae_Guillenia	1609	1179	0.7481
Caulanthus lemmonii	Thelypodeae_Caulanthus	187	92	0.9296
Caulanthus major	Thelypodeae_Streptanthus	131	87	0.957
Caulanthus pilosus	Thelypodeae_Thelypodium	82	58	0.9766
Caulanthus simulans	Thelypodeae_Streptanthus	105	80	0.8847
Ceanothus arboreus	Ceanothus_Ceanothus	283	100	0.9713
Ceanothus arcuatus	Ceanothus_Cerastes	48	34	0.9097
Ceanothus confusus	Ceanothus_Cerastes	92	38	0.9724
Ceanothus cordulatus	Ceanothus_Ceanothus	952	635	0.8607
Ceanothus crassifolius	Ceanothus_Cerastes	982	587	0.8954
Ceanothus cuneatus	Ceanothus_Cerastes	2466	1566	0.7242
Ceanothus cyaneus	Ceanothus_Ceanothus	89	46	0.9361
Ceanothus dentatus	Ceanothus_Ceanothus	186	88	0.9546
Ceanothus divergens	Ceanothus_Cerastes	101	35	0.9747
Ceanothus diversifolius	Ceanothus_Ceanothus	124	85	0.9189
Ceanothus ferrisiae	Ceanothus_Cerastes	65	16	0.9738
Ceanothus foliosus	Ceanothus_Ceanothus	639	356	0.9112
Ceanothus fresnensis	Ceanothus_Cerastes	116	74	0.939
Ceanothus gloriosus	Ceanothus_Cerastes	290	129	0.9661
Ceanothus hearstiorum	Ceanothus_Ceanothus	13	5	0.9992
Ceanothus impressus	Ceanothus_Ceanothus	114	55	0.9877
Ceanothus incanus	Ceanothus_Ceanothus	316	185	0.9495
Ceanothus integerrimus	Ceanothus_Ceanothus	1919	1234	0.8224
Ceanothus jepsonii	Ceanothus_Cerastes	356	201	0.9485
Ceanothus lemmonii	Ceanothus_Ceanothus	337	232	0.9466
Ceanothus leucodermis	Ceanothus_Ceanothus	1428	914	0.8298
Ceanothus maritimus	Ceanothus_Cerastes	37	6	0.9994
Ceanothus masonii	Ceanothus_Cerastes	42	13	0.9847
Ceanothus megacarpus	Ceanothus_Cerastes	671	307	0.9405
Ceanothus oliganthus	Ceanothus_Ceanothus	1442	846	0.8259
Ceanothus ophiochilus	Ceanothus_Cerastes	89	10	0.9915
Ceanothus otayensis	Ceanothus_Cerastes	136	26	0.9661
Ceanothus palmeri	Ceanothus_Ceanothus	373	212	0.8988
Ceanothus papillosus	Ceanothus_Ceanothus	537	259	0.914
Ceanothus parryi	Ceanothus_Ceanothus	278	163	0.9644
Ceanothus parvifolius	Ceanothus_Ceanothus	167	107	0.9542
Ceanothus perplexans	Ceanothus_Cerastes	536	334	0.8929
Ceanothus pinetorum	Ceanothus_Cerastes	139	90	0.946
Ceanothus prostratus	Ceanothus_Cerastes	729	517	0.8782
Ceanothus pumilus	Ceanothus_Cerastes	217	132	0.9786
Ceanothus purpureus	Ceanothus_Cerastes	112	44	0.9742
Ceanothus rigidus	Ceanothus_Cerastes	169	74	0.9858
Ceanothus roderickii	Ceanothus_Cerastes	52	22	0.992
Ceanothus sanguineus	Ceanothus_Ceanothus	27	14	0.9824
Ceanothus sonomensis	Ceanothus_Cerastes	57	30	0.9929
Ceanothus spinosus	Ceanothus_Ceanothus	481	265	0.9433
Ceanothus thyrsiflorus	Ceanothus_Ceanothus	958	531	0.9336
Ceanothus tomentosus	Ceanothus_Ceanothus	747	408	0.8736
Ceanothus velutinus	Ceanothus_Ceanothus	813	519	0.869
Ceanothus verrucosus	Ceanothus_Cerastes	217	71	0.982
Ceanothus vestitus	Ceanothus_Cerastes	374	234	0.9137
Celtis reticulata	Celtis	171	53	0.8578
Centromadia fitchii	Centromadia	352	240	0.9041
Centromadia parryi	Centromadia	536	300	0.9077
Centromadia pungens	Centromadia	811	517	0.8358
Centrostegia thurberi	Eriogonoideae_Oxytheca+	617	453	0.8993
Cephalanthera austiniae	Cephalanthera	109	105	0.9382
Cephalanthus occidentalis	Cephalanthus	357	227	0.9059
Cerastium arvense	Cerastium	213	140	0.9405
Cerastium beeringianum	Cerastium	39	25	0.9866
Cerastium viride	Cerastium	7	5	0.9659
Ceratophyllum demersum	Ceratophyllum	217	136	0.6726
Cercis occidentalis	Cercis	701	519	0.8829
Cercocarpus betuloides	Cercocarpus	2385	1463	0.7213
Cercocarpus ledifolius	Cercocarpus	983	631	0.8734
Cercocarpus minutiflorus	Cercocarpus	264	175	0.9181
Cercocarpus traskiae	Cercocarpus	53	12	0.9972
Chaenactis alpigena	Chaenactis	140	104	0.9734
Chaenactis artemisiifolia	Chaenactis	483	363	0.8638
Chaenactis carphoclinia	Chaenactis	976	667	0.9338
Chaenactis douglasii	Chaenactis	877	635	0.8672
Chaenactis fremontii	Chaenactis	1131	779	0.8939
Chaenactis glabriuscula	Chaenactis	2173	1412	0.7562
Chaenactis macrantha	Chaenactis	185	139	0.9507
Chaenactis nevadensis	Chaenactis	52	28	0.9862
Chaenactis parishii	Chaenactis	59	38	0.9335
Chaenactis santolinoides	Chaenactis	304	194	0.9337
Chaenactis stevioides	Chaenactis	1067	761	0.886
Chaenactis suffrutescens	Chaenactis	76	49	0.9288
Chaenactis xantiana	Chaenactis	369	268	0.8885
Chaetadelpha wheeleri	Chaetadelpha	73	32	0.9936
Chaetopappa ericoides	Chaetopappa	94	74	0.9692
Chamaebatia australis	Chamaebatia	146	63	0.9492
Chamaebatia foliolosa	Chamaebatia	396	286	0.9139
Chamaebatiaria millefolium	Chamaebatiaria	308	197	0.9527
Chamaecyparis lawsoniana	Chamaecyparis	250	165	0.971
Chamaesaracha coronopus	Chamaesaracha	3	2	0.9253
Chamaesaracha nana	Chamaesaracha	152	113	0.928
Chamerion angustifolium	Chamerion	576	437	0.8742
Chamerion latifolium	Chamerion	32	24	0.9748
Cheilanthes clevelandii	Cheilanthes	357	196	0.8754
Cheilanthes cooperae	Cheilanthes	84	50	0.8198
Cheilanthes covillei	Cheilanthes	777	554	0.7943
Cheilanthes feei	Cheilanthes	93	59	0.9435
Cheilanthes gracillima	Cheilanthes	574	397	0.8894
Cheilanthes intertexta	Cheilanthes	115	91	0.8369
Cheilanthes newberryi	Cheilanthes	356	233	0.9073
Cheilanthes parryi	Cheilanthes	509	351	0.9359
Cheilanthes viscida	Cheilanthes	163	99	0.9482
Cheilanthes wootonii	Cheilanthes	27	13	0.9932
Chenopodium atrovirens	Chenopodium_7	121	99	0.9008
Chenopodium berlandieri	Chenopodium_7	619	450	0.7327
Chenopodium californicum	Chenopodium_3	857	643	0.7875
Chenopodium capitatum	Chenopodium_3	3	3	0.9768
Chenopodium desiccatum	Chenopodium_7	61	56	0.7572
Chenopodium fremontii	Chenopodium_7	275	196	0.8989
Chenopodium glaucum	Chenopodium_4+5	49	31	0.9663
Chenopodium hians	Chenopodium_7	100	76	0.8098
Chenopodium incanum	Chenopodium_7	76	60	0.9471
Chenopodium leptophyllum	Chenopodium_7	100	82	0.9154
Chenopodium littoreum	Chenopodium_7	31	19	0.992
Chenopodium nevadense	Chenopodium_7	6	6	0.995
Chenopodium pratericola	Chenopodium_7	107	92	0.7098
Chenopodium rubrum	Chenopodium_4+5	127	95	0.7431
Chenopodium simplex	Chenopodium_7	13	8	0.8645
Chenopodium watsonii	Chenopodium_7	3	2	0.7056
Chilopsis linearis	Chilopsis	617	373	0.8956
Chimaphila menziesii	Chimaphila	288	231	0.8868
Chimaphila umbellata	Chimaphila	368	273	0.919
Chloracantha spinosa	Chloracantha	103	64	0.9489
Chlorogalum angustifolium	Chlorogalum_3	78	58	0.9641
Chlorogalum grandiflorum	Chlorogalum_3	17	10	0.9621
Chlorogalum parviflorum	Chlorogalum_1	119	90	0.918
Chlorogalum pomeridianum	Chlorogalum_3	377	289	0.7946
Chlorogalum purpureum	Chlorogalum_2	76	30	0.9909
Chloropyron maritimum	Chloropyron	269	135	0.9273
Chloropyron molle	Chloropyron	105	48	0.9504
Chloropyron palmatum	Chloropyron	52	28	0.9889
Chloropyron tecopense	Chloropyron	69	16	0.9959
Chorizanthe angustifolia	Eriogonoideae_Eriogonum+	159	61	0.99
Chorizanthe biloba	Eriogonoideae_Eriogonum+	69	47	0.9454
Chorizanthe blakleyi	Eriogonoideae_Eriogonum+	29	13	0.902
Chorizanthe brevicornu	Eriogonoideae_Eriogonum+	897	702	0.9103
Chorizanthe breweri	Eriogonoideae_Eriogonum+	72	34	0.9692
Chorizanthe clevelandii	Eriogonoideae_Eriogonum+	82	51	0.8928
Chorizanthe corrugata	Eriogonoideae_Eriogonum+	238	205	0.9725
Chorizanthe cuspidata	Eriogonoideae_Eriogonum+	185	57	0.9849
Chorizanthe diffusa	Eriogonoideae_Eriogonum+	203	95	0.9568
Chorizanthe douglasii	Eriogonoideae_Eriogonum+	192	127	0.9336
Chorizanthe fimbriata	Eriogonoideae_Eriogonum+	614	387	0.8607
Chorizanthe howellii	Eriogonoideae_Eriogonum+	34	15	0.9966
Chorizanthe leptotheca	Eriogonoideae_Eriogonum+	184	121	0.9129
Chorizanthe membranacea	Eriogonoideae_Eriogonum+	409	292	0.8333
Chorizanthe obovata	Eriogonoideae_Eriogonum+	113	66	0.9298
Chorizanthe orcuttiana	Eriogonoideae_Eriogonum+	42	11	0.9919
Chorizanthe palmeri	Eriogonoideae_Eriogonum+	91	61	0.927
Chorizanthe parryi	Eriogonoideae_Eriogonum+	384	205	0.9489
Chorizanthe polygonoides	Eriogonoideae_Eriogonum+	298	224	0.7919
Chorizanthe procumbens	Eriogonoideae_Eriogonum+	242	159	0.9208
Chorizanthe pungens	Eriogonoideae_Eriogonum+	256	130	0.9742
Chorizanthe rectispina	Eriogonoideae_Eriogonum+	32	22	0.9402
Chorizanthe rigida	Eriogonoideae_Eriogonum+	452	368	0.9495
Chorizanthe robusta	Eriogonoideae_Eriogonum+	91	46	0.9697
Chorizanthe spinosa	Eriogonoideae_Eriogonum+	166	98	0.9835
Chorizanthe staticoides	Eriogonoideae_Eriogonum+	732	484	0.8697
Chorizanthe stellulata	Eriogonoideae_Eriogonum+	61	38	0.98
Chorizanthe uniaristata	Eriogonoideae_Eriogonum+	116	79	0.8321
Chorizanthe valida	Eriogonoideae_Eriogonum+	11	4	0.9817
Chorizanthe ventricosa	Eriogonoideae_Eriogonum+	63	30	0.9599
Chorizanthe watsonii	Eriogonoideae_Eriogonum+	285	211	0.9029
Chorizanthe wheeleri	Eriogonoideae_Eriogonum+	116	41	0.9907
Chorizanthe xanti	Eriogonoideae_Eriogonum+	404	292	0.8593
Chrysolepis chrysophylla	Chrysolepis	465	284	0.9147
Chrysolepis sempervirens	Chrysolepis	744	509	0.8823
Chrysosplenium glechomifolium	Chrysosplenium	17	10	0.9955
Chrysothamnus depressus	Chrysothamnus+	61	38	0.9796
Chrysothamnus greenei	Chrysothamnus+	5	4	0.9998
Chrysothamnus humilis	Chrysothamnus+	23	14	0.9398
Chrysothamnus viscidiflorus	Chrysothamnus+	1025	570	0.9245
Chylismia arenaria	Chylismia	29	22	0.9891
Chylismia brevipes	Chylismia	926	655	0.9307
Chylismia cardiophylla	Chylismia	340	238	0.9557
Chylismia claviformis	Chylismia	1978	1353	0.8995
Chylismia heterochroma	Chylismia	21	14	0.9937
Chylismia munzii	Chylismia	33	24	0.9762
Chylismia walkeri	Chylismia	69	54	0.9713
Chylismiella pterosperma	Chylismiella	14	12	0.9895
Cicendia quadrangularis	Cicendia	98	86	0.9102
Cicuta douglasii	Cicuta	118	82	0.8001
Cicuta maculata	Cicuta	75	46	0.7413
Cinna bolanderi	Cinna_1	34	22	0.943
Cinna latifolia	Cinna_2	124	89	0.9421
Circaea alpina	Circaea	267	220	0.8852
Cirsium andersonii	Cirsium	327	226	0.911
Cirsium andrewsii	Cirsium	74	18	0.9835
Cirsium arizonicum	Cirsium	59	31	0.957
Cirsium brevistylum	Cirsium	201	150	0.9237
Cirsium ciliolatum	Cirsium	12	5	0.9807
Cirsium crassicaule	Cirsium	52	19	0.9779
Cirsium cymosum	Cirsium	214	143	0.8068
Cirsium douglasii	Cirsium	231	125	0.8483
Cirsium fontinale	Cirsium	111	30	0.9514
Cirsium hydrophilum	Cirsium	55	17	0.9456
Cirsium inamoenum	Cirsium	40	17	0.9497
Cirsium mohavense	Cirsium	112	55	0.9559
Cirsium neomexicanum	Cirsium	146	107	0.9584
Cirsium occidentale	Cirsium	2173	1480	0.677
Cirsium praeteriens	Cirsium	2	1	0.5
Cirsium quercetorum	Cirsium	153	104	0.9523
Cirsium remotifolium	Cirsium	154	95	0.927
Cirsium rhothophilum	Cirsium	61	15	0.9964
Cirsium scariosum	Cirsium	572	392	0.8283
Cirsium undulatum	Cirsium	6	4	0.9908
Cistanthe ambigua	Cistanthe	151	115	0.9807
Cistanthe maritima	Cistanthe	73	44	0.9754
Cladium californicum	Cladium	47	21	0.9257
Clarkia affinis	Clarkia_Sympherica+Godetia+Phaeostoma	167	136	0.8917
Clarkia amoena	Clarkia_Rhodanthos	314	207	0.9366
Clarkia arcuata	Clarkia_Rhodanthos	104	81	0.9528
Clarkia australis	Clarkia_Myxocarpa	33	20	0.9844
Clarkia biloba	Clarkia_Sympherica+Godetia+Phaeostoma	339	207	0.9435
Clarkia borealis	Clarkia_Myxocarpa	33	27	0.9838
Clarkia bottae	Clarkia_Fibula	424	284	0.902
Clarkia breweri	Clarkia_Eucharidium	84	46	0.9379
Clarkia concinna	Clarkia_Eucharidium	400	266	0.904
Clarkia cylindrica	Clarkia_Sympherica+Godetia+Phaeostoma	441	312	0.8229
Clarkia davyi	Clarkia_Sympherica+Godetia+Phaeostoma	94	56	0.9712
Clarkia delicata	Clarkia_Sympherica+Godetia+Phaeostoma	124	79	0.9375
Clarkia dudleyana	Clarkia_Sympherica+Godetia+Phaeostoma	366	252	0.881
Clarkia epilobioides	Clarkia_Sympherica+Godetia+Phaeostoma	494	336	0.8633
Clarkia exilis	Clarkia_Sympherica+Godetia+Phaeostoma	56	29	0.8623
Clarkia franciscana	Clarkia_Rhodanthos	33	7	0.9478
Clarkia gracilis	Clarkia_Rhodanthos	432	303	0.9008
Clarkia heterandra	Clarkia_Sympherica+Godetia+Phaeostoma	178	147	0.8907
Clarkia imbricata	Clarkia_Sympherica+Godetia+Phaeostoma	20	7	0.8729
Clarkia jolonensis	Clarkia_Fibula	42	35	0.9022
Clarkia lassenensis	Clarkia_Rhodanthos	98	78	0.9416
Clarkia lewisii	Clarkia_Sympherica+Godetia+Phaeostoma	92	63	0.9369
Clarkia lingulata	Clarkia_Sympherica+Godetia+Phaeostoma	5	2	0.8601
Clarkia mildrediae	Clarkia_Myxocarpa	159	102	0.9804
Clarkia modesta	Clarkia_Sympherica+Godetia+Phaeostoma	123	81	0.9312
Clarkia mosquinii	Clarkia_Myxocarpa	49	30	0.99
Clarkia prostrata	Clarkia_Sympherica+Godetia+Phaeostoma	23	14	0.9776
Clarkia purpurea	Clarkia_Sympherica+Godetia+Phaeostoma	2315	1557	0.7448
Clarkia rhomboidea	Clarkia_Myxocarpa	915	660	0.8222
Clarkia rostrata	Clarkia_Sympherica+Godetia+Phaeostoma	36	11	0.954
Clarkia rubicunda	Clarkia_Rhodanthos	327	192	0.9609
Clarkia similis	Clarkia_Sympherica+Godetia+Phaeostoma	142	113	0.8768
Clarkia speciosa	Clarkia_Sympherica+Godetia+Phaeostoma	277	160	0.8733
Clarkia springvillensis	Clarkia_Sympherica+Godetia+Phaeostoma	37	12	0.9686
Clarkia stellata	Clarkia_Myxocarpa	57	40	0.9543
Clarkia tembloriensis	Clarkia_Sympherica+Godetia+Phaeostoma	105	56	0.9367
Clarkia unguiculata	Clarkia_Sympherica+Godetia+Phaeostoma	849	616	0.791
Clarkia virgata	Clarkia_Myxocarpa	30	25	0.9727
Clarkia williamsonii	Clarkia_Sympherica+Godetia+Phaeostoma	240	134	0.9083
Clarkia xantiana	Clarkia_Sympherica+Godetia+Phaeostoma	178	116	0.939
Claytonia cordifolia	Claytonia	34	21	0.977
Claytonia exigua	Claytonia	508	366	0.7852
Claytonia gypsophiloides	Claytonia	131	94	0.9427
Claytonia lanceolata	Claytonia	184	140	0.9275
Claytonia megarhiza	Claytonia	26	17	0.984
Claytonia nevadensis	Claytonia	71	38	0.9819
Claytonia palustris	Claytonia	77	44	0.9441
Claytonia parviflora	Claytonia	1758	1233	0.7249
Claytonia perfoliata	Claytonia	1621	1207	0.699
Claytonia rubra	Claytonia	489	399	0.8422
Claytonia saxosa	Claytonia	57	36	0.9758
Claytonia sibirica	Claytonia	219	177	0.9433
Claytonia umbellata	Claytonia	8	7	0.9273
Claytonia washingtoniana	Claytonia	6	5	0.9909
Clematis lasiantha	Clematis	1009	666	0.8477
Clematis ligusticifolia	Clematis	961	632	0.6994
Clematis pauciflora	Clematis	556	356	0.8651
Cleomella brevipes	Cleomella_pro_parte+Oxystylis+Wislizenia	82	44	0.984
Cleomella hillmanii	Peritoma+	3	2	0.9979
Cleomella obtusifolia	Cleomella_pro_parte+Oxystylis+Wislizenia	355	197	0.9678
Cleomella parviflora	Cleomella_pro_parte+Oxystylis+Wislizenia	104	64	0.9806
Cleomella plocasperma	Cleomella_pro_parte+Oxystylis+Wislizenia	90	43	0.976
Clinopodium chandleri	Clinopodium	61	29	0.9594
Clinopodium douglasii	Clinopodium	285	206	0.8899
Clinopodium mimuloides	Clinopodium	79	46	0.8759
Clintonia andrewsiana	Clintonia	109	96	0.9659
Clintonia uniflora	Clintonia	114	95	0.9587
Cneoridium dumosum	Cneoridium	293	156	0.946
Cochlearia officinalis	Cochlearia	1	1	0.5
Coleogyne ramosissima	Coleogyne	343	258	0.9366
Collinsia antonina	Collinsia	30	14	0.8739
Collinsia bartsiifolia	Collinsia	314	239	0.7967
Collinsia callosa	Collinsia	163	114	0.9208
Collinsia childii	Collinsia	257	183	0.9161
Collinsia concolor	Collinsia	299	218	0.8892
Collinsia corymbosa	Collinsia	39	17	0.997
Collinsia grandiflora	Collinsia	44	35	0.9449
Collinsia greenei	Collinsia	183	143	0.9413
Collinsia heterophylla	Collinsia	1366	1029	0.7696
Collinsia linearis	Collinsia	87	68	0.9681
Collinsia multicolor	Collinsia	65	36	0.9744
Collinsia parryi	Collinsia	229	153	0.9011
Collinsia parviflora	Collinsia	608	439	0.8627
Collinsia rattanii	Collinsia	143	115	0.9242
Collinsia sparsiflora	Collinsia	551	404	0.8956
Collinsia tinctoria	Collinsia	279	208	0.9023
Collinsia torreyi	Collinsia	576	418	0.8973
Collomia diversifolia	Collomia_1	105	78	0.9528
Collomia grandiflora	Collomia_3	598	484	0.8204
Collomia heterophylla	Collomia_1	403	325	0.9092
Collomia larsenii	Collomia_3	21	8	0.957
Collomia linearis	Collomia_3	214	173	0.9187
Collomia rawsoniana	Collomia_3	36	19	0.9422
Collomia tenella	Collomia_3	1	1	0.5
Collomia tinctoria	Collomia_2	273	227	0.9076
Collomia tracyi	Collomia_2	173	125	0.9612
Colubrina californica	Colubrina	63	27	0.9914
Comandra umbellata	Comandra	343	223	0.8869
Comarostaphylis diversifolia	Comarostaphylis	431	175	0.9462
Comarum palustre	Comarum	73	39	0.8703
Comastoma tenellum	Comastoma	56	32	0.9841
Condalia globosa	Condalia	77	51	0.9936
Condea emoryi	Condea	954	525	0.9478
Conioselinum pacificum	Conioselinum	9	6	0.9849
Constancea nevinii	Constancea	78	26	0.9931
Convolvulus simulans	Convolvulus	213	135	0.9
Coptis laciniata	Coptis	31	22	0.9714
Corallorhiza maculata	Corallorhiza_2	378	312	0.8468
Corallorhiza mertensiana	Corallorhiza_2	52	50	0.9663
Corallorhiza striata	Corallorhiza_1	87	79	0.8926
Corallorhiza trifida	Corallorhiza_2	2	2	0.8552
Cordylanthus capitatus	Cordylanthus	11	6	0.9232
Cordylanthus eremicus	Cordylanthus	94	47	0.978
Cordylanthus kingii	Cordylanthus	64	43	0.9881
Cordylanthus nevinii	Cordylanthus	207	142	0.9424
Cordylanthus nidularius	Cordylanthus	17	4	0.8788
Cordylanthus parviflorus	Cordylanthus	46	26	0.989
Cordylanthus pilosus	Cordylanthus	264	177	0.9119
Cordylanthus pringlei	Cordylanthus	46	30	0.9573
Cordylanthus ramosus	Cordylanthus	49	33	0.9758
Cordylanthus rigidus	Cordylanthus	1096	723	0.7777
Cordylanthus tenuis	Cordylanthus	611	383	0.8645
Corethrogyne filaginifolia	Corethrogyne	2859	1552	0.7473
Corispermum americanum	Corispermum	3	3	0.9962
Cornus canadensis	Cornus_2	9	6	0.9359
Cornus glabrata	Cornus_1	476	301	0.8384
Cornus nuttallii	Cornus_2	777	541	0.8791
Cornus sericea	Cornus_3	1298	880	0.7499
Cornus sessilis	Cornus_3	217	136	0.9589
Corydalis aurea	Corydalis	3	3	0.9857
Corydalis caseana	Corydalis	106	60	0.9528
Corylus cornuta	Corylus	649	470	0.8582
Coryphantha alversonii	Coryphantha	37	32	0.9587
Coryphantha chlorantha	Coryphantha	23	20	0.9665
Coryphantha vivipara	Coryphantha	10	9	0.9029
Crassula aquatica	Crassula	276	196	0.8274
Crassula connata	Crassula	963	761	0.7791
Crassula solieri	Crassula	48	35	0.8572
Crataegus castlegarensis	Crataegus	30	12	0.9756
Crataegus douglasii	Crataegus	68	52	0.9362
Crataegus gaylussacia	Crataegus	147	66	0.926
Crepis acuminata	Crepis	431	306	0.8856
Crepis bakeri	Crepis	54	36	0.9454
Crepis intermedia	Crepis	181	136	0.9091
Crepis modocensis	Crepis	86	64	0.9519
Crepis monticola	Crepis	88	60	0.8906
Crepis nana	Crepis	87	57	0.963
Crepis occidentalis	Crepis	423	285	0.8988
Crepis pleurocarpa	Crepis	286	220	0.9293
Crepis runcinata	Crepis	58	35	0.993
Cressa truxillensis	Cressa	448	296	0.8464
Crocanthemum aldersonii	Crocanthemum	72	69	0.8873
Crocanthemum greenei	Crocanthemum	52	35	0.979
Crocanthemum scoparium	Crocanthemum	1186	743	0.8143
Crocanthemum suffrutescens	Crocanthemum	4	4	0.9079
Crocidium multicaule	Crocidium	123	93	0.8842
Crossosoma bigelovii	Crossosoma	256	130	0.9477
Crossosoma californicum	Crossosoma	219	71	0.9907
Croton californicus	Croton	1271	827	0.8277
Croton setiger	Croton	852	677	0.754
Croton wigginsii	Croton	75	43	0.9948
Cryptantha affinis	Cryptantha	422	323	0.8875
Cryptantha ambigua	Cryptantha	78	63	0.9248
Cryptantha angustifolia	Johnstonella	1117	851	0.9344
Cryptantha barbigera	Cryptantha	1115	779	0.8831
Cryptantha celosioides	Oreocarya	4	2	0.9388
Cryptantha cinerea	Oreocarya	61	49	0.9469
Cryptantha circumscissa	Greeneocharis	1229	924	0.8573
Cryptantha clevelandii	Cryptantha	981	604	0.8733
Cryptantha clokeyi	Cryptantha	49	35	0.9408
Cryptantha confertiflora	Oreocarya	183	124	0.968
Cryptantha corollata	Cryptantha	200	142	0.8814
Cryptantha costata	Johnstonella	236	149	0.9785
Cryptantha crinita	Cryptantha	58	39	0.9483
Cryptantha crymophila	Oreocarya	27	14	0.9898
Cryptantha decipiens	Cryptantha	409	314	0.8606
Cryptantha dissita	Cryptantha	40	27	0.9502
Cryptantha dumetorum	Cryptantha	249	184	0.9437
Cryptantha echinella	Cryptantha	249	192	0.8742
Cryptantha excavata	Cryptantha	11	5	0.9536
Cryptantha fendleri	Cryptantha	10	5	0.9695
Cryptantha flaccida	Cryptantha	532	420	0.7982
Cryptantha flavoculata	Oreocarya	131	84	0.979
Cryptantha ganderi	Cryptantha	22	14	0.9683
Cryptantha glomeriflora	Cryptantha	116	81	0.9651
Cryptantha gracilis	Cryptantha	125	102	0.9548
Cryptantha hispidula	Cryptantha	94	63	0.9548
Cryptantha hoffmannii	Oreocarya	23	19	0.9952
Cryptantha holoptera	Johnstonella	130	92	0.9633
Cryptantha hooveri	Cryptantha	23	6	0.9472
Cryptantha humilis	Oreocarya	109	85	0.955
Cryptantha inaequata	Johnstonella	79	55	0.9617
Cryptantha incana	Cryptantha	54	40	0.9526
Cryptantha intermedia	Cryptantha	2255	1579	0.7532
Cryptantha leiocarpa	Cryptantha	166	109	0.9748
Cryptantha mariposae	Cryptantha	26	17	0.9703
Cryptantha maritima	Cryptantha	775	573	0.9373
Cryptantha micrantha	Eremocarya	897	679	0.8167
Cryptantha micromeres	Johnstonella	306	231	0.8609
Cryptantha microstachys	Cryptantha	657	467	0.8613
Cryptantha milobakeri	Cryptantha	69	52	0.9203
Cryptantha mohavensis	Cryptantha	98	57	0.9129
Cryptantha muricata	Cryptantha	1624	1193	0.7701
Cryptantha nemaclada	Cryptantha	92	65	0.8982
Cryptantha nevadensis	Cryptantha	989	731	0.8499
Cryptantha nubigena	Oreocarya	154	118	0.9763
Cryptantha oxygona	Cryptantha	278	199	0.8816
Cryptantha pterocarya	Cryptantha	1220	912	0.8721
Cryptantha racemosa	Johnstonella	257	189	0.941
Cryptantha rattanii	Cryptantha	73	49	0.9038
Cryptantha recurvata	Cryptantha	82	63	0.9675
Cryptantha roosiorum	Oreocarya	18	9	0.9974
Cryptantha rostellata	Cryptantha	16	10	0.9028
Cryptantha schoolcraftii	Oreocarya	1	1	0.5
Cryptantha scoparia	Cryptantha	29	16	0.9939
Cryptantha similis	Greeneocharis	76	69	0.9331
Cryptantha simulans	Cryptantha	396	292	0.8596
Cryptantha sparsiflora	Cryptantha	45	35	0.9067
Cryptantha spithamaea	Cryptantha	11	8	0.8609
Cryptantha subretusa	Oreocarya	19	15	0.9612
Cryptantha torreyana	Cryptantha	431	327	0.8383
Cryptantha tumulosa	Oreocarya	132	87	0.975
Cryptantha utahensis	Cryptantha	518	390	0.8982
Cryptantha virginensis	Oreocarya	117	95	0.9627
Cryptantha watsonii	Cryptantha	75	51	0.9607
Cryptogramma acrostichoides	Cryptogramma	454	324	0.9282
Cryptogramma cascadensis	Cryptogramma	51	41	0.9687
Cucurbita digitata	Cucurbita_2	5	3	0.8791
Cucurbita foetidissima	Cucurbita_1	243	187	0.8472
Cucurbita palmata	Cucurbita_2	262	210	0.9116
Cuniculotinus gramineus	Cuniculotinus	11	3	0.9967
Cuscuta brachycalyx	Cuscuta_2	14	12	0.8327
Cuscuta californica	Cuscuta_2	1067	788	0.6523
Cuscuta campestris	Cuscuta_2	63	44	0.8032
Cuscuta cephalanthi	Cuscuta_2	4	3	0.8696
Cuscuta denticulata	Cuscuta_2	96	67	0.9438
Cuscuta howelliana	Cuscuta_2	47	33	0.9217
Cuscuta indecora	Cuscuta_1	79	57	0.8596
Cuscuta jepsonii	Cuscuta_2	8	5	0.8887
Cuscuta nevadensis	Cuscuta_2	25	21	0.9679
Cuscuta obtusiflora	Cuscuta_2	3	3	0.6946
Cuscuta occidentalis	Cuscuta_2	64	51	0.7994
Cuscuta pacifica	Cuscuta_2	107	80	0.9518
Cuscuta salina	Cuscuta_2	95	74	0.8927
Cuscuta suaveolens	Cuscuta_2	1	1	0.5
Cuscuta subinclusa	Cuscuta_2	462	339	0.7854
Cuscuta suksdorfii	Cuscuta_2	35	18	0.9165
Cusickiella douglasii	Cusickiella	56	43	0.9369
Cusickiella quadricostata	Cusickiella	52	24	0.9958
Cycladenia humilis	Cycladenia	176	109	0.9209
Cylindropuntia acanthocarpa	Cylindropuntia+Grusonia	75	59	0.9547
Cylindropuntia bigelovii	Cylindropuntia+Grusonia	93	67	0.9668
Cylindropuntia californica	Cylindropuntia+Grusonia	191	144	0.8891
Cylindropuntia echinocarpa	Cylindropuntia+Grusonia	206	151	0.9133
Cylindropuntia ganderi	Cylindropuntia+Grusonia	106	77	0.9287
Cylindropuntia munzii	Cylindropuntia+Grusonia	24	14	0.9937
Cylindropuntia prolifera	Cylindropuntia+Grusonia	122	79	0.9705
Cylindropuntia ramosissima	Cylindropuntia+Grusonia	106	82	0.9386
Cylindropuntia wolfii	Cylindropuntia+Grusonia	60	28	0.9474
Cymopterus aboriginum	Lomatium+	43	36	0.9925
Cymopterus cinerarius	Lomatium+	75	55	0.9803
Cymopterus deserticola	Lomatium+	25	15	0.9971
Cymopterus gilmanii	Lomatium+	52	36	0.9861
Cymopterus globosus	Lomatium+	3	2	0.9989
Cymopterus multinervatus	Lomatium+	23	19	0.959
Cymopterus panamintensis	Lomatium+	133	96	0.9667
Cymopterus purpurascens	Lomatium+	19	16	0.9804
Cymopterus ripleyi	Lomatium+	5	3	0.9583
Cymopterus terebinthinus	Lomatium+	288	214	0.878
Cynoglossum grande	Cynoglossum	453	370	0.859
Cynoglossum occidentale	Cynoglossum	222	172	0.9149
Cyperus acuminatus	Cyperus+Lipocarpha	33	21	0.9203
Cyperus bipartitus	Cyperus+Lipocarpha	52	38	0.9341
Cyperus eragrostis	Cyperus+Lipocarpha	987	706	0.7773
Cyperus erythrorhizos	Cyperus+Lipocarpha	357	231	0.8073
Cyperus esculentus	Cyperus+Lipocarpha	251	179	0.8363
Cyperus laevigatus	Cyperus+Lipocarpha	80	44	0.8856
Cyperus niger	Cyperus+Lipocarpha	277	169	0.819
Cyperus odoratus	Cyperus+Lipocarpha	229	155	0.8756
Cyperus parishii	Cyperus+Lipocarpha	38	23	0.7516
Cyperus squarrosus	Cyperus+Lipocarpha	413	304	0.7593
Cyperus strigosus	Cyperus+Lipocarpha	131	85	0.9204
Cypripedium californicum	Cypripedium_1	173	108	0.9432
Cypripedium fasciculatum	Cypripedium_2	52	36	0.8866
Cypripedium montanum	Cypripedium_3	119	78	0.907
Cypripedium parviflorum	Cypripedium_3	1	1	0.5
Cystopteris fragilis	Cystopteris	1000	736	0.7823
Dalea mollis	Dalea	310	239	0.966
Dalea mollissima	Dalea	397	320	0.9522
Dalea ornata	Dalea	5	2	0.9925
Dalea searlsiae	Dalea	50	29	0.9785
Damasonium californicum	Damasonium	151	100	0.9432
Danthonia californica	Danthonia	1049	694	0.823
Danthonia intermedia	Danthonia	180	117	0.9489
Danthonia unispicata	Danthonia	306	219	0.8874
Darlingtonia californica	Darlingtonia	337	185	0.9542
Darmera peltata	Darmera	129	100	0.9408
Dasiphora fruticosa	Dasiphora	240	170	0.9549
Dasyochloa pulchella	Dasyochloa	404	317	0.9224
Datisca glomerata	Datisca	625	449	0.764
Datura discolor	Datura	107	83	0.9792
Datura wrightii	Datura	758	600	0.7938
Daucus pusillus	Daucus	879	670	0.7632
Dedeckera eurekensis	Eriogonoideae_Dedeckera+	95	31	0.9949
Deinandra arida	Deinandra	63	16	0.9854
Deinandra bacigalupii	Deinandra	10	2	0.9754
Deinandra clementina	Deinandra	104	37	0.9906
Deinandra conjugens	Deinandra	48	25	0.9968
Deinandra corymbosa	Deinandra	397	202	0.9524
Deinandra fasciculata	Deinandra	1143	726	0.8802
Deinandra floribunda	Deinandra	59	30	0.9612
Deinandra halliana	Deinandra	45	25	0.9602
Deinandra increscens	Deinandra	275	136	0.9772
Deinandra kelloggii	Deinandra	439	261	0.9058
Deinandra lobbii	Deinandra	79	49	0.9082
Deinandra minthornii	Deinandra	80	28	0.9884
Deinandra mohavensis	Deinandra	169	77	0.9287
Deinandra pallida	Deinandra	197	121	0.965
Deinandra paniculata	Deinandra	349	214	0.915
Deinandra pentactis	Deinandra	72	41	0.9132
Delphinium andersonii	Delphinium	96	70	0.961
Delphinium antoninum	Delphinium	29	23	0.982
Delphinium bakeri	Delphinium	18	7	0.9161
Delphinium californicum	Delphinium	135	72	0.9295
Delphinium cardinale	Delphinium	374	251	0.868
Delphinium decorum	Delphinium	186	140	0.9159
Delphinium depauperatum	Delphinium	115	97	0.9349
Delphinium glaucum	Delphinium	216	142	0.9201
Delphinium gracilentum	Delphinium	271	209	0.8392
Delphinium gypsophilum	Delphinium	310	175	0.9284
Delphinium hansenii	Delphinium	373	243	0.8344
Delphinium hesperium	Delphinium	393	282	0.8737
Delphinium hutchinsoniae	Delphinium	48	20	0.9901
Delphinium inopinum	Delphinium	29	17	0.9624
Delphinium luteum	Delphinium	36	16	0.9932
Delphinium nudicaule	Delphinium	502	382	0.8524
Delphinium nuttallianum	Delphinium	548	411	0.88
Delphinium parishii	Delphinium	877	613	0.8589
Delphinium parryi	Delphinium	1355	917	0.79
Delphinium patens	Delphinium	725	539	0.7881
Delphinium polycladon	Delphinium	307	193	0.9617
Delphinium purpusii	Delphinium	118	64	0.9156
Delphinium recurvatum	Delphinium	137	89	0.9305
Delphinium scaposum	Delphinium	11	3	0.9517
Delphinium stachydeum	Delphinium	9	7	0.9545
Delphinium trolliifolium	Delphinium	42	26	0.9753
Delphinium uliginosum	Delphinium	85	56	0.9704
Delphinium umbraculorum	Delphinium	71	46	0.9021
Delphinium variegatum	Delphinium	582	407	0.8909
Dendromecon harfordii	Dendromecon	266	86	0.9782
Dendromecon rigida	Dendromecon	1260	809	0.7979
Deschampsia cespitosa	Deschampsia	1193	714	0.8321
Deschampsia danthonioides	Deschampsia	1521	995	0.6975
Deschampsia elongata	Deschampsia	1416	1005	0.7806
Descurainia adenophora	Descurainia	14	9	0.7417
Descurainia californica	Descurainia	160	124	0.9614
Descurainia incana	Descurainia	121	104	0.9027
Descurainia incisa	Descurainia	206	174	0.8996
Descurainia longipedicellata	Descurainia	27	21	0.9784
Descurainia nelsonii	Descurainia	12	11	0.8949
Descurainia paradisa	Descurainia	18	13	0.9838
Descurainia pinnata	Descurainia	1462	1111	0.7632
Dicentra formosa	Dicentra	485	358	0.884
Dicentra nevadensis	Dicentra	47	25	0.9669
Dicentra pauciflora	Dicentra	66	57	0.9513
Dicentra uniflora	Dicentra	109	94	0.9397
Dichelostemma capitatum	Dichelostemma_Capitatum	1977	1583	0.6994
Dichelostemma congestum	Brodiaea+Dichelostemma	74	63	0.8651
Dichelostemma ida-maia	Brodiaea+Dichelostemma	115	104	0.956
Dichelostemma multiflorum	Brodiaea+Dichelostemma	280	253	0.889
Dichelostemma volubile	Brodiaea+Dichelostemma	171	142	0.93
Dichondra donelliana	Dichondra	20	17	0.9071
Dichondra occidentalis	Dichondra	152	105	0.9487
Dicoria canescens	Dicoria	326	185	0.9565
Dicranostegia orcuttiana	Dicranostegia	6	5	0.9913
Dieteria asteroides	Dieteria	93	62	0.8678
Dieteria canescens	Dieteria	979	665	0.8549
Digitaria californica	Digitaria	12	6	0.8619
Dimeresia howellii	Dimeresia	39	21	0.9677
Dirca occidentalis	Dirca	237	72	0.9817
Dissanthelium californicum	Dissanthelium+Poa	7	6	0.9936
Distichlis littoralis	Distichlis	115	71	0.9792
Distichlis spicata	Distichlis	1285	893	0.7451
Ditaxis claryana	Ditaxis	38	24	0.9857
Ditaxis lanceolata	Ditaxis	388	253	0.9595
Ditaxis neomexicana	Ditaxis	344	281	0.9566
Ditaxis serrata	Ditaxis	121	89	0.9683
Dithyrea californica	Dithyrea	652	454	0.935
Dithyrea maritima	Dithyrea	61	23	0.9842
Dodecahema leptoceras	Eriogonoideae_Oxytheca+	75	52	0.9475
Downingia bacigalupii	Downingia	163	117	0.9599
Downingia bella	Downingia	82	59	0.9206
Downingia bicornuta	Downingia	283	196	0.9176
Downingia concolor	Downingia	151	91	0.9261
Downingia cuspidata	Downingia	229	150	0.8608
Downingia elegans	Downingia	41	24	0.9572
Downingia insignis	Downingia	166	122	0.9642
Downingia laeta	Downingia	26	17	0.9946
Downingia montana	Downingia	53	30	0.9368
Downingia ornatissima	Downingia	255	168	0.9696
Downingia pulchella	Downingia	117	85	0.9707
Downingia pulcherrima	Downingia	16	11	0.9717
Downingia pusilla	Downingia	72	48	0.9462
Downingia willamettensis	Downingia	5	5	0.8743
Draba albertina	Draba_2	343	250	0.9447
Draba asterophora	Draba_2	21	12	0.9774
Draba aureola	Draba_2	38	12	0.9904
Draba breweri	Draba_2	284	192	0.9823
Draba californica	Draba_2	50	24	0.9978
Draba cana	Draba_2	15	12	0.9835
Draba carnosula	Draba_2	13	9	0.9718
Draba corrugata	Draba_2	215	103	0.9552
Draba cruciata	Draba_2	48	24	0.9799
Draba cuneifolia	Athysanus+Draba_1	392	306	0.8473
Draba densifolia	Draba_2	120	81	0.979
Draba howellii	Draba_2	71	51	0.9865
Draba incrassata	Draba_2	45	24	0.9953
Draba lemmonii	Draba_2	255	154	0.9835
Draba lonchocarpa	Draba_2	13	8	0.9916
Draba longisquamosa	Draba_2	67	37	0.9914
Draba monoensis	Draba_2	11	8	0.9991
Draba novolympica	Draba_2	10	6	0.9664
Draba oligosperma	Draba_2	226	124	0.9859
Draba praealta	Draba_2	31	16	0.9872
Draba pterosperma	Draba_2	41	17	0.9919
Draba saxosa	Draba_2	38	12	0.9591
Draba sharsmithii	Draba_2	19	10	0.9954
Draba sierrae	Draba_2	39	21	0.9936
Draba subumbellata	Draba_2	31	21	0.9959
Draperia systyla	Draperia	289	217	0.9249
Drosera anglica	Drosera	52	27	0.9774
Drosera rotundifolia	Drosera	187	122	0.9117
Drymocallis cuneifolia	Drymocallis	34	14	0.9686
Drymocallis glandulosa	Drymocallis	1505	1116	0.6833
Drymocallis hansenii	Drymocallis	53	41	0.9101
Drymocallis lactea	Drymocallis	778	544	0.8849
Drymocallis pseudorupestris	Drymocallis	74	54	0.9615
Drymocallis rhomboidea	Drymocallis	23	20	0.9593
Dryopteris arguta	Dryopteris_2	1221	859	0.779
Dryopteris expansa	Dryopteris_1	50	37	0.9446
Dryopteris filix-mas	Dryopteris_2	9	7	0.83
Dudleya abramsii	Dudleya	253	159	0.8655
Dudleya arizonica	Dudleya	50	39	0.9179
Dudleya attenuata	Dudleya	8	1	0.5
Dudleya blochmaniae	Dudleya	96	57	0.9677
Dudleya brevifolia	Dudleya	11	7	0.9878
Dudleya caespitosa	Dudleya	118	84	0.9666
Dudleya candelabrum	Dudleya	43	21	0.9676
Dudleya cymosa	Dudleya	579	456	0.8052
Dudleya densiflora	Dudleya	20	11	0.9488
Dudleya edulis	Dudleya	172	114	0.9217
Dudleya farinosa	Dudleya	124	82	0.974
Dudleya gnoma	Dudleya	3	2	0.9761
Dudleya greenei	Dudleya	104	44	0.9849
Dudleya lanceolata	Dudleya	576	408	0.8675
Dudleya multicaulis	Dudleya	143	91	0.9584
Dudleya nesiotica	Dudleya	29	3	0.9742
Dudleya palmeri	Dudleya	13	11	0.9759
Dudleya parva	Dudleya	12	7	0.8778
Dudleya pulverulenta	Dudleya	219	171	0.8747
Dudleya saxosa	Dudleya	360	243	0.864
Dudleya stolonifera	Dudleya	32	6	0.9613
Dudleya variegata	Dudleya	93	51	0.964
Dudleya verityi	Dudleya	9	6	0.8998
Dudleya virens	Dudleya	109	36	0.9888
Dudleya viscida	Dudleya	46	23	0.9608
Dulichium arundinaceum	Dulichium	84	40	0.9338
Eastwoodia elegans	Chrysothamnus+	226	123	0.9464
Eatonella nivea	Eatonella	17	12	0.9881
Echinocactus polycephalus	Echinocactus+Ferocactus	65	41	0.9437
Echinocereus engelmannii	Echinocereus	283	199	0.8765
Echinocereus mojavensis	Echinocereus	108	83	0.946
Echinochloa muricata	Echinochloa	78	66	0.7843
Echinodorus berteroi	Echinodorus	219	127	0.8629
Eclipta prostrata	Eclipta	207	144	0.8587
Ehrendorferia chrysantha	Ehrendorferia	695	507	0.7999
Ehrendorferia ochroleuca	Ehrendorferia	83	67	0.9427
Elatine brachysperma	Elatine	105	81	0.7871
Elatine californica	Elatine	37	29	0.8379
Elatine chilensis	Elatine	35	21	0.8456
Elatine heterandra	Elatine	28	21	0.935
Elatine rubella	Elatine	28	26	0.7782
Eleocharis acicularis	Eleocharis_2	446	316	0.6867
Eleocharis atropurpurea	Eleocharis_2	14	12	0.9277
Eleocharis bella	Eleocharis_2	347	253	0.8265
Eleocharis bernardina	Eleocharis_1	26	10	0.9229
Eleocharis bolanderi	Eleocharis_2	41	32	0.9294
Eleocharis coloradoensis	Eleocharis_2	24	22	0.7892
Eleocharis decumbens	Eleocharis_2	61	45	0.9435
Eleocharis engelmannii	Eleocharis_2	93	62	0.9239
Eleocharis flavescens	Eleocharis_2	13	8	0.8581
Eleocharis geniculata	Eleocharis_2	61	33	0.9487
Eleocharis macrostachya	Eleocharis_2	819	630	0.6689
Eleocharis montevidensis	Eleocharis_2	442	311	0.8372
Eleocharis obtusa	Eleocharis_2	44	32	0.9546
Eleocharis ovata	Eleocharis_2	1	1	0.5
Eleocharis palustris	Eleocharis_2	249	212	0.688
Eleocharis parishii	Eleocharis_2	579	390	0.7211
Eleocharis parvula	Eleocharis_2	11	9	0.9228
Eleocharis quinqueflora	Eleocharis_1	321	223	0.8629
Eleocharis radicans	Eleocharis_2	113	70	0.8108
Eleocharis rostellata	Eleocharis_2	154	99	0.684
Eleocharis suksdorfiana	Eleocharis_1	64	51	0.9193
Eleocharis torticulmis	Eleocharis_1	17	8	0.9428
Elodea bifoliata	Elodea	1	1	0.5
Elodea canadensis	Elodea	84	64	0.8106
Elodea nuttallii	Elodea	32	23	0.9081
Elymus californicus	Elymus+Hordeum	36	28	0.9841
Elymus cinereus	Elymus+Hordeum	262	199	0.9347
Elymus condensatus	Elymus+Hordeum	631	446	0.8391
Elymus elymoides	Elymus+Hordeum	2061	1427	0.7795
Elymus glaucus	Elymus+Hordeum	2883	1959	0.6779
Elymus lanceolatus	Elymus+Hordeum	30	26	0.861
Elymus mollis	Elymus+Hordeum	86	57	0.9844
Elymus multisetus	Elymus+Hordeum	814	605	0.6802
Elymus pacificus	Elymus+Hordeum	78	48	0.9758
Elymus salina	Elymus+Hordeum	10	10	0.9605
Elymus scribneri	Elymus+Hordeum	22	15	0.9883
Elymus sierrae	Elymus+Hordeum	162	101	0.9778
Elymus smithii	Elymus+Hordeum	17	15	0.9686
Elymus spicatus	Elymus+Hordeum	148	110	0.9408
Elymus stebbinsii	Elymus+Hordeum	140	101	0.8647
Elymus trachycaulus	Elymus+Hordeum	890	588	0.8118
Elymus triticoides	Elymus+Hordeum	1248	867	0.7094
Emmenanthe penduliflora	Emmenanthe	1468	1170	0.7508
Empetrum nigrum	Empetrum	13	5	0.9987
Encelia actoni	Encelia_1	701	502	0.8675
Encelia californica	Encelia_2	628	414	0.9275
Encelia farinosa	Encelia_2	1188	749	0.9021
Encelia frutescens	Encelia_1	523	355	0.9538
Encelia virginensis	Encelia_1	141	107	0.9581
Enceliopsis covillei	Enceliopsis	81	28	0.9947
Enceliopsis nudicaulis	Enceliopsis	40	28	0.9796
Enemion occidentale	Enemion	139	100	0.8772
Enemion stipitatum	Enemion	39	24	0.8707
Enneapogon desvauxii	Enneapogon	81	55	0.9643
Ephedra aspera	Ephedra_3	299	173	0.9448
Ephedra californica	Ephedra_1	1014	489	0.872
Ephedra funerea	Ephedra_3	190	86	0.9692
Ephedra nevadensis	Ephedra_3	799	489	0.9078
Ephedra trifurca	Ephedra_1	229	123	0.9806
Ephedra viridis	Ephedra_2	905	583	0.878
Epilobium anagallidifolium	Epilobium_Epilobium	80	66	0.9637
Epilobium brachycarpum	Epilobium_xerophytic	937	691	0.717
Epilobium campestre	Epilobium_xerophytic	288	221	0.8072
Epilobium canum	Epilobium_xerophytic	2791	1692	0.6705
Epilobium ciliatum	Epilobium_Epilobium	2407	1668	0.6207
Epilobium clavatum	Epilobium_Epilobium	14	12	0.9589
Epilobium cleistogamum	Epilobium_xerophytic	97	74	0.9727
Epilobium densiflorum	Epilobium_xerophytic	667	510	0.7835
Epilobium foliosum	Epilobium_xerophytic	64	53	0.8426
Epilobium glaberrimum	Epilobium_Epilobium	476	349	0.8586
Epilobium hallianum	Epilobium_Epilobium	363	279	0.8733
Epilobium hornemannii	Epilobium_Epilobium	138	116	0.9388
Epilobium howellii	Epilobium_Epilobium	16	11	0.9548
Epilobium lactiflorum	Epilobium_Epilobium	35	34	0.932
Epilobium luteum	Epilobium_Epilobium	15	6	0.9739
Epilobium minutum	Epilobium_xerophytic	491	390	0.8462
Epilobium nivium	Epilobium_xerophytic	19	16	0.994
Epilobium obcordatum	Epilobium_Epilobium	192	151	0.9691
Epilobium oreganum	Epilobium_Epilobium	23	22	0.9485
Epilobium oregonense	Epilobium_Epilobium	169	135	0.901
Epilobium pallidum	Epilobium_xerophytic	92	64	0.9249
Epilobium palustre	Epilobium_Epilobium	6	3	0.9126
Epilobium rigidum	Epilobium_Epilobium	47	20	0.9898
Epilobium saximontanum	Epilobium_Epilobium	17	15	0.9788
Epilobium septentrionale	Epilobium_xerophytic	43	25	0.9844
Epilobium siskiyouense	Epilobium_Epilobium	44	32	0.9858
Epilobium torreyi	Epilobium_xerophytic	211	178	0.8555
Epipactis gigantea	Epipactis	582	389	0.6643
Equisetum arvense	Equisetum_1	518	398	0.7327
Equisetum hyemale	Equisetum_2	440	334	0.6789
Equisetum laevigatum	Equisetum_2	938	635	0.6682
Equisetum palustre	Equisetum_1	3	2	0.9998
Equisetum telmateia	Equisetum_1	522	369	0.8344
Eragrostis hypnoides	Sporobolus+Eragrostis	134	89	0.9389
Eragrostis lutescens	Sporobolus+Eragrostis	8	7	0.8714
Eragrostis mexicana	Sporobolus+Eragrostis	569	365	0.6826
Eragrostis pectinacea	Sporobolus+Eragrostis	579	355	0.7517
Eremalche exilis	Eremalche_2	270	215	0.9429
Eremalche parryi	Eremalche_2	463	275	0.9237
Eremalche rotundifolia	Eremalche_1	392	341	0.9566
Eremogone aculeata	Eremogone	57	33	0.9646
Eremogone cliftonii	Eremogone	31	23	0.9763
Eremogone congesta	Eremogone	492	350	0.8977
Eremogone ferrisiae	Eremogone	77	50	0.9606
Eremogone kingii	Eremogone	537	367	0.9317
Eremogone macradenia	Eremogone	547	349	0.9098
Eremogone ursina	Eremogone	68	42	0.9799
Eremothera boothii	Eremothera	1391	1032	0.8624
Eremothera chamaenerioides	Eremothera	180	152	0.9328
Eremothera minor	Eremothera	9	6	0.989
Eremothera refracta	Eremothera	542	391	0.9455
Eriastrum abramsii	Eriastrum	39	23	0.9191
Eriastrum brandegeeae	Eriastrum	38	18	0.9561
Eriastrum densifolium	Eriastrum	1023	609	0.7952
Eriastrum diffusum	Eriastrum	166	137	0.9286
Eriastrum eremicum	Eriastrum	516	387	0.8827
Eriastrum filifolium	Eriastrum	137	91	0.8818
Eriastrum harwoodii	Eriastrum	94	57	0.9799
Eriastrum hooveri	Eriastrum	66	48	0.9487
Eriastrum luteum	Eriastrum	33	28	0.9509
Eriastrum pluriflorum	Eriastrum	244	184	0.846
Eriastrum sapphirinum	Eriastrum	895	638	0.7918
Eriastrum signatum	Eriastrum	91	75	0.9101
Eriastrum sparsiflorum	Eriastrum	86	65	0.93
Eriastrum tracyi	Eriastrum	31	21	0.864
Eriastrum virgatum	Eriastrum	68	37	0.9544
Eriastrum wilcoxii	Eriastrum	164	131	0.9707
Ericameria albida	Ericameria	95	35	0.9944
Ericameria arborescens	Ericameria	416	247	0.8698
Ericameria bloomeri	Ericameria	607	388	0.9024
Ericameria brachylepis	Ericameria	125	86	0.9354
Ericameria cooperi	Ericameria	735	477	0.9147
Ericameria cuneata	Ericameria	733	491	0.7969
Ericameria discoidea	Ericameria	298	210	0.9656
Ericameria ericoides	Ericameria	522	256	0.942
Ericameria fasciculata	Ericameria	51	25	0.9939
Ericameria gilmanii	Ericameria	32	7	0.9847
Ericameria greenei	Ericameria	122	75	0.9585
Ericameria laricifolia	Ericameria	95	66	0.968
Ericameria linearifolia	Ericameria	1711	1134	0.8293
Ericameria nana	Ericameria	44	13	0.9884
Ericameria nauseosa	Ericameria	3053	1736	0.7606
Ericameria ophitidis	Ericameria	61	33	0.986
Ericameria palmeri	Ericameria	372	231	0.9028
Ericameria paniculata	Ericameria	391	255	0.9179
Ericameria parishii	Ericameria	419	255	0.8777
Ericameria parryi	Ericameria	563	354	0.9035
Ericameria pinifolia	Ericameria	522	320	0.867
Ericameria suffruticosa	Ericameria	304	216	0.955
Ericameria teretifolia	Ericameria	407	255	0.9202
Erigeron aequifolius	Erigeron	9	7	0.7783
Erigeron algidus	Erigeron	237	180	0.977
Erigeron aliceae	Erigeron	63	43	0.9755
Erigeron aphanactis	Erigeron	241	165	0.9496
Erigeron argentatus	Erigeron	32	22	0.997
Erigeron barbellulatus	Erigeron	103	71	0.9663
Erigeron biolettii	Erigeron	49	39	0.9391
Erigeron blochmaniae	Erigeron	71	30	0.9931
Erigeron bloomeri	Erigeron	197	143	0.9377
Erigeron breweri	Erigeron	892	583	0.8492
Erigeron calvus	Erigeron	1	1	0.5
Erigeron canadensis	Erigeron	1006	785	0.6676
Erigeron cervinus	Erigeron	78	53	0.9687
Erigeron chrysopsidis	Erigeron	26	20	0.9857
Erigeron clokeyi	Erigeron	182	128	0.9764
Erigeron compactus	Erigeron	18	9	0.9949
Erigeron compositus	Erigeron	463	270	0.959
Erigeron concinnus	Erigeron	128	99	0.9711
Erigeron coulteri	Erigeron	328	245	0.9354
Erigeron divergens	Erigeron	569	394	0.8511
Erigeron eatonii	Erigeron	199	153	0.9459
Erigeron elegantulus	Erigeron	35	25	0.9893
Erigeron elmeri	Erigeron	67	50	0.9638
Erigeron filifolius	Erigeron	72	51	0.9478
Erigeron foliosus	Erigeron	1696	1174	0.6573
Erigeron glacialis	Erigeron	661	472	0.922
Erigeron glaucus	Erigeron	379	217	0.9636
Erigeron greenei	Erigeron	32	28	0.9226
Erigeron inornatus	Erigeron	445	321	0.8864
Erigeron klamathensis	Erigeron	55	39	0.9646
Erigeron lassenianus	Erigeron	114	76	0.9508
Erigeron linearis	Erigeron	70	49	0.9589
Erigeron lonchophyllus	Erigeron	253	155	0.9528
Erigeron maniopotamicus	Erigeron	13	9	0.967
Erigeron mariposanus	Erigeron	6	2	0.8628
Erigeron miser	Erigeron	52	22	0.9795
Erigeron multiceps	Erigeron	13	5	0.8749
Erigeron nivalis	Erigeron	6	6	0.9764
Erigeron oxyphyllus	Erigeron	19	6	0.9928
Erigeron parishii	Erigeron	127	56	0.9646
Erigeron petrophilus	Erigeron	292	198	0.9052
Erigeron philadelphicus	Erigeron	386	294	0.7635
Erigeron pumilus	Erigeron	146	117	0.9198
[truncated: 3,222 more rows]
